# Supplementary material for: A dissymmetric [Gd2] coordination molecular dimer hosting six addressable spin qubits
Source: Commun Chem. 2020 Nov 20;3:176. doi: 10.1038/s42004-020-00422-w (PMC9814487; doi:10.1038/s42004-020-00422-w)
Supplement: Supplementary file 3 — Supplementary Data 1 [file 42004_2020_422_MOESM3_ESM.cif]

 
data_vva6
 
_audit_creation_method            SHELXL-2014
_chemical_name_systematic
;
 ?
;
_chemical_name_common             ?
_chemical_melting_point           ?
_chemical_formula_moiety           
 'C50 H34 Gd La N5 O19, 5(C5 H5 N), C5 H6 N'
_chemical_formula_sum
 'C80 H65 Gd La N11 O19' 
_chemical_formula_weight          1780.59

loop_
 _atom_type_symbol
 _atom_type_description
 _atom_type_scat_dispersion_real
 _atom_type_scat_dispersion_imag
 _atom_type_scat_source
 'C'  'C'   0.0033   0.0016
 'International Tables Vol C Tables 4.2.6.8 and 6.1.1.4'
 'H'  'H'   0.0000   0.0000
 'International Tables Vol C Tables 4.2.6.8 and 6.1.1.4'
 'Gd'  'Gd'  -0.1653   3.9035
 'International Tables Vol C Tables 4.2.6.8 and 6.1.1.4'
 'La'  'La'  -0.2871   2.4523
 'International Tables Vol C Tables 4.2.6.8 and 6.1.1.4'
 'N'  'N'   0.0061   0.0033
 'International Tables Vol C Tables 4.2.6.8 and 6.1.1.4'
 'O'  'O'   0.0106   0.0060
 'International Tables Vol C Tables 4.2.6.8 and 6.1.1.4'
 
_space_group_crystal_system       monoclinic
_space_group_IT_number            14
_space_group_name_H-M_alt         'P 21/n'
_space_group_name_Hall            '-P 2yn'
 
_shelx_space_group_comment
;
The symmetry employed for this shelxl refinement is uniquely defined
by the following loop, which should always be used as a source of
symmetry information in preference to the above space-group names.
They are only intended as comments.
;
 
loop_
 _space_group_symop_operation_xyz
 'x, y, z'
 '-x+1/2, y+1/2, -z+1/2'
 '-x, -y, -z'
 'x-1/2, -y-1/2, z-1/2'
 
_cell_length_a                    14.4120(5)
_cell_length_b                    15.8616(6)
_cell_length_c                    32.9512(13)
_cell_angle_alpha                 90
_cell_angle_beta                  90.6457(17)
_cell_angle_gamma                 90
_cell_volume                      7532.1(5)
_cell_formula_units_Z             4
_cell_measurement_temperature     100(2)
_cell_measurement_reflns_used     9944 
_cell_measurement_theta_min       2.32 
_cell_measurement_theta_max       27.47 
 
_exptl_crystal_description        lath 
_exptl_crystal_colour             yellow 
_exptl_crystal_density_meas       ? 
_exptl_crystal_density_method     ?              
_exptl_crystal_density_diffrn     1.570          
_exptl_crystal_F_000              3580
_exptl_transmission_factor_min    ?                                             
_exptl_transmission_factor_max    ?                                             
_exptl_crystal_size_max           0.860
_exptl_crystal_size_mid           0.180
_exptl_crystal_size_min           0.120
_exptl_absorpt_coefficient_mu     1.513
_shelx_estimated_absorpt_T_min    0.356
_shelx_estimated_absorpt_T_max    0.839
_exptl_absorpt_correction_type    multi-scan 
_exptl_absorpt_correction_T_min   0.597 
_exptl_absorpt_correction_T_max   0.746 
_exptl_absorpt_process_details    'SADABS-2008/1 - Bruker AXS'  
 
_exptl_special_details
;
 ?
;
 
_diffrn_ambient_temperature       100(2)
_diffrn_radiation_wavelength      0.71073
_diffrn_radiation_type            MoK\a
_diffrn_radiation_source          
 'multilayer monochromator ImuS'                     
_diffrn_measurement_device_type   'Bruker APEX II QUAZAR'
_diffrn_measurement_method        '\f and \w rotation with narrow frames' 
_diffrn_detector_area_resol_mean  ? 
_diffrn_reflns_number             76144
_diffrn_reflns_av_unetI/netI      0.0407
_diffrn_reflns_av_R_equivalents   0.0497
_diffrn_reflns_limit_h_min        -18
_diffrn_reflns_limit_h_max        18
_diffrn_reflns_limit_k_min        -16
_diffrn_reflns_limit_k_max        20
_diffrn_reflns_limit_l_min        -42
_diffrn_reflns_limit_l_max        42
_diffrn_reflns_theta_min          1.909
_diffrn_reflns_theta_max          27.527
_diffrn_reflns_theta_full         26.000
_diffrn_measured_fraction_theta_max   0.996
_diffrn_measured_fraction_theta_full  0.999
_diffrn_reflns_Laue_measured_fraction_max    0.996
_diffrn_reflns_Laue_measured_fraction_full   0.999
_diffrn_reflns_point_group_measured_fraction_max   0.996
_diffrn_reflns_point_group_measured_fraction_full  0.999
_reflns_number_total              17283
_reflns_number_gt                 14915
_reflns_threshold_expression      'I > 2\s(I)'
_reflns_Friedel_coverage          0.000
_reflns_Friedel_fraction_max      .
_reflns_Friedel_fraction_full     .
 
_reflns_special_details
;
 Reflections were merged by SHELXL according to the crystal
 class for the calculation of statistics and refinement.
 
 _reflns_Friedel_fraction is defined as the number of unique
 Friedel pairs measured divided by the number that would be
 possible theoretically, ignoring centric projections and
 systematic absences.
;
 
_computing_data_collection        'Bruker APEX 2'
_computing_cell_refinement        'SAINT v8.34A (Bruker, 2013)'
_computing_data_reduction         'SAINT v8.34A (Bruker, 2013)'
_computing_structure_solution     'SHELXT (Sheldrick, 2015)'
_computing_structure_refinement   'SHELXL-2014 (Sheldrick, 2015)'
_computing_molecular_graphics     ?
_computing_publication_material   ?
 
_refine_special_details
;
 The data were indexed in the P21/n cell as it has a much less
 obtuse beta angle than the alternate settings P21/c. It was decided
 to keep this setting as more oblique cells can display increased
 correlations between coordinates (Acta Cryst 2009 C65, o635-o638).
 On the contrary we previously reported 
 (Chem. Eur. J. 2013, 19, 5881-5891) a series of analogous 
 compounds in the alternated P21/c settings, for homogeneity since 
 the original structure (Inorg. Chem. 2010, 49, 6784-6786) was 
 reported in P21/c). We stress that although the cell differ all 
 these basically the same structural phase.
 All non-hydrogens were refined anisotropically. Two of the
 lattice pyridine molecules are disordered over two positions
 with relative occupancies 0.502:0.498 (N1S:N8S) and 
 0.691:0.309 (N6S:N7S). These were refined with a rough rigid
 body model (AFIX 66). Lattice pyridine molecules were refined
 with displacement parameters restraints. The metal site
 composition was confirmed by refining the structure with
 the two homometallic situations as well as with the Gd
 and La site inverted. These resulted in poorer and much poorer
 agreement factors and most importantly in unrealistic
 combination of Ueq values at the metal sites (see embedded
 .res for details).
;

_vrf_PLAT411_vva6
;
PROBLEM:  Short Inter H...H Contact   H14A   ..  H23A    .       1.76 Ang. 
RESPONSE: This shot contact as well as most of others giving rise to
B and C alerts involve at least one hydrogen from one of the lattice
pyridine molecule and likely correspond to ill-defined calculated
hydrogen position.
;

_refine_ls_structure_factor_coef  Fsqd
_refine_ls_matrix_type            full
_refine_ls_weighting_scheme       calc
_refine_ls_weighting_details
'w=1/[\s^2^(Fo^2^)+(0.0259P)^2^+29.2876P] where P=(Fo^2^+2Fc^2^)/3'
_atom_sites_solution_primary      ?
_atom_sites_solution_secondary    ?
_atom_sites_solution_hydrogens    mixed
_refine_ls_hydrogen_treatment     mixed
_refine_ls_extinction_method      none
_refine_ls_extinction_coef        .
_refine_ls_number_reflns          17283
_refine_ls_number_parameters      1068
_refine_ls_number_restraints      507
_refine_ls_R_factor_all           0.0501
_refine_ls_R_factor_gt            0.0413
_refine_ls_wR_factor_ref          0.0944
_refine_ls_wR_factor_gt           0.0903
_refine_ls_goodness_of_fit_ref    1.077
_refine_ls_restrained_S_all       1.089
_refine_ls_shift/su_max           0.002
_refine_ls_shift/su_mean          0.000
 
loop_
 _atom_site_label
 _atom_site_type_symbol
 _atom_site_fract_x
 _atom_site_fract_y
 _atom_site_fract_z
 _atom_site_U_iso_or_equiv
 _atom_site_adp_type
 _atom_site_occupancy
 _atom_site_site_symmetry_order  
 _atom_site_calc_flag
 _atom_site_refinement_flags_posn
 _atom_site_refinement_flags_adp
 _atom_site_refinement_flags_occupancy
 _atom_site_disorder_assembly
 _atom_site_disorder_group
Gd2 Gd 0.70845(2) 0.48914(2) 0.13638(2) 0.01370(5) Uani 1 1 d . . . . .
La1 La 0.72329(2) 0.32189(2) 0.05018(2) 0.01427(5) Uani 1 1 d . . . . .
O1 O 0.65616(18) 0.22290(17) -0.00100(8) 0.0218(6) Uani 1 1 d . . . . .
O2 O 0.5644(2) 0.1899(2) -0.05358(9) 0.0343(7) Uani 1 1 d . . . . .
O3 O 0.61071(17) 0.44258(16) 0.07994(7) 0.0154(5) Uani 1 1 d . . . . .
O4 O 0.58403(17) 0.58480(16) 0.12975(8) 0.0176(5) Uani 1 1 d . . . . .
O5 O 0.5459(2) 0.6998(2) 0.18164(10) 0.0338(7) Uani 1 1 d . . . . .
H5 H 0.5795 0.6636 0.1704 0.051 Uiso 1 1 calc R U . . .
O6 O 0.82663(18) 0.19860(17) 0.05656(8) 0.0230(6) Uani 1 1 d . . . . .
O7 O 0.9633(2) 0.13316(19) 0.05038(10) 0.0329(7) Uani 1 1 d . . . . .
O8 O 0.79006(17) 0.46411(17) 0.07513(8) 0.0190(5) Uani 1 1 d . . . . .
O9 O 0.76494(18) 0.61986(17) 0.10632(8) 0.0192(5) Uani 1 1 d . . . . .
O10 O 0.7238(2) 0.77213(19) 0.12183(10) 0.0320(7) Uani 1 1 d . . . . .
H10 H 0.7186 0.7194 0.1228 0.048 Uiso 1 1 calc R U . . .
O11 O 0.70830(18) 0.56814(16) 0.19726(8) 0.0188(5) Uani 1 1 d . . . . .
O12 O 0.7694(2) 0.58279(18) 0.25981(9) 0.0317(7) Uani 1 1 d . . . . .
O13 O 0.72732(17) 0.33702(15) 0.12703(7) 0.0156(5) Uani 1 1 d . . . . .
O14 O 0.64287(18) 0.20591(16) 0.08612(8) 0.0186(5) Uani 1 1 d . . . . .
O15 O 0.6164(2) 0.06638(19) 0.04560(8) 0.0291(7) Uani 1 1 d . . . . .
H15 H 0.6299 0.1177 0.0479 0.044 Uiso 1 1 calc R U . . .
O16 O 0.7473(2) 0.41449(19) -0.01575(9) 0.0285(7) Uani 1 1 d . . . . .
O17 O 0.8280(2) 0.3000(2) -0.01995(9) 0.0340(7) Uani 1 1 d . . . . .
O18 O 0.8418(2) 0.3966(2) -0.06627(9) 0.0428(9) Uani 1 1 d . . . . .
O19 O 0.87131(19) 0.50113(19) 0.15634(9) 0.0246(6) Uani 1 1 d D . . . .
H19B H 0.900(3) 0.5506(16) 0.1603(15) 0.037 Uiso 1 1 d D U . . .
H19C H 0.914(3) 0.462(2) 0.1586(15) 0.037 Uiso 1 1 d D U . . .
N1 N 0.5453(2) 0.34807(19) 0.02134(9) 0.0156(6) Uani 1 1 d . . . . .
N2 N 0.9043(2) 0.3490(2) 0.05551(9) 0.0188(7) Uani 1 1 d . . . . .
N3 N 0.7407(2) 0.40413(19) 0.19836(9) 0.0156(6) Uani 1 1 d . . . . .
N4 N 0.8069(2) 0.3704(2) -0.03483(10) 0.0270(8) Uani 1 1 d . . . . .
N5 N 0.5541(2) 0.4187(2) 0.16628(10) 0.0200(7) Uani 1 1 d . . . . .
C1 C 0.5828(3) 0.2317(2) -0.02323(12) 0.0207(8) Uani 1 1 d . . . . .
C2 C 0.5173(3) 0.3001(2) -0.01019(11) 0.0169(7) Uani 1 1 d . . . . .
C3 C 0.4335(3) 0.3127(3) -0.03031(12) 0.0221(8) Uani 1 1 d . . . . .
H3A H 0.4158 0.2779 -0.0526 0.026 Uiso 1 1 calc R U . . .
C4 C 0.3762(3) 0.3770(3) -0.01725(12) 0.0229(8) Uani 1 1 d . . . . .
H4A H 0.3186 0.3875 -0.0306 0.027 Uiso 1 1 calc R U . . .
C5 C 0.4039(3) 0.4258(2) 0.01550(11) 0.0184(8) Uani 1 1 d . . . . .
H5A H 0.3651 0.4698 0.0251 0.022 Uiso 1 1 calc R U . . .
C6 C 0.4892(2) 0.4098(2) 0.03419(11) 0.0163(7) Uani 1 1 d . . . . .
C7 C 0.5274(3) 0.4609(2) 0.06905(11) 0.0162(7) Uani 1 1 d . . . . .
C8 C 0.4723(2) 0.5234(2) 0.08630(11) 0.0180(7) Uani 1 1 d . . . . .
H8 H 0.4094 0.5262 0.0774 0.022 Uiso 1 1 calc R U . . .
C9 C 0.5012(3) 0.5826(2) 0.11572(11) 0.0192(8) Uani 1 1 d . . . . .
C10 C 0.4357(3) 0.6465(3) 0.13165(13) 0.0239(8) Uani 1 1 d . . . . .
C11 C 0.3453(3) 0.6545(4) 0.11626(17) 0.0467(14) Uani 1 1 d . . . . .
H11 H 0.3259 0.6185 0.0947 0.056 Uiso 1 1 calc R U . . .
C12 C 0.2838(4) 0.7124(4) 0.1311(2) 0.0609(19) Uani 1 1 d . . . . .
H12 H 0.2228 0.7160 0.1201 0.073 Uiso 1 1 calc R U . . .
C13 C 0.3115(3) 0.7657(3) 0.16237(18) 0.0471(14) Uani 1 1 d . . . . .
H13 H 0.2694 0.8062 0.1728 0.057 Uiso 1 1 calc R U . . .
C14 C 0.3995(3) 0.7599(3) 0.17821(15) 0.0336(10) Uani 1 1 d . . . . .
H14 H 0.4180 0.7965 0.1997 0.040 Uiso 1 1 calc R U . . .
C15 C 0.4620(3) 0.7013(3) 0.16333(13) 0.0248(9) Uani 1 1 d . . . . .
C16 C 0.9141(3) 0.1970(3) 0.05240(12) 0.0231(8) Uani 1 1 d . . . . .
C17 C 0.9601(3) 0.2832(3) 0.04957(11) 0.0210(8) Uani 1 1 d . . . . .
C18 C 1.0534(3) 0.2929(3) 0.04132(13) 0.0285(9) Uani 1 1 d . . . . .
H18 H 1.0926 0.2452 0.0382 0.034 Uiso 1 1 calc R U . . .
C19 C 1.0881(3) 0.3735(3) 0.03771(15) 0.0330(10) Uani 1 1 d . . . . .
H19A H 1.1514 0.3820 0.0310 0.040 Uiso 1 1 calc R U . . .
C20 C 1.0305(3) 0.4419(3) 0.04390(14) 0.0294(9) Uani 1 1 d . . . . .
H20 H 1.0535 0.4978 0.0414 0.035 Uiso 1 1 calc R U . . .
C21 C 0.9389(3) 0.4278(3) 0.05370(12) 0.0203(8) Uani 1 1 d . . . . .
C22 C 0.8706(3) 0.4936(2) 0.06612(11) 0.0208(8) Uani 1 1 d . . . . .
C23 C 0.8940(3) 0.5782(3) 0.06816(12) 0.0233(8) Uani 1 1 d . . . . .
H23 H 0.9518 0.5955 0.0574 0.028 Uiso 1 1 calc R U . . .
C24 C 0.8354(3) 0.6404(2) 0.08562(11) 0.0192(8) Uani 1 1 d . . . . .
C25 C 0.8554(3) 0.7315(3) 0.08093(12) 0.0219(8) Uani 1 1 d . . . . .
C26 C 0.9313(3) 0.7606(3) 0.05859(13) 0.0287(9) Uani 1 1 d . . . . .
H26 H 0.9712 0.7208 0.0461 0.034 Uiso 1 1 calc R U . . .
C27 C 0.9495(3) 0.8457(3) 0.05428(14) 0.0346(11) Uani 1 1 d . . . . .
H27 H 1.0011 0.8637 0.0389 0.042 Uiso 1 1 calc R U . . .
C28 C 0.8924(3) 0.9049(3) 0.07247(13) 0.0323(10) Uani 1 1 d . . . . .
H28 H 0.9050 0.9633 0.0694 0.039 Uiso 1 1 calc R U . . .
C29 C 0.8171(3) 0.8790(3) 0.09502(14) 0.0306(10) Uani 1 1 d . . . . .
H29 H 0.7783 0.9197 0.1075 0.037 Uiso 1 1 calc R U . . .
C30 C 0.7981(3) 0.7926(3) 0.09952(12) 0.0238(8) Uani 1 1 d . . . . .
C31 C 0.7435(3) 0.5403(2) 0.23030(11) 0.0203(8) Uani 1 1 d . . . . .
C32 C 0.7540(3) 0.4453(2) 0.23315(11) 0.0187(8) Uani 1 1 d . . . . .
C33 C 0.7755(3) 0.4039(3) 0.26929(12) 0.0262(9) Uani 1 1 d . . . . .
H33 H 0.7832 0.4343 0.2939 0.031 Uiso 1 1 calc R U . . .
C34 C 0.7854(3) 0.3171(3) 0.26826(13) 0.0278(9) Uani 1 1 d . . . . .
H34 H 0.8026 0.2873 0.2922 0.033 Uiso 1 1 calc R U . . .
C35 C 0.7702(3) 0.2737(3) 0.23237(12) 0.0240(8) Uani 1 1 d . . . . .
H35 H 0.7753 0.2140 0.2314 0.029 Uiso 1 1 calc R U . . .
C36 C 0.7473(3) 0.3197(2) 0.19752(11) 0.0176(7) Uani 1 1 d . . . . .
C37 C 0.7241(2) 0.2835(2) 0.15684(11) 0.0158(7) Uani 1 1 d . . . . .
C38 C 0.6962(3) 0.2003(2) 0.15414(11) 0.0186(8) Uani 1 1 d . . . . .
H38 H 0.7053 0.1652 0.1772 0.022 Uiso 1 1 calc R U . . .
C39 C 0.6547(2) 0.1642(2) 0.11876(12) 0.0176(7) Uani 1 1 d . . . . .
C40 C 0.6196(3) 0.0764(2) 0.11942(12) 0.0193(8) Uani 1 1 d . . . . .
C41 C 0.6005(3) 0.0346(3) 0.15579(13) 0.0261(9) Uani 1 1 d . . . . .
H41 H 0.6132 0.0622 0.1808 0.031 Uiso 1 1 calc R U . . .
C42 C 0.5636(3) -0.0460(3) 0.15610(14) 0.0328(10) Uani 1 1 d . . . . .
H42 H 0.5513 -0.0732 0.1812 0.039 Uiso 1 1 calc R U . . .
C43 C 0.5447(3) -0.0868(3) 0.11976(14) 0.0278(9) Uani 1 1 d . . . . .
H43 H 0.5187 -0.1419 0.1199 0.033 Uiso 1 1 calc R U . . .
C44 C 0.5634(3) -0.0480(3) 0.08377(13) 0.0251(9) Uani 1 1 d . . . . .
H44 H 0.5508 -0.0769 0.0590 0.030 Uiso 1 1 calc R U . . .
C45 C 0.6006(3) 0.0335(2) 0.08263(12) 0.0206(8) Uani 1 1 d . . . . .
C46 C 0.5124(3) 0.4557(3) 0.19762(13) 0.0296(9) Uani 1 1 d . . . . .
H46 H 0.5386 0.5062 0.2082 0.036 Uiso 1 1 calc R U . . .
C47 C 0.4333(4) 0.4246(4) 0.21556(16) 0.0450(13) Uani 1 1 d . . . . .
H47 H 0.4057 0.4531 0.2377 0.054 Uiso 1 1 calc R U . . .
C48 C 0.3951(4) 0.3509(4) 0.20042(18) 0.0526(15) Uani 1 1 d . . . . .
H48 H 0.3408 0.3278 0.2121 0.063 Uiso 1 1 calc R U . . .
C49 C 0.4368(3) 0.3115(3) 0.16842(16) 0.0386(11) Uani 1 1 d . . . . .
H49 H 0.4121 0.2605 0.1577 0.046 Uiso 1 1 calc R U . . .
C50 C 0.5154(3) 0.3474(3) 0.15192(12) 0.0230(8) Uani 1 1 d . . . . .
H50 H 0.5433 0.3203 0.1294 0.028 Uiso 1 1 calc R U . . .
N1S N 0.9563(3) 0.6576(3) 0.17144(13) 0.0413(10) Uani 1 1 d . . . . .
C1S C 0.9226(4) 0.7008(4) 0.2025(2) 0.0625(18) Uani 1 1 d . . . . .
H1SA H 0.8775 0.6744 0.2190 0.075 Uiso 1 1 calc R U . . .
C2S C 0.9496(4) 0.7820(5) 0.2121(3) 0.084(3) Uani 1 1 d . . . . .
H2SA H 0.9241 0.8097 0.2350 0.100 Uiso 1 1 calc R U . . .
C3S C 1.0126(4) 0.8219(4) 0.1887(3) 0.072(2) Uani 1 1 d . . . . .
H3SA H 1.0323 0.8777 0.1948 0.087 Uiso 1 1 calc R U . . .
C4S C 1.0468(4) 0.7798(4) 0.1561(2) 0.0524(15) Uani 1 1 d . . . . .
H4SA H 1.0898 0.8063 0.1385 0.063 Uiso 1 1 calc R U . . .
C5S C 1.0183(3) 0.6981(4) 0.14886(16) 0.0418(12) Uani 1 1 d . . . . .
H5SA H 1.0443 0.6690 0.1265 0.050 Uiso 1 1 calc R U . . .
N2S N 1.0352(5) 0.4072(6) 0.1479(4) 0.058(2) Uani 0.502(8) 1 d G U P A 1
C6S C 1.0610(6) 0.3227(5) 0.1478(3) 0.064(2) Uani 0.502(8) 1 d G U P A 1
H6SA H 1.0169 0.2804 0.1541 0.077 Uiso 0.502(8) 1 calc R U P A 1
C7S C 1.1515(6) 0.3002(5) 0.1384(3) 0.070(2) Uani 0.502(8) 1 d G U P A 1
H7SA H 1.1692 0.2425 0.1383 0.084 Uiso 0.502(8) 1 calc R U P A 1
C8S C 1.2161(5) 0.3622(6) 0.1291(3) 0.066(2) Uani 0.502(8) 1 d G U P A 1
H8SA H 1.2780 0.3468 0.1227 0.079 Uiso 0.502(8) 1 calc R U P A 1
C9S C 1.1903(5) 0.4466(6) 0.1292(3) 0.065(2) Uani 0.502(8) 1 d G U P A 1
H9SA H 1.2345 0.4889 0.1229 0.078 Uiso 0.502(8) 1 calc R U P A 1
C10S C 1.0998(6) 0.4691(5) 0.1386(4) 0.061(2) Uani 0.502(8) 1 d G U P A 1
H10A H 1.0822 0.5268 0.1387 0.073 Uiso 0.502(8) 1 calc R U P A 1
N8S N 1.0191(5) 0.4006(6) 0.1457(4) 0.060(2) Uani 0.498(8) 1 d G U P A 2
C36S C 1.0108(5) 0.3136(6) 0.1489(3) 0.061(2) Uani 0.498(8) 1 d G U P A 2
H36A H 0.9513 0.2887 0.1520 0.073 Uiso 0.498(8) 1 calc R U P A 2
C37S C 1.0894(6) 0.2629(5) 0.1477(3) 0.066(2) Uani 0.498(8) 1 d G U P A 2
H37A H 1.0837 0.2035 0.1500 0.080 Uiso 0.498(8) 1 calc R U P A 2
C38S C 1.1764(5) 0.2994(6) 0.1432(3) 0.069(2) Uani 0.498(8) 1 d G U P A 2
H38A H 1.2302 0.2648 0.1424 0.083 Uiso 0.498(8) 1 calc R U P A 2
C39S C 1.1848(5) 0.3864(6) 0.1399(3) 0.071(2) Uani 0.498(8) 1 d G U P A 2
H39A H 1.2442 0.4113 0.1368 0.085 Uiso 0.498(8) 1 calc R U P A 2
C40S C 1.1061(6) 0.4370(5) 0.1412(4) 0.065(2) Uani 0.498(8) 1 d G U P A 2
H40A H 1.1118 0.4965 0.1389 0.077 Uiso 0.498(8) 1 calc R U P A 2
N3S N 0.7571(3) 0.0991(3) -0.03498(12) 0.0359(9) Uani 1 1 d . . . . .
H3 H 0.7246 0.1385 -0.0228 0.043 Uiso 1 1 d R U . . .
C11S C 0.8192(3) 0.0569(3) -0.01361(14) 0.0305(10) Uani 1 1 d . . . . .
H11A H 0.8276 0.0684 0.0145 0.037 Uiso 1 1 calc R U . . .
C12S C 0.8714(3) -0.0034(3) -0.03197(14) 0.0295(9) Uani 1 1 d . . . . .
H12A H 0.9171 -0.0332 -0.0167 0.035 Uiso 1 1 calc R U . . .
C13S C 0.8587(3) -0.0213(3) -0.07184(15) 0.0394(12) Uani 1 1 d . . . . .
H13A H 0.8943 -0.0642 -0.0844 0.047 Uiso 1 1 calc R U . . .
C14S C 0.7935(5) 0.0234(5) -0.09404(17) 0.074(2) Uani 1 1 d . . . . .
H14A H 0.7843 0.0128 -0.1222 0.089 Uiso 1 1 calc R U . . .
C15S C 0.7415(5) 0.0846(4) -0.07414(18) 0.065(2) Uani 1 1 d . . . . .
H15A H 0.6953 0.1157 -0.0885 0.078 Uiso 1 1 calc R U . . .
N4S N 0.3231(3) 0.1149(3) 0.00683(16) 0.0534(10) Uani 1 1 d . U . . .
C16S C 0.3850(4) 0.0864(5) 0.0358(2) 0.0759(17) Uani 1 1 d . U . . .
H16A H 0.4224 0.0383 0.0307 0.091 Uiso 1 1 calc R U . . .
C17S C 0.3920(5) 0.1286(6) 0.0724(3) 0.0930(19) Uani 1 1 d . U . . .
H17A H 0.4320 0.1062 0.0928 0.112 Uiso 1 1 calc R U . . .
C18S C 0.3453(4) 0.1991(5) 0.0805(2) 0.0775(17) Uani 1 1 d . U . . .
H18A H 0.3525 0.2282 0.1056 0.093 Uiso 1 1 calc R U . . .
C19S C 0.2864(4) 0.2272(4) 0.0507(2) 0.0554(12) Uani 1 1 d . U . . .
H19D H 0.2538 0.2785 0.0548 0.067 Uiso 1 1 calc R U . . .
C20S C 0.2730(4) 0.1856(3) 0.01604(18) 0.0465(10) Uani 1 1 d . U . . .
H20A H 0.2275 0.2054 -0.0027 0.056 Uiso 1 1 calc R U . . .
N5S N 0.5392(3) 0.6254(3) 0.27668(12) 0.0723(14) Uani 1 1 d G U . . .
C21S C 0.4439(3) 0.6253(4) 0.26969(12) 0.0776(17) Uani 1 1 d G U . . .
H21A H 0.4191 0.6490 0.2454 0.093 Uiso 1 1 calc R U . . .
C22S C 0.3848(2) 0.5904(4) 0.29822(15) 0.104(2) Uani 1 1 d G U . . .
H22A H 0.3197 0.5903 0.2934 0.125 Uiso 1 1 calc R U . . .
C23S C 0.4211(3) 0.5557(4) 0.33373(15) 0.107(2) Uani 1 1 d G U . . .
H23A H 0.3807 0.5318 0.3532 0.129 Uiso 1 1 calc R U . . .
C24S C 0.5164(3) 0.5558(4) 0.34072(13) 0.106(2) Uani 1 1 d G U . . .
H24A H 0.5412 0.5321 0.3650 0.128 Uiso 1 1 calc R U . . .
C25S C 0.5754(2) 0.5907(4) 0.31219(14) 0.0821(18) Uani 1 1 d G U . . .
H25A H 0.6406 0.5908 0.3170 0.098 Uiso 1 1 calc R U . . .
N6S N 1.1212(7) 0.5849(7) 0.2977(3) 0.134(3) Uani 0.691(6) 1 d G U P B 1
C26S C 1.1355(7) 0.6249(5) 0.2607(3) 0.131(3) Uani 0.691(6) 1 d G U P B 1
H26A H 1.1159 0.6816 0.2569 0.158 Uiso 0.691(6) 1 calc R U P B 1
C27S C 1.1785(8) 0.5820(7) 0.2293(3) 0.128(3) Uani 0.691(6) 1 d G U P B 1
H27A H 1.1883 0.6094 0.2041 0.153 Uiso 0.691(6) 1 calc R U P B 1
C28S C 1.2071(7) 0.4991(7) 0.2349(3) 0.131(3) Uani 0.691(6) 1 d G U P B 1
H28A H 1.2365 0.4698 0.2134 0.157 Uiso 0.691(6) 1 calc R U P B 1
C29S C 1.1928(8) 0.4591(5) 0.2718(4) 0.131(3) Uani 0.691(6) 1 d G U P B 1
H29A H 1.2124 0.4024 0.2756 0.157 Uiso 0.691(6) 1 calc R U P B 1
C30S C 1.1498(8) 0.5020(7) 0.3032(3) 0.132(3) Uani 0.691(6) 1 d G U P B 1
H30A H 1.1400 0.4747 0.3284 0.158 Uiso 0.691(6) 1 calc R U P B 1
N7S N 1.0396(14) 0.5109(16) 0.2406(7) 0.133(4) Uani 0.309(6) 1 d G U P B 2
C31S C 1.0921(18) 0.4376(14) 0.2380(7) 0.133(3) Uani 0.309(6) 1 d G U P B 2
H31A H 1.0734 0.3938 0.2200 0.160 Uiso 0.309(6) 1 calc R U P B 2
C32S C 1.1720(16) 0.4285(14) 0.2616(8) 0.133(3) Uani 0.309(6) 1 d G U P B 2
H32A H 1.2079 0.3784 0.2597 0.159 Uiso 0.309(6) 1 calc R U P B 2
C33S C 1.1994(15) 0.4926(17) 0.2878(8) 0.132(3) Uani 0.309(6) 1 d G U P B 2
H33A H 1.2541 0.4863 0.3040 0.158 Uiso 0.309(6) 1 calc R U P B 2
C34S C 1.1469(18) 0.5659(15) 0.2905(7) 0.133(3) Uani 0.309(6) 1 d G U P B 2
H34A H 1.1657 0.6097 0.3085 0.159 Uiso 0.309(6) 1 calc R U P B 2
C35S C 1.0670(17) 0.5750(13) 0.2669(8) 0.134(3) Uani 0.309(6) 1 d G U P B 2
H35A H 1.0311 0.6251 0.2688 0.161 Uiso 0.309(6) 1 calc R U P B 2
 
loop_
 _atom_site_aniso_label
 _atom_site_aniso_U_11
 _atom_site_aniso_U_22
 _atom_site_aniso_U_33
 _atom_site_aniso_U_23
 _atom_site_aniso_U_13
 _atom_site_aniso_U_12
Gd2 0.01731(9) 0.00969(9) 0.01402(9) -0.00188(6) -0.00309(6) 0.00182(6)
La1 0.01683(10) 0.01091(10) 0.01500(10) -0.00350(8) -0.00349(7) 0.00272(8)
O1 0.0252(14) 0.0173(14) 0.0227(14) -0.0081(11) -0.0081(11) 0.0060(11)
O2 0.0336(16) 0.0337(18) 0.0354(17) -0.0206(15) -0.0120(13) 0.0038(14)
O3 0.0166(12) 0.0129(13) 0.0167(12) -0.0014(10) -0.0034(10) 0.0033(10)
O4 0.0207(13) 0.0127(13) 0.0193(13) -0.0025(10) -0.0046(10) 0.0039(10)
O5 0.0292(16) 0.0327(18) 0.0393(18) -0.0227(15) -0.0064(14) 0.0077(13)
O6 0.0223(14) 0.0173(14) 0.0292(15) -0.0033(12) -0.0044(11) 0.0047(11)
O7 0.0273(15) 0.0226(16) 0.0485(19) -0.0045(14) -0.0056(14) 0.0110(13)
O8 0.0190(13) 0.0165(13) 0.0215(13) -0.0043(11) 0.0014(10) -0.0032(10)
O9 0.0201(13) 0.0156(13) 0.0219(14) -0.0016(11) -0.0010(11) -0.0015(10)
O10 0.0321(16) 0.0159(15) 0.0481(19) 0.0030(14) 0.0072(14) 0.0037(12)
O11 0.0266(14) 0.0121(13) 0.0177(13) -0.0022(10) -0.0039(11) 0.0045(11)
O12 0.056(2) 0.0176(15) 0.0213(15) -0.0062(12) -0.0151(14) 0.0035(14)
O13 0.0205(13) 0.0098(12) 0.0164(12) -0.0018(10) -0.0036(10) 0.0023(10)
O14 0.0245(13) 0.0135(13) 0.0176(13) -0.0011(10) -0.0061(10) 0.0005(10)
O15 0.0447(18) 0.0187(15) 0.0238(15) -0.0070(12) -0.0002(13) -0.0078(13)
O16 0.0330(16) 0.0271(16) 0.0254(15) 0.0008(13) 0.0016(12) 0.0038(13)
O17 0.0326(17) 0.040(2) 0.0294(16) -0.0041(14) -0.0032(13) 0.0136(14)
O18 0.048(2) 0.056(2) 0.0245(16) -0.0027(16) 0.0095(15) -0.0246(18)
O19 0.0212(14) 0.0230(16) 0.0295(15) -0.0025(13) -0.0065(12) 0.0013(11)
N1 0.0182(15) 0.0137(15) 0.0147(15) 0.0015(12) -0.0014(12) -0.0011(12)
N2 0.0192(15) 0.0171(16) 0.0201(16) -0.0063(13) -0.0022(12) 0.0005(13)
N3 0.0193(15) 0.0107(15) 0.0168(15) -0.0026(12) -0.0036(12) 0.0028(12)
N4 0.0223(17) 0.037(2) 0.0219(18) -0.0072(16) -0.0018(14) -0.0092(15)
N5 0.0212(16) 0.0198(17) 0.0189(16) 0.0021(13) -0.0032(13) 0.0037(13)
C1 0.0219(19) 0.0167(19) 0.023(2) -0.0037(16) -0.0031(15) -0.0004(15)
C2 0.0215(18) 0.0135(18) 0.0157(17) -0.0013(14) -0.0024(14) -0.0012(14)
C3 0.0225(19) 0.023(2) 0.0205(19) -0.0029(16) -0.0057(15) -0.0049(16)
C4 0.0192(18) 0.026(2) 0.023(2) 0.0017(17) -0.0054(15) -0.0013(16)
C5 0.0184(17) 0.0181(19) 0.0187(18) 0.0017(15) -0.0018(14) 0.0009(15)
C6 0.0172(17) 0.0145(18) 0.0170(18) 0.0017(14) -0.0011(14) 0.0002(14)
C7 0.0210(18) 0.0108(17) 0.0169(17) 0.0025(14) -0.0017(14) -0.0008(14)
C8 0.0153(17) 0.0182(19) 0.0203(18) -0.0016(15) -0.0035(14) 0.0031(14)
C9 0.0234(19) 0.0175(19) 0.0166(18) 0.0012(15) -0.0028(15) 0.0027(15)
C10 0.025(2) 0.018(2) 0.029(2) -0.0044(17) 0.0007(16) 0.0045(16)
C11 0.034(3) 0.048(3) 0.058(3) -0.032(3) -0.015(2) 0.014(2)
C12 0.032(3) 0.071(4) 0.079(4) -0.044(4) -0.015(3) 0.023(3)
C13 0.035(3) 0.041(3) 0.066(4) -0.028(3) -0.004(2) 0.016(2)
C14 0.034(2) 0.025(2) 0.042(3) -0.015(2) 0.003(2) 0.0019(19)
C15 0.025(2) 0.019(2) 0.030(2) -0.0040(17) 0.0009(17) -0.0002(16)
C16 0.0238(19) 0.022(2) 0.024(2) -0.0045(16) -0.0068(16) 0.0049(16)
C17 0.0234(19) 0.022(2) 0.0174(18) -0.0047(16) -0.0017(15) 0.0031(16)
C18 0.023(2) 0.029(2) 0.033(2) -0.0087(19) -0.0011(17) 0.0063(17)
C19 0.020(2) 0.034(3) 0.046(3) -0.005(2) 0.0078(19) 0.0000(18)
C20 0.026(2) 0.025(2) 0.037(2) -0.0043(19) 0.0049(18) -0.0045(17)
C21 0.0202(18) 0.020(2) 0.0205(19) -0.0046(16) -0.0001(15) 0.0007(15)
C22 0.0260(19) 0.019(2) 0.0176(18) -0.0037(15) 0.0009(15) 0.0004(16)
C23 0.025(2) 0.020(2) 0.026(2) -0.0024(16) 0.0039(16) -0.0040(16)
C24 0.0229(19) 0.0187(19) 0.0158(18) -0.0029(15) -0.0044(15) -0.0014(15)
C25 0.028(2) 0.017(2) 0.0205(19) -0.0010(15) -0.0039(16) -0.0023(16)
C26 0.035(2) 0.022(2) 0.029(2) -0.0047(18) 0.0037(18) -0.0073(18)
C27 0.046(3) 0.025(2) 0.033(2) -0.0007(19) 0.004(2) -0.015(2)
C28 0.048(3) 0.017(2) 0.032(2) 0.0027(18) -0.009(2) -0.0090(19)
C29 0.041(3) 0.017(2) 0.033(2) 0.0006(18) -0.006(2) 0.0028(18)
C30 0.032(2) 0.017(2) 0.022(2) 0.0013(16) -0.0060(17) 0.0010(16)
C31 0.029(2) 0.0149(19) 0.0165(18) -0.0036(15) -0.0025(15) 0.0041(15)
C32 0.0252(19) 0.0124(18) 0.0185(18) -0.0023(15) -0.0044(15) 0.0027(15)
C33 0.042(2) 0.018(2) 0.0180(19) -0.0020(16) -0.0106(17) 0.0011(18)
C34 0.044(2) 0.017(2) 0.022(2) 0.0033(16) -0.0143(18) 0.0011(18)
C35 0.036(2) 0.0132(19) 0.023(2) 0.0019(16) -0.0071(17) -0.0002(16)
C36 0.0215(18) 0.0120(18) 0.0190(18) -0.0020(14) -0.0053(14) 0.0011(14)
C37 0.0181(17) 0.0129(18) 0.0162(17) -0.0017(14) -0.0033(14) 0.0023(14)
C38 0.0252(19) 0.0123(18) 0.0180(18) -0.0012(14) -0.0069(15) 0.0031(15)
C39 0.0151(16) 0.0120(18) 0.0257(19) -0.0047(15) -0.0029(14) 0.0028(14)
C40 0.0206(18) 0.0123(18) 0.025(2) -0.0013(15) -0.0063(15) 0.0005(14)
C41 0.035(2) 0.018(2) 0.026(2) 0.0000(16) -0.0113(17) -0.0070(17)
C42 0.046(3) 0.024(2) 0.029(2) 0.0058(19) -0.009(2) -0.010(2)
C43 0.026(2) 0.016(2) 0.041(3) -0.0013(18) -0.0072(18) -0.0026(16)
C44 0.026(2) 0.017(2) 0.032(2) -0.0081(17) -0.0068(17) -0.0007(16)
C45 0.0214(18) 0.0149(19) 0.025(2) -0.0042(15) -0.0042(15) 0.0034(15)
C46 0.029(2) 0.034(3) 0.025(2) -0.0037(19) 0.0011(17) 0.0010(19)
C47 0.038(3) 0.060(4) 0.037(3) -0.008(3) 0.014(2) -0.002(2)
C48 0.039(3) 0.061(4) 0.058(4) -0.002(3) 0.017(3) -0.017(3)
C49 0.032(2) 0.034(3) 0.050(3) 0.001(2) 0.004(2) -0.008(2)
C50 0.0220(19) 0.020(2) 0.027(2) 0.0044(16) -0.0051(16) 0.0025(16)
N1S 0.034(2) 0.041(3) 0.049(3) -0.011(2) -0.0049(19) -0.0036(18)
C1S 0.042(3) 0.059(4) 0.087(5) -0.030(4) 0.016(3) -0.019(3)
C2S 0.049(4) 0.072(5) 0.130(7) -0.058(5) 0.031(4) -0.028(3)
C3S 0.043(3) 0.049(4) 0.126(6) -0.035(4) 0.009(4) -0.015(3)
C4S 0.031(3) 0.051(4) 0.075(4) 0.001(3) -0.001(3) -0.011(2)
C5S 0.029(2) 0.049(3) 0.047(3) -0.005(2) -0.006(2) 0.003(2)
N2S 0.047(4) 0.064(4) 0.063(4) -0.010(4) -0.010(4) 0.025(3)
C6S 0.058(4) 0.067(4) 0.067(4) -0.006(4) -0.007(4) 0.031(4)
C7S 0.064(5) 0.078(4) 0.068(5) -0.006(5) -0.006(5) 0.041(3)
C8S 0.050(4) 0.090(5) 0.058(5) -0.016(5) -0.014(4) 0.036(3)
C9S 0.048(3) 0.085(5) 0.062(5) -0.007(5) -0.008(4) 0.026(4)
C10S 0.045(4) 0.071(4) 0.066(5) -0.005(5) -0.013(4) 0.024(3)
N8S 0.053(3) 0.063(4) 0.064(4) -0.012(4) -0.013(4) 0.025(3)
C36S 0.055(4) 0.063(4) 0.064(5) -0.003(5) -0.007(5) 0.034(4)
C37S 0.060(5) 0.074(4) 0.064(5) -0.006(5) 0.003(5) 0.041(3)
C38S 0.054(4) 0.085(4) 0.070(5) -0.013(5) -0.015(4) 0.040(4)
C39S 0.052(3) 0.086(4) 0.074(5) -0.012(5) -0.019(4) 0.031(4)
C40S 0.050(3) 0.073(4) 0.070(5) -0.011(5) -0.013(4) 0.024(3)
N3S 0.046(2) 0.030(2) 0.033(2) -0.0107(17) 0.0061(18) 0.0074(18)
C11S 0.035(2) 0.024(2) 0.032(2) -0.0023(19) 0.0000(19) -0.0053(19)
C12S 0.031(2) 0.025(2) 0.032(2) 0.0014(18) -0.0008(18) -0.0059(18)
C13S 0.042(3) 0.039(3) 0.037(3) -0.012(2) -0.001(2) 0.017(2)
C14S 0.082(5) 0.109(6) 0.030(3) -0.028(3) -0.012(3) 0.060(4)
C15S 0.081(4) 0.069(4) 0.046(3) -0.016(3) -0.019(3) 0.053(4)
N4S 0.041(2) 0.047(2) 0.072(3) -0.008(2) -0.0020(19) 0.0068(18)
C16S 0.055(3) 0.079(4) 0.093(4) -0.050(3) -0.030(3) 0.043(3)
C17S 0.064(3) 0.109(4) 0.104(3) -0.064(3) -0.038(3) 0.047(3)
C18S 0.035(3) 0.091(4) 0.106(3) -0.072(3) -0.019(2) 0.017(2)
C19S 0.036(2) 0.041(3) 0.090(3) -0.014(2) 0.018(2) -0.0020(19)
C20S 0.040(2) 0.041(3) 0.059(3) 0.010(2) 0.012(2) 0.0070(18)
N5S 0.066(2) 0.095(4) 0.056(3) -0.003(2) 0.004(2) -0.009(3)
C21S 0.065(3) 0.120(5) 0.048(3) 0.007(3) 0.007(2) -0.005(3)
C22S 0.073(3) 0.167(6) 0.073(4) 0.029(4) 0.017(3) -0.008(4)
C23S 0.079(3) 0.160(5) 0.084(3) 0.048(3) 0.022(3) -0.013(4)
C24S 0.084(3) 0.147(5) 0.088(3) 0.043(3) 0.013(3) 0.003(4)
C25S 0.059(3) 0.115(5) 0.072(3) 0.017(3) 0.007(2) 0.003(3)
N6S 0.138(6) 0.126(6) 0.138(5) 0.003(5) -0.005(5) 0.042(5)
C26S 0.138(6) 0.123(6) 0.133(6) 0.003(4) -0.021(5) 0.047(5)
C27S 0.137(7) 0.129(7) 0.116(6) 0.000(5) -0.033(5) 0.040(6)
C28S 0.143(6) 0.127(6) 0.123(6) -0.004(5) -0.015(5) 0.041(5)
C29S 0.142(6) 0.121(6) 0.129(6) 0.001(4) -0.015(5) 0.039(5)
C30S 0.141(6) 0.123(6) 0.131(6) 0.005(5) -0.006(5) 0.035(5)
N7S 0.146(7) 0.129(8) 0.125(8) 0.003(6) -0.011(6) 0.040(6)
C31S 0.147(6) 0.126(7) 0.126(7) 0.004(5) -0.011(5) 0.038(6)
C32S 0.144(6) 0.124(6) 0.130(6) 0.003(5) -0.010(5) 0.038(5)
C33S 0.141(6) 0.123(6) 0.130(6) 0.002(5) -0.010(5) 0.040(5)
C34S 0.141(6) 0.124(6) 0.133(6) 0.003(5) -0.012(5) 0.041(5)
C35S 0.142(6) 0.126(7) 0.132(7) 0.003(5) -0.013(5) 0.041(5)
 
_geom_special_details
;
 All esds (except the esd in the dihedral angle between two l.s. planes)
 are estimated using the full covariance matrix.  The cell esds are taken
 into account individually in the estimation of esds in distances, angles
 and torsion angles; correlations between esds in cell parameters are only
 used when they are defined by crystal symmetry.  An approximate (isotropic)
 treatment of cell esds is used for estimating esds involving l.s. planes.
;
 
loop_
 _geom_bond_atom_site_label_1
 _geom_bond_atom_site_label_2
 _geom_bond_distance
 _geom_bond_site_symmetry_2
 _geom_bond_publ_flag
Gd2 O4 2.357(2) . ?
Gd2 O11 2.365(3) . ?
Gd2 O8 2.381(3) . ?
Gd2 O3 2.435(2) . ?
Gd2 O19 2.438(3) . ?
Gd2 O9 2.442(3) . ?
Gd2 O13 2.448(2) . ?
Gd2 N3 2.486(3) . ?
Gd2 N5 2.687(3) . ?
Gd2 La1 3.8941(3) . ?
La1 O6 2.466(3) . ?
La1 O14 2.482(3) . ?
La1 O1 2.492(3) . ?
La1 O13 2.543(2) . ?
La1 O8 2.583(3) . ?
La1 O16 2.648(3) . ?
La1 N2 2.648(3) . ?
La1 O3 2.701(2) . ?
La1 N1 2.757(3) . ?
La1 O17 2.796(3) . ?
O1 C1 1.287(5) . ?
O2 C1 1.227(5) . ?
O3 C7 1.282(4) . ?
O4 C9 1.275(4) . ?
O5 C15 1.346(5) . ?
O5 H5 0.8400 . ?
O6 C16 1.270(5) . ?
O7 C16 1.238(5) . ?
O8 C22 1.290(5) . ?
O9 C24 1.273(5) . ?
O10 C30 1.345(5) . ?
O10 H10 0.8400 . ?
O11 C31 1.275(5) . ?
O12 C31 1.237(5) . ?
O13 C37 1.300(4) . ?
O14 C39 1.272(5) . ?
O15 C45 1.349(5) . ?
O15 H15 0.8400 . ?
O16 N4 1.278(4) . ?
O17 N4 1.256(5) . ?
O18 N4 1.228(4) . ?
O19 H19B 0.895(19) . ?
O19 H19C 0.884(19) . ?
N1 C6 1.341(5) . ?
N1 C2 1.346(5) . ?
N2 C17 1.332(5) . ?
N2 C21 1.347(5) . ?
N3 C32 1.332(5) . ?
N3 C36 1.343(5) . ?
N5 C46 1.336(5) . ?
N5 C50 1.346(5) . ?
C1 C2 1.505(5) . ?
C2 C3 1.385(5) . ?
C3 C4 1.385(6) . ?
C3 H3A 0.9500 . ?
C4 C5 1.383(5) . ?
C4 H4A 0.9500 . ?
C5 C6 1.393(5) . ?
C5 H5A 0.9500 . ?
C6 C7 1.506(5) . ?
C7 C8 1.395(5) . ?
C8 C9 1.410(5) . ?
C8 H8 0.9500 . ?
C9 C10 1.485(5) . ?
C10 C11 1.398(6) . ?
C10 C15 1.407(6) . ?
C11 C12 1.371(7) . ?
C11 H11 0.9500 . ?
C12 C13 1.387(7) . ?
C12 H12 0.9500 . ?
C13 C14 1.369(7) . ?
C13 H13 0.9500 . ?
C14 C15 1.387(6) . ?
C14 H14 0.9500 . ?
C16 C17 1.524(6) . ?
C17 C18 1.384(6) . ?
C18 C19 1.378(6) . ?
C18 H18 0.9500 . ?
C19 C20 1.383(6) . ?
C19 H19A 0.9500 . ?
C20 C21 1.380(6) . ?
C20 H20 0.9500 . ?
C21 C22 1.495(5) . ?
C22 C23 1.385(5) . ?
C23 C24 1.424(5) . ?
C23 H23 0.9500 . ?
C24 C25 1.481(5) . ?
C25 C26 1.404(6) . ?
C25 C30 1.416(6) . ?
C26 C27 1.382(6) . ?
C26 H26 0.9500 . ?
C27 C28 1.389(7) . ?
C27 H27 0.9500 . ?
C28 C29 1.384(6) . ?
C28 H28 0.9500 . ?
C29 C30 1.407(6) . ?
C29 H29 0.9500 . ?
C31 C32 1.517(5) . ?
C32 C33 1.392(5) . ?
C33 C34 1.385(6) . ?
C33 H33 0.9500 . ?
C34 C35 1.384(6) . ?
C34 H34 0.9500 . ?
C35 C36 1.398(5) . ?
C35 H35 0.9500 . ?
C36 C37 1.493(5) . ?
C37 C38 1.382(5) . ?
C38 C39 1.424(5) . ?
C38 H38 0.9500 . ?
C39 C40 1.482(5) . ?
C40 C41 1.400(6) . ?
C40 C45 1.415(5) . ?
C41 C42 1.385(6) . ?
C41 H41 0.9500 . ?
C42 C43 1.386(6) . ?
C42 H42 0.9500 . ?
C43 C44 1.365(6) . ?
C43 H43 0.9500 . ?
C44 C45 1.401(6) . ?
C44 H44 0.9500 . ?
C46 C47 1.381(6) . ?
C46 H46 0.9500 . ?
C47 C48 1.383(8) . ?
C47 H47 0.9500 . ?
C48 C49 1.369(7) . ?
C48 H48 0.9500 . ?
C49 C50 1.384(6) . ?
C49 H49 0.9500 . ?
C50 H50 0.9500 . ?
N1S C1S 1.328(7) . ?
N1S C5S 1.334(7) . ?
C1S C2S 1.380(8) . ?
C1S H1SA 0.9500 . ?
C2S C3S 1.355(10) . ?
C2S H2SA 0.9500 . ?
C3S C4S 1.362(9) . ?
C3S H3SA 0.9500 . ?
C4S C5S 1.379(8) . ?
C4S H4SA 0.9500 . ?
C5S H5SA 0.9500 . ?
N2S C6S 1.3900 . ?
N2S C10S 1.3900 . ?
C6S C7S 1.3900 . ?
C6S H6SA 0.9500 . ?
C7S C8S 1.3900 . ?
C7S H7SA 0.9500 . ?
C8S C9S 1.3900 . ?
C8S H8SA 0.9500 . ?
C9S C10S 1.3900 . ?
C9S H9SA 0.9500 . ?
C10S H10A 0.9500 . ?
N8S C36S 1.3900 . ?
N8S C40S 1.3900 . ?
C36S C37S 1.3900 . ?
C36S H36A 0.9500 . ?
C37S C38S 1.3900 . ?
C37S H37A 0.9500 . ?
C38S C39S 1.3900 . ?
C38S H38A 0.9500 . ?
C39S C40S 1.3900 . ?
C39S H39A 0.9500 . ?
C40S H40A 0.9500 . ?
N3S C11S 1.316(6) . ?
N3S C15S 1.327(7) . ?
N3S H3 0.8801 . ?
C11S C12S 1.363(6) . ?
C11S H11A 0.9500 . ?
C12S C13S 1.354(6) . ?
C12S H12A 0.9500 . ?
C13S C14S 1.380(8) . ?
C13S H13A 0.9500 . ?
C14S C15S 1.395(7) . ?
C14S H14A 0.9500 . ?
C15S H15A 0.9500 . ?
N4S C20S 1.371(7) . ?
N4S C16S 1.375(8) . ?
C16S C17S 1.382(9) . ?
C16S H16A 0.9500 . ?
C17S C18S 1.335(9) . ?
C17S H17A 0.9500 . ?
C18S C19S 1.365(9) . ?
C18S H18A 0.9500 . ?
C19S C20S 1.330(8) . ?
C19S H19D 0.9500 . ?
C20S H20A 0.9500 . ?
N5S C21S 1.3900 . ?
N5S C25S 1.3900 . ?
C21S C22S 1.3900 . ?
C21S H21A 0.9500 . ?
C22S C23S 1.3900 . ?
C22S H22A 0.9500 . ?
C23S C24S 1.3900 . ?
C23S H23A 0.9500 . ?
C24S C25S 1.3900 . ?
C24S H24A 0.9500 . ?
C25S H25A 0.9500 . ?
N6S C26S 1.3900 . ?
N6S C30S 1.3900 . ?
C26S C27S 1.3900 . ?
C26S H26A 0.9500 . ?
C27S C28S 1.3900 . ?
C27S H27A 0.9500 . ?
C28S C29S 1.3900 . ?
C28S H28A 0.9500 . ?
C29S C30S 1.3900 . ?
C29S H29A 0.9500 . ?
C30S H30A 0.9500 . ?
N7S C31S 1.3900 . ?
N7S C35S 1.3900 . ?
C31S C32S 1.3900 . ?
C31S H31A 0.9500 . ?
C32S C33S 1.3900 . ?
C32S H32A 0.9500 . ?
C33S C34S 1.3900 . ?
C33S H33A 0.9500 . ?
C34S C35S 1.3900 . ?
C34S H34A 0.9500 . ?
C35S H35A 0.9500 . ?
 
loop_
 _geom_angle_atom_site_label_1
 _geom_angle_atom_site_label_2
 _geom_angle_atom_site_label_3
 _geom_angle
 _geom_angle_site_symmetry_1
 _geom_angle_site_symmetry_3
 _geom_angle_publ_flag
O4 Gd2 O11 74.32(9) . . ?
O4 Gd2 O8 114.28(9) . . ?
O11 Gd2 O8 144.35(9) . . ?
O4 Gd2 O3 72.03(8) . . ?
O11 Gd2 O3 143.36(8) . . ?
O8 Gd2 O3 65.73(8) . . ?
O4 Gd2 O19 134.74(9) . . ?
O11 Gd2 O19 74.93(9) . . ?
O8 Gd2 O19 76.02(9) . . ?
O3 Gd2 O19 140.95(9) . . ?
O4 Gd2 O9 70.88(9) . . ?
O11 Gd2 O9 84.13(9) . . ?
O8 Gd2 O9 68.13(9) . . ?
O3 Gd2 O9 98.07(8) . . ?
O19 Gd2 O9 73.67(9) . . ?
O4 Gd2 O13 135.09(9) . . ?
O11 Gd2 O13 129.06(8) . . ?
O8 Gd2 O13 70.87(9) . . ?
O3 Gd2 O13 70.67(8) . . ?
O19 Gd2 O13 90.16(9) . . ?
O9 Gd2 O13 138.41(8) . . ?
O4 Gd2 N3 124.06(9) . . ?
O11 Gd2 N3 65.96(9) . . ?
O8 Gd2 N3 121.09(9) . . ?
O3 Gd2 N3 124.33(9) . . ?
O19 Gd2 N3 69.54(10) . . ?
O9 Gd2 N3 137.19(9) . . ?
O13 Gd2 N3 63.19(9) . . ?
O4 Gd2 N5 70.69(9) . . ?
O11 Gd2 N5 84.29(10) . . ?
O8 Gd2 N5 131.35(9) . . ?
O3 Gd2 N5 71.32(9) . . ?
O19 Gd2 N5 137.07(10) . . ?
O9 Gd2 N5 141.55(9) . . ?
O13 Gd2 N5 74.34(9) . . ?
N3 Gd2 N5 67.73(10) . . ?
O4 Gd2 La1 114.76(6) . . ?
O11 Gd2 La1 168.55(6) . . ?
O8 Gd2 La1 40.21(6) . . ?
O3 Gd2 La1 43.31(6) . . ?
O19 Gd2 La1 100.91(7) . . ?
O9 Gd2 La1 105.15(6) . . ?
O13 Gd2 La1 39.61(6) . . ?
N3 Gd2 La1 102.61(7) . . ?
N5 Gd2 La1 92.11(7) . . ?
O6 La1 O14 69.90(9) . . ?
O6 La1 O1 77.73(9) . . ?
O14 La1 O1 71.10(9) . . ?
O6 La1 O13 89.03(8) . . ?
O14 La1 O13 66.46(8) . . ?
O1 La1 O13 137.53(9) . . ?
O6 La1 O8 116.30(9) . . ?
O14 La1 O8 132.05(8) . . ?
O1 La1 O8 154.96(9) . . ?
O13 La1 O8 66.21(8) . . ?
O6 La1 O16 115.17(9) . . ?
O14 La1 O16 150.27(9) . . ?
O1 La1 O16 81.22(9) . . ?
O13 La1 O16 139.70(9) . . ?
O8 La1 O16 74.04(9) . . ?
O6 La1 N2 61.93(10) . . ?
O14 La1 N2 123.63(9) . . ?
O1 La1 N2 121.46(9) . . ?
O13 La1 N2 84.68(9) . . ?
O8 La1 N2 58.26(9) . . ?
O16 La1 N2 80.02(10) . . ?
O6 La1 O3 153.64(8) . . ?
O14 La1 O3 93.81(8) . . ?
O1 La1 O3 117.52(8) . . ?
O13 La1 O3 65.09(7) . . ?
O8 La1 O3 59.25(8) . . ?
O16 La1 O3 89.38(8) . . ?
N2 La1 O3 117.15(9) . . ?
O6 La1 N1 135.04(9) . . ?
O14 La1 N1 80.70(9) . . ?
O1 La1 N1 60.59(9) . . ?
O13 La1 N1 109.86(8) . . ?
O8 La1 N1 108.66(9) . . ?
O16 La1 N1 76.30(9) . . ?
N2 La1 N1 155.58(9) . . ?
O3 La1 N1 57.18(8) . . ?
O6 La1 O17 68.95(9) . . ?
O14 La1 O17 124.17(9) . . ?
O1 La1 O17 64.61(9) . . ?
O13 La1 O17 145.91(8) . . ?
O8 La1 O17 99.72(9) . . ?
O16 La1 O17 46.69(9) . . ?
N2 La1 O17 62.26(9) . . ?
O3 La1 O17 136.06(9) . . ?
N1 La1 O17 104.02(9) . . ?
O6 La1 Gd2 121.08(6) . . ?
O14 La1 Gd2 97.31(6) . . ?
O1 La1 Gd2 154.01(6) . . ?
O13 La1 Gd2 37.85(6) . . ?
O8 La1 Gd2 36.52(6) . . ?
O16 La1 Gd2 103.26(7) . . ?
N2 La1 Gd2 84.44(7) . . ?
O3 La1 Gd2 38.21(5) . . ?
N1 La1 Gd2 95.18(6) . . ?
O17 La1 Gd2 136.23(7) . . ?
C1 O1 La1 128.9(2) . . ?
C7 O3 Gd2 132.6(2) . . ?
C7 O3 La1 128.6(2) . . ?
Gd2 O3 La1 98.48(8) . . ?
C9 O4 Gd2 136.3(2) . . ?
C15 O5 H5 109.5 . . ?
C16 O6 La1 127.3(3) . . ?
C22 O8 Gd2 126.1(2) . . ?
C22 O8 La1 125.2(2) . . ?
Gd2 O8 La1 103.27(9) . . ?
C24 O9 Gd2 135.0(2) . . ?
C30 O10 H10 109.5 . . ?
C31 O11 Gd2 122.4(2) . . ?
C37 O13 Gd2 122.9(2) . . ?
C37 O13 La1 133.7(2) . . ?
Gd2 O13 La1 102.54(9) . . ?
C39 O14 La1 136.9(2) . . ?
C45 O15 H15 109.5 . . ?
N4 O16 La1 101.3(2) . . ?
N4 O17 La1 94.7(2) . . ?
Gd2 O19 H19B 123(3) . . ?
Gd2 O19 H19C 130(3) . . ?
H19B O19 H19C 107(3) . . ?
C6 N1 C2 118.6(3) . . ?
C6 N1 La1 124.3(2) . . ?
C2 N1 La1 116.8(2) . . ?
C17 N2 C21 119.7(3) . . ?
C17 N2 La1 117.3(2) . . ?
C21 N2 La1 120.8(2) . . ?
C32 N3 C36 119.8(3) . . ?
C32 N3 Gd2 117.7(2) . . ?
C36 N3 Gd2 122.4(2) . . ?
O18 N4 O17 122.0(4) . . ?
O18 N4 O16 120.9(4) . . ?
O17 N4 O16 117.1(3) . . ?
C46 N5 C50 116.9(4) . . ?
C46 N5 Gd2 118.9(3) . . ?
C50 N5 Gd2 124.2(3) . . ?
O2 C1 O1 125.1(4) . . ?
O2 C1 C2 119.4(3) . . ?
O1 C1 C2 115.5(3) . . ?
N1 C2 C3 122.8(3) . . ?
N1 C2 C1 116.3(3) . . ?
C3 C2 C1 120.9(3) . . ?
C2 C3 C4 118.5(4) . . ?
C2 C3 H3A 120.8 . . ?
C4 C3 H3A 120.8 . . ?
C5 C4 C3 119.2(4) . . ?
C5 C4 H4A 120.4 . . ?
C3 C4 H4A 120.4 . . ?
C4 C5 C6 119.2(4) . . ?
C4 C5 H5A 120.4 . . ?
C6 C5 H5A 120.4 . . ?
N1 C6 C5 121.8(3) . . ?
N1 C6 C7 114.7(3) . . ?
C5 C6 C7 123.5(3) . . ?
O3 C7 C8 125.7(3) . . ?
O3 C7 C6 115.1(3) . . ?
C8 C7 C6 119.2(3) . . ?
C7 C8 C9 126.0(3) . . ?
C7 C8 H8 117.0 . . ?
C9 C8 H8 117.0 . . ?
O4 C9 C8 122.4(3) . . ?
O4 C9 C10 116.7(3) . . ?
C8 C9 C10 120.9(3) . . ?
C11 C10 C15 117.0(4) . . ?
C11 C10 C9 121.8(4) . . ?
C15 C10 C9 121.2(4) . . ?
C12 C11 C10 122.3(5) . . ?
C12 C11 H11 118.9 . . ?
C10 C11 H11 118.9 . . ?
C11 C12 C13 119.5(5) . . ?
C11 C12 H12 120.2 . . ?
C13 C12 H12 120.2 . . ?
C14 C13 C12 119.9(4) . . ?
C14 C13 H13 120.0 . . ?
C12 C13 H13 120.0 . . ?
C13 C14 C15 120.8(4) . . ?
C13 C14 H14 119.6 . . ?
C15 C14 H14 119.6 . . ?
O5 C15 C14 115.9(4) . . ?
O5 C15 C10 123.6(4) . . ?
C14 C15 C10 120.4(4) . . ?
O7 C16 O6 126.3(4) . . ?
O7 C16 C17 118.8(4) . . ?
O6 C16 C17 114.9(3) . . ?
N2 C17 C18 122.1(4) . . ?
N2 C17 C16 115.5(3) . . ?
C18 C17 C16 122.4(4) . . ?
C19 C18 C17 118.3(4) . . ?
C19 C18 H18 120.8 . . ?
C17 C18 H18 120.8 . . ?
C18 C19 C20 119.7(4) . . ?
C18 C19 H19A 120.1 . . ?
C20 C19 H19A 120.1 . . ?
C21 C20 C19 119.0(4) . . ?
C21 C20 H20 120.5 . . ?
C19 C20 H20 120.5 . . ?
N2 C21 C20 121.1(4) . . ?
N2 C21 C22 113.0(3) . . ?
C20 C21 C22 125.8(4) . . ?
O8 C22 C23 124.0(4) . . ?
O8 C22 C21 114.0(3) . . ?
C23 C22 C21 122.0(4) . . ?
C22 C23 C24 123.1(4) . . ?
C22 C23 H23 118.4 . . ?
C24 C23 H23 118.4 . . ?
O9 C24 C23 121.3(4) . . ?
O9 C24 C25 117.6(3) . . ?
C23 C24 C25 121.2(3) . . ?
C26 C25 C30 117.6(4) . . ?
C26 C25 C24 121.9(4) . . ?
C30 C25 C24 120.5(4) . . ?
C27 C26 C25 121.6(4) . . ?
C27 C26 H26 119.2 . . ?
C25 C26 H26 119.2 . . ?
C26 C27 C28 120.1(4) . . ?
C26 C27 H27 119.9 . . ?
C28 C27 H27 119.9 . . ?
C29 C28 C27 120.2(4) . . ?
C29 C28 H28 119.9 . . ?
C27 C28 H28 119.9 . . ?
C28 C29 C30 120.0(4) . . ?
C28 C29 H29 120.0 . . ?
C30 C29 H29 120.0 . . ?
O10 C30 C29 116.7(4) . . ?
O10 C30 C25 122.9(4) . . ?
C29 C30 C25 120.4(4) . . ?
O12 C31 O11 126.6(4) . . ?
O12 C31 C32 117.6(3) . . ?
O11 C31 C32 115.8(3) . . ?
N3 C32 C33 122.2(3) . . ?
N3 C32 C31 114.9(3) . . ?
C33 C32 C31 122.9(3) . . ?
C34 C33 C32 118.1(4) . . ?
C34 C33 H33 121.0 . . ?
C32 C33 H33 121.0 . . ?
C35 C34 C33 120.0(4) . . ?
C35 C34 H34 120.0 . . ?
C33 C34 H34 120.0 . . ?
C34 C35 C36 118.4(4) . . ?
C34 C35 H35 120.8 . . ?
C36 C35 H35 120.8 . . ?
N3 C36 C35 121.4(3) . . ?
N3 C36 C37 112.8(3) . . ?
C35 C36 C37 125.8(3) . . ?
O13 C37 C38 126.0(3) . . ?
O13 C37 C36 114.7(3) . . ?
C38 C37 C36 119.2(3) . . ?
C37 C38 C39 123.7(3) . . ?
C37 C38 H38 118.1 . . ?
C39 C38 H38 118.1 . . ?
O14 C39 C38 122.3(3) . . ?
O14 C39 C40 117.3(3) . . ?
C38 C39 C40 120.4(3) . . ?
C41 C40 C45 117.9(4) . . ?
C41 C40 C39 121.9(3) . . ?
C45 C40 C39 120.2(4) . . ?
C42 C41 C40 121.5(4) . . ?
C42 C41 H41 119.2 . . ?
C40 C41 H41 119.2 . . ?
C41 C42 C43 119.8(4) . . ?
C41 C42 H42 120.1 . . ?
C43 C42 H42 120.1 . . ?
C44 C43 C42 120.1(4) . . ?
C44 C43 H43 120.0 . . ?
C42 C43 H43 120.0 . . ?
C43 C44 C45 121.2(4) . . ?
C43 C44 H44 119.4 . . ?
C45 C44 H44 119.4 . . ?
O15 C45 C44 116.8(3) . . ?
O15 C45 C40 123.8(4) . . ?
C44 C45 C40 119.5(4) . . ?
N5 C46 C47 123.7(4) . . ?
N5 C46 H46 118.2 . . ?
C47 C46 H46 118.2 . . ?
C46 C47 C48 118.3(5) . . ?
C46 C47 H47 120.9 . . ?
C48 C47 H47 120.9 . . ?
C49 C48 C47 119.2(5) . . ?
C49 C48 H48 120.4 . . ?
C47 C48 H48 120.4 . . ?
C48 C49 C50 118.9(5) . . ?
C48 C49 H49 120.6 . . ?
C50 C49 H49 120.6 . . ?
N5 C50 C49 123.0(4) . . ?
N5 C50 H50 118.5 . . ?
C49 C50 H50 118.5 . . ?
C1S N1S C5S 115.7(5) . . ?
N1S C1S C2S 123.6(6) . . ?
N1S C1S H1SA 118.2 . . ?
C2S C1S H1SA 118.2 . . ?
C3S C2S C1S 119.5(6) . . ?
C3S C2S H2SA 120.2 . . ?
C1S C2S H2SA 120.2 . . ?
C2S C3S C4S 118.1(6) . . ?
C2S C3S H3SA 120.9 . . ?
C4S C3S H3SA 120.9 . . ?
C3S C4S C5S 119.1(6) . . ?
C3S C4S H4SA 120.5 . . ?
C5S C4S H4SA 120.5 . . ?
N1S C5S C4S 123.8(5) . . ?
N1S C5S H5SA 118.1 . . ?
C4S C5S H5SA 118.1 . . ?
C6S N2S C10S 120.0 . . ?
N2S C6S C7S 120.0 . . ?
N2S C6S H6SA 120.0 . . ?
C7S C6S H6SA 120.0 . . ?
C6S C7S C8S 120.0 . . ?
C6S C7S H7SA 120.0 . . ?
C8S C7S H7SA 120.0 . . ?
C7S C8S C9S 120.0 . . ?
C7S C8S H8SA 120.0 . . ?
C9S C8S H8SA 120.0 . . ?
C10S C9S C8S 120.0 . . ?
C10S C9S H9SA 120.0 . . ?
C8S C9S H9SA 120.0 . . ?
C9S C10S N2S 120.0 . . ?
C9S C10S H10A 120.0 . . ?
N2S C10S H10A 120.0 . . ?
C36S N8S C40S 120.0 . . ?
N8S C36S C37S 120.0 . . ?
N8S C36S H36A 120.0 . . ?
C37S C36S H36A 120.0 . . ?
C36S C37S C38S 120.0 . . ?
C36S C37S H37A 120.0 . . ?
C38S C37S H37A 120.0 . . ?
C39S C38S C37S 120.0 . . ?
C39S C38S H38A 120.0 . . ?
C37S C38S H38A 120.0 . . ?
C38S C39S C40S 120.0 . . ?
C38S C39S H39A 120.0 . . ?
C40S C39S H39A 120.0 . . ?
C39S C40S N8S 120.0 . . ?
C39S C40S H40A 120.0 . . ?
N8S C40S H40A 120.0 . . ?
C11S N3S C15S 122.6(4) . . ?
C11S N3S H3 118.6 . . ?
C15S N3S H3 118.8 . . ?
N3S C11S C12S 119.7(4) . . ?
N3S C11S H11A 120.2 . . ?
C12S C11S H11A 120.2 . . ?
C13S C12S C11S 120.5(4) . . ?
C13S C12S H12A 119.7 . . ?
C11S C12S H12A 119.7 . . ?
C12S C13S C14S 119.4(5) . . ?
C12S C13S H13A 120.3 . . ?
C14S C13S H13A 120.3 . . ?
C13S C14S C15S 118.3(5) . . ?
C13S C14S H14A 120.8 . . ?
C15S C14S H14A 120.8 . . ?
N3S C15S C14S 119.4(5) . . ?
N3S C15S H15A 120.3 . . ?
C14S C15S H15A 120.3 . . ?
C20S N4S C16S 117.0(5) . . ?
N4S C16S C17S 119.2(6) . . ?
N4S C16S H16A 120.4 . . ?
C17S C16S H16A 120.4 . . ?
C18S C17S C16S 123.2(7) . . ?
C18S C17S H17A 118.4 . . ?
C16S C17S H17A 118.4 . . ?
C17S C18S C19S 116.1(6) . . ?
C17S C18S H18A 121.9 . . ?
C19S C18S H18A 121.9 . . ?
C20S C19S C18S 122.7(6) . . ?
C20S C19S H19D 118.7 . . ?
C18S C19S H19D 118.7 . . ?
C19S C20S N4S 121.6(6) . . ?
C19S C20S H20A 119.2 . . ?
N4S C20S H20A 119.2 . . ?
C21S N5S C25S 120.0 . . ?
C22S C21S N5S 120.0 . . ?
C22S C21S H21A 120.0 . . ?
N5S C21S H21A 120.0 . . ?
C21S C22S C23S 120.0 . . ?
C21S C22S H22A 120.0 . . ?
C23S C22S H22A 120.0 . . ?
C24S C23S C22S 120.0 . . ?
C24S C23S H23A 120.0 . . ?
C22S C23S H23A 120.0 . . ?
C23S C24S C25S 120.0 . . ?
C23S C24S H24A 120.0 . . ?
C25S C24S H24A 120.0 . . ?
C24S C25S N5S 120.0 . . ?
C24S C25S H25A 120.0 . . ?
N5S C25S H25A 120.0 . . ?
C26S N6S C30S 120.0 . . ?
N6S C26S C27S 120.0 . . ?
N6S C26S H26A 120.0 . . ?
C27S C26S H26A 120.0 . . ?
C26S C27S C28S 120.0 . . ?
C26S C27S H27A 120.0 . . ?
C28S C27S H27A 120.0 . . ?
C27S C28S C29S 120.0 . . ?
C27S C28S H28A 120.0 . . ?
C29S C28S H28A 120.0 . . ?
C30S C29S C28S 120.0 . . ?
C30S C29S H29A 120.0 . . ?
C28S C29S H29A 120.0 . . ?
C29S C30S N6S 120.0 . . ?
C29S C30S H30A 120.0 . . ?
N6S C30S H30A 120.0 . . ?
C31S N7S C35S 120.0 . . ?
C32S C31S N7S 120.0 . . ?
C32S C31S H31A 120.0 . . ?
N7S C31S H31A 120.0 . . ?
C31S C32S C33S 120.0 . . ?
C31S C32S H32A 120.0 . . ?
C33S C32S H32A 120.0 . . ?
C34S C33S C32S 120.0 . . ?
C34S C33S H33A 120.0 . . ?
C32S C33S H33A 120.0 . . ?
C35S C34S C33S 120.0 . . ?
C35S C34S H34A 120.0 . . ?
C33S C34S H34A 120.0 . . ?
C34S C35S N7S 120.0 . . ?
C34S C35S H35A 120.0 . . ?
N7S C35S H35A 120.0 . . ?
 
loop_
 _geom_torsion_atom_site_label_1
 _geom_torsion_atom_site_label_2
 _geom_torsion_atom_site_label_3
 _geom_torsion_atom_site_label_4
 _geom_torsion
 _geom_torsion_site_symmetry_1
 _geom_torsion_site_symmetry_2
 _geom_torsion_site_symmetry_3
 _geom_torsion_site_symmetry_4
 _geom_torsion_publ_flag
La1 O17 N4 O18 174.6(3) . . . . ?
La1 O17 N4 O16 -5.3(3) . . . . ?
La1 O16 N4 O18 -174.2(3) . . . . ?
La1 O16 N4 O17 5.6(4) . . . . ?
La1 O1 C1 O2 163.4(3) . . . . ?
La1 O1 C1 C2 -15.6(5) . . . . ?
C6 N1 C2 C3 1.0(5) . . . . ?
La1 N1 C2 C3 -173.1(3) . . . . ?
C6 N1 C2 C1 -179.8(3) . . . . ?
La1 N1 C2 C1 6.1(4) . . . . ?
O2 C1 C2 N1 -174.7(4) . . . . ?
O1 C1 C2 N1 4.4(5) . . . . ?
O2 C1 C2 C3 4.5(6) . . . . ?
O1 C1 C2 C3 -176.4(4) . . . . ?
N1 C2 C3 C4 -0.3(6) . . . . ?
C1 C2 C3 C4 -179.4(4) . . . . ?
C2 C3 C4 C5 -0.6(6) . . . . ?
C3 C4 C5 C6 0.8(6) . . . . ?
C2 N1 C6 C5 -0.8(5) . . . . ?
La1 N1 C6 C5 172.8(3) . . . . ?
C2 N1 C6 C7 -178.9(3) . . . . ?
La1 N1 C6 C7 -5.3(4) . . . . ?
C4 C5 C6 N1 -0.1(6) . . . . ?
C4 C5 C6 C7 177.8(3) . . . . ?
Gd2 O3 C7 C8 7.3(5) . . . . ?
La1 O3 C7 C8 178.7(3) . . . . ?
Gd2 O3 C7 C6 -173.5(2) . . . . ?
La1 O3 C7 C6 -2.1(4) . . . . ?
N1 C6 C7 O3 4.6(5) . . . . ?
C5 C6 C7 O3 -173.5(3) . . . . ?
N1 C6 C7 C8 -176.2(3) . . . . ?
C5 C6 C7 C8 5.8(5) . . . . ?
O3 C7 C8 C9 6.9(6) . . . . ?
C6 C7 C8 C9 -172.3(4) . . . . ?
Gd2 O4 C9 C8 -23.6(6) . . . . ?
Gd2 O4 C9 C10 157.0(3) . . . . ?
C7 C8 C9 O4 0.3(6) . . . . ?
C7 C8 C9 C10 179.7(4) . . . . ?
O4 C9 C10 C11 174.9(4) . . . . ?
C8 C9 C10 C11 -4.5(7) . . . . ?
O4 C9 C10 C15 -5.7(6) . . . . ?
C8 C9 C10 C15 174.8(4) . . . . ?
C15 C10 C11 C12 -0.4(9) . . . . ?
C9 C10 C11 C12 179.0(6) . . . . ?
C10 C11 C12 C13 0.4(11) . . . . ?
C11 C12 C13 C14 -0.3(10) . . . . ?
C12 C13 C14 C15 0.2(9) . . . . ?
C13 C14 C15 O5 -178.6(5) . . . . ?
C13 C14 C15 C10 -0.2(7) . . . . ?
C11 C10 C15 O5 178.6(5) . . . . ?
C9 C10 C15 O5 -0.8(7) . . . . ?
C11 C10 C15 C14 0.3(7) . . . . ?
C9 C10 C15 C14 -179.1(4) . . . . ?
La1 O6 C16 O7 -169.7(3) . . . . ?
La1 O6 C16 C17 10.0(5) . . . . ?
C21 N2 C17 C18 -0.3(6) . . . . ?
La1 N2 C17 C18 163.2(3) . . . . ?
C21 N2 C17 C16 179.8(3) . . . . ?
La1 N2 C17 C16 -16.8(4) . . . . ?
O7 C16 C17 N2 -174.4(4) . . . . ?
O6 C16 C17 N2 5.9(5) . . . . ?
O7 C16 C17 C18 5.7(6) . . . . ?
O6 C16 C17 C18 -174.0(4) . . . . ?
N2 C17 C18 C19 -2.5(6) . . . . ?
C16 C17 C18 C19 177.4(4) . . . . ?
C17 C18 C19 C20 2.5(7) . . . . ?
C18 C19 C20 C21 0.1(7) . . . . ?
C17 N2 C21 C20 3.0(6) . . . . ?
La1 N2 C21 C20 -159.8(3) . . . . ?
C17 N2 C21 C22 -172.8(3) . . . . ?
La1 N2 C21 C22 24.4(4) . . . . ?
C19 C20 C21 N2 -3.0(6) . . . . ?
C19 C20 C21 C22 172.3(4) . . . . ?
Gd2 O8 C22 C23 -52.2(5) . . . . ?
La1 O8 C22 C23 158.1(3) . . . . ?
Gd2 O8 C22 C21 126.8(3) . . . . ?
La1 O8 C22 C21 -22.8(4) . . . . ?
N2 C21 C22 O8 -2.1(5) . . . . ?
C20 C21 C22 O8 -177.7(4) . . . . ?
N2 C21 C22 C23 177.0(4) . . . . ?
C20 C21 C22 C23 1.4(6) . . . . ?
O8 C22 C23 C24 8.7(6) . . . . ?
C21 C22 C23 C24 -170.2(4) . . . . ?
Gd2 O9 C24 C23 12.6(5) . . . . ?
Gd2 O9 C24 C25 -166.4(2) . . . . ?
C22 C23 C24 O9 11.7(6) . . . . ?
C22 C23 C24 C25 -169.4(4) . . . . ?
O9 C24 C25 C26 -179.8(4) . . . . ?
C23 C24 C25 C26 1.2(6) . . . . ?
O9 C24 C25 C30 0.9(5) . . . . ?
C23 C24 C25 C30 -178.1(4) . . . . ?
C30 C25 C26 C27 -0.8(6) . . . . ?
C24 C25 C26 C27 179.9(4) . . . . ?
C25 C26 C27 C28 0.4(7) . . . . ?
C26 C27 C28 C29 0.1(7) . . . . ?
C27 C28 C29 C30 -0.1(7) . . . . ?
C28 C29 C30 O10 -180.0(4) . . . . ?
C28 C29 C30 C25 -0.3(6) . . . . ?
C26 C25 C30 O10 -179.6(4) . . . . ?
C24 C25 C30 O10 -0.3(6) . . . . ?
C26 C25 C30 C29 0.7(6) . . . . ?
C24 C25 C30 C29 -180.0(4) . . . . ?
Gd2 O11 C31 O12 158.9(3) . . . . ?
Gd2 O11 C31 C32 -21.2(5) . . . . ?
C36 N3 C32 C33 0.4(6) . . . . ?
Gd2 N3 C32 C33 -177.8(3) . . . . ?
C36 N3 C32 C31 -179.3(3) . . . . ?
Gd2 N3 C32 C31 2.5(4) . . . . ?
O12 C31 C32 N3 -168.7(4) . . . . ?
O11 C31 C32 N3 11.4(5) . . . . ?
O12 C31 C32 C33 11.6(6) . . . . ?
O11 C31 C32 C33 -168.3(4) . . . . ?
N3 C32 C33 C34 1.7(6) . . . . ?
C31 C32 C33 C34 -178.7(4) . . . . ?
C32 C33 C34 C35 -2.6(7) . . . . ?
C33 C34 C35 C36 1.6(7) . . . . ?
C32 N3 C36 C35 -1.6(6) . . . . ?
Gd2 N3 C36 C35 176.6(3) . . . . ?
C32 N3 C36 C37 176.1(3) . . . . ?
Gd2 N3 C36 C37 -5.7(4) . . . . ?
C34 C35 C36 N3 0.6(6) . . . . ?
C34 C35 C36 C37 -176.8(4) . . . . ?
Gd2 O13 C37 C38 151.6(3) . . . . ?
La1 O13 C37 C38 -15.7(5) . . . . ?
Gd2 O13 C37 C36 -24.2(4) . . . . ?
La1 O13 C37 C36 168.5(2) . . . . ?
N3 C36 C37 O13 18.5(5) . . . . ?
C35 C36 C37 O13 -163.9(4) . . . . ?
N3 C36 C37 C38 -157.6(3) . . . . ?
C35 C36 C37 C38 20.0(6) . . . . ?
O13 C37 C38 C39 -9.0(6) . . . . ?
C36 C37 C38 C39 166.7(3) . . . . ?
La1 O14 C39 C38 31.8(5) . . . . ?
La1 O14 C39 C40 -150.8(3) . . . . ?
C37 C38 C39 O14 2.4(6) . . . . ?
C37 C38 C39 C40 -174.9(3) . . . . ?
O14 C39 C40 C41 -158.5(4) . . . . ?
C38 C39 C40 C41 18.9(5) . . . . ?
O14 C39 C40 C45 18.8(5) . . . . ?
C38 C39 C40 C45 -163.8(3) . . . . ?
C45 C40 C41 C42 -0.5(6) . . . . ?
C39 C40 C41 C42 176.9(4) . . . . ?
C40 C41 C42 C43 -0.1(7) . . . . ?
C41 C42 C43 C44 0.7(7) . . . . ?
C42 C43 C44 C45 -0.8(6) . . . . ?
C43 C44 C45 O15 -179.9(4) . . . . ?
C43 C44 C45 C40 0.2(6) . . . . ?
C41 C40 C45 O15 -179.5(4) . . . . ?
C39 C40 C45 O15 3.1(6) . . . . ?
C41 C40 C45 C44 0.4(6) . . . . ?
C39 C40 C45 C44 -177.0(3) . . . . ?
C50 N5 C46 C47 0.1(6) . . . . ?
Gd2 N5 C46 C47 -179.5(4) . . . . ?
N5 C46 C47 C48 0.3(8) . . . . ?
C46 C47 C48 C49 0.0(9) . . . . ?
C47 C48 C49 C50 -0.7(9) . . . . ?
C46 N5 C50 C49 -0.8(6) . . . . ?
Gd2 N5 C50 C49 178.7(3) . . . . ?
C48 C49 C50 N5 1.1(7) . . . . ?
C5S N1S C1S C2S -1.0(10) . . . . ?
N1S C1S C2S C3S 1.2(13) . . . . ?
C1S C2S C3S C4S 0.3(12) . . . . ?
C2S C3S C4S C5S -1.7(10) . . . . ?
C1S N1S C5S C4S -0.5(8) . . . . ?
C3S C4S C5S N1S 1.9(9) . . . . ?
C10S N2S C6S C7S 0.0 . . . . ?
N2S C6S C7S C8S 0.0 . . . . ?
C6S C7S C8S C9S 0.0 . . . . ?
C7S C8S C9S C10S 0.0 . . . . ?
C8S C9S C10S N2S 0.0 . . . . ?
C6S N2S C10S C9S 0.0 . . . . ?
C40S N8S C36S C37S 0.0 . . . . ?
N8S C36S C37S C38S 0.0 . . . . ?
C36S C37S C38S C39S 0.0 . . . . ?
C37S C38S C39S C40S 0.0 . . . . ?
C38S C39S C40S N8S 0.0 . . . . ?
C36S N8S C40S C39S 0.0 . . . . ?
C15S N3S C11S C12S 1.1(8) . . . . ?
N3S C11S C12S C13S -1.2(7) . . . . ?
C11S C12S C13S C14S 1.3(8) . . . . ?
C12S C13S C14S C15S -1.3(11) . . . . ?
C11S N3S C15S C14S -1.1(10) . . . . ?
C13S C14S C15S N3S 1.2(12) . . . . ?
C20S N4S C16S C17S 1.3(11) . . . . ?
N4S C16S C17S C18S -4.0(14) . . . . ?
C16S C17S C18S C19S 2.0(13) . . . . ?
C17S C18S C19S C20S 2.5(11) . . . . ?
C18S C19S C20S N4S -5.2(9) . . . . ?
C16S N4S C20S C19S 3.0(9) . . . . ?
C25S N5S C21S C22S 0.0 . . . . ?
N5S C21S C22S C23S 0.0 . . . . ?
C21S C22S C23S C24S 0.0 . . . . ?
C22S C23S C24S C25S 0.0 . . . . ?
C23S C24S C25S N5S 0.0 . . . . ?
C21S N5S C25S C24S 0.0 . . . . ?
C30S N6S C26S C27S 0.0 . . . . ?
N6S C26S C27S C28S 0.0 . . . . ?
C26S C27S C28S C29S 0.0 . . . . ?
C27S C28S C29S C30S 0.0 . . . . ?
C28S C29S C30S N6S 0.0 . . . . ?
C26S N6S C30S C29S 0.0 . . . . ?
C35S N7S C31S C32S 0.0 . . . . ?
N7S C31S C32S C33S 0.0 . . . . ?
C31S C32S C33S C34S 0.0 . . . . ?
C32S C33S C34S C35S 0.0 . . . . ?
C33S C34S C35S N7S 0.0 . . . . ?
C31S N7S C35S C34S 0.0 . . . . ?
 
loop_
 _geom_hbond_atom_site_label_D 
 _geom_hbond_atom_site_label_H 
 _geom_hbond_atom_site_label_A 
 _geom_hbond_distance_DH 
 _geom_hbond_distance_HA 
 _geom_hbond_distance_DA 
 _geom_hbond_angle_DHA 
 _geom_hbond_site_symmetry_A 
O19 H19B N1S  0.895(19) 1.92(2) 2.810(5) 177(5) .
O19 H19C N2S  0.884(19) 1.98(3) 2.809(6) 156(4) .
O5 H5 O4  0.84 1.83 2.564(4) 144.5 .
O15 H15 O14  0.84 1.89 2.610(4) 143.1 .
O10 H10 O9  0.84 1.80 2.540(4) 145.8 .
N3S H3 O1  0.88 1.82 2.695(5) 176.1 .
 
_refine_diff_density_max    1.789
_refine_diff_density_min   -1.103
_refine_diff_density_rms    0.115

_shelxl_version_number 2014-3

_shelx_res_file
;
TITL VVA6 in P21/n #14
REM reset to P21/n #14
CELL 0.71073 14.412 15.8616 32.9512 90 90.6457 90
ZERR 8 0.0005 0.0006 0.0013 0 0.0017 0
LATT 1
SYMM 0.5-X,0.5+Y,0.5-Z
SFAC C H Gd La N O
UNIT 320 260 4 4 44 76
SIZE 0.86 0.18 0.12
TEMP -173

REM yellow parallelepiped

REM inconsistent equivalents
OMIT  -7  16   1
OMIT  -1   0   3
OMIT   1   3   5

REM most disagreeable negative Fo^2
OMIT     0   0   2
OMIT     0   1   1
OMIT     0   2   2

REM Ln1Ln2/R1/wR2/S/Ueq1/Ueq2
REM LaGd/4.13/9.03/1.078/0.01427/0.01370
REM GdLa/7.37/17.99/2.124/0.02374/0.00559
REM GdGd/5.39/12.98/1.534/0.01987/0.01028
REM LaLa/5.36/12.36/1.404/0.01844/0.00913

L.S. 12
PLAN  10

HTAB O19 N1S
HTAB O19 N2S
HTAB O5 O4
HTAB O15 O14
HTAB O10 O9
HTAB N3S O1

BOND
fmap 2
BOND $H
ACTA 52
CONF

ISOR 0.008 C17S C23S C24S
SIMU 0.012 N2S > C40S
DELU 0.003 N2S > C40S
SIMU 0.008 N4S > C35S
DELU 0.002 N4S > C35S
DFIX 0.9 O19 H19B O19 H19C
DANG 1.45 H19B H19C

WGHT    0.025900   29.287601
FVAR       0.04810   0.69137   0.50224
GD2   3    0.708452    0.489139    0.136382    11.00000    0.01731    0.00969 =
         0.01402   -0.00188   -0.00309    0.00182
LA1   4    0.723291    0.321892    0.050184    11.00000    0.01683    0.01091 =
         0.01500   -0.00350   -0.00349    0.00272
O1    6    0.656162    0.222903   -0.001002    11.00000    0.02518    0.01730 =
         0.02268   -0.00810   -0.00815    0.00601
O2    6    0.564352    0.189895   -0.053583    11.00000    0.03361    0.03371 =
         0.03540   -0.02063   -0.01198    0.00380
O3    6    0.610708    0.442583    0.079936    11.00000    0.01660    0.01294 =
         0.01666   -0.00141   -0.00336    0.00335
O4    6    0.584031    0.584795    0.129749    11.00000    0.02072    0.01272 =
         0.01935   -0.00253   -0.00463    0.00388
O5    6    0.545911    0.699819    0.181641    11.00000    0.02923    0.03266 =
         0.03930   -0.02267   -0.00642    0.00767
AFIX 147
H5    2    0.579475    0.663615    0.170376    11.00000   -1.50000
AFIX   0
O6    6    0.826635    0.198596    0.056555    11.00000    0.02230    0.01732 =
         0.02923   -0.00325   -0.00442    0.00465
O7    6    0.963333    0.133159    0.050377    11.00000    0.02731    0.02264 =
         0.04850   -0.00451   -0.00556    0.01102
O8    6    0.790055    0.464112    0.075126    11.00000    0.01904    0.01651 =
         0.02152   -0.00432    0.00141   -0.00324
O9    6    0.764941    0.619864    0.106322    11.00000    0.02011    0.01559 =
         0.02188   -0.00160   -0.00100   -0.00150
O10   6    0.723837    0.772129    0.121834    11.00000    0.03207    0.01594 =
         0.04805    0.00299    0.00720    0.00366
AFIX 147
H10   2    0.718593    0.719426    0.122809    11.00000   -1.50000
AFIX   0
O11   6    0.708299    0.568138    0.197260    11.00000    0.02661    0.01210 =
         0.01766   -0.00220   -0.00389    0.00446
O12   6    0.769428    0.582787    0.259815    11.00000    0.05563    0.01764 =
         0.02133   -0.00619   -0.01514    0.00355
O13   6    0.727323    0.337022    0.127025    11.00000    0.02055    0.00977 =
         0.01638   -0.00183   -0.00361    0.00234
O14   6    0.642865    0.205907    0.086119    11.00000    0.02450    0.01348 =
         0.01758   -0.00109   -0.00610    0.00052
O15   6    0.616434    0.066379    0.045605    11.00000    0.04465    0.01874 =
         0.02378   -0.00699   -0.00021   -0.00777
AFIX 147
H15   2    0.629881    0.117693    0.047937    11.00000   -1.50000
AFIX   0
O16   6    0.747286    0.414485   -0.015754    11.00000    0.03297    0.02710 =
         0.02542    0.00078    0.00160    0.00376
O17   6    0.827977    0.300011   -0.019955    11.00000    0.03258    0.03997 =
         0.02935   -0.00406   -0.00321    0.01360
O18   6    0.841806    0.396567   -0.066271    11.00000    0.04782    0.05637 =
         0.02445   -0.00267    0.00955   -0.02460
O19   6    0.871314    0.501128    0.156345    11.00000    0.02124    0.02296 =
         0.02947   -0.00248   -0.00655    0.00132
H19B  2    0.899901    0.550609    0.160332    11.00000   -1.50000
H19C  2    0.914350    0.461682    0.158587    11.00000   -1.50000
N1    5    0.545307    0.348067    0.021336    11.00000    0.01823    0.01373 =
         0.01474    0.00147   -0.00135   -0.00113
N2    5    0.904348    0.349007    0.055512    11.00000    0.01920    0.01712 =
         0.02006   -0.00631   -0.00223    0.00054
N3    5    0.740671    0.404133    0.198356    11.00000    0.01931    0.01073 =
         0.01678   -0.00260   -0.00364    0.00276
N4    5    0.806931    0.370441   -0.034835    11.00000    0.02229    0.03691 =
         0.02189   -0.00723   -0.00180   -0.00915
N5    5    0.554086    0.418717    0.166284    11.00000    0.02116    0.01979 =
         0.01886    0.00211   -0.00317    0.00366
C1    1    0.582828    0.231675   -0.023227    11.00000    0.02192    0.01671 =
         0.02329   -0.00373   -0.00308   -0.00042
C2    1    0.517252    0.300127   -0.010191    11.00000    0.02146    0.01354 =
         0.01571   -0.00133   -0.00242   -0.00119
C3    1    0.433497    0.312658   -0.030311    11.00000    0.02248    0.02306 =
         0.02048   -0.00295   -0.00573   -0.00492
AFIX  43
H3A   2    0.415761    0.277897   -0.052558    11.00000   -1.20000
AFIX   0
C4    1    0.376199    0.377037   -0.017247    11.00000    0.01918    0.02612 =
         0.02324    0.00174   -0.00543   -0.00128
AFIX  43
H4A   2    0.318606    0.387546   -0.030614    11.00000   -1.20000
AFIX   0
C5    1    0.403862    0.425839    0.015496    11.00000    0.01837    0.01809 =
         0.01867    0.00168   -0.00184    0.00089
AFIX  43
H5A   2    0.365121    0.469796    0.025124    11.00000   -1.20000
AFIX   0
C6    1    0.489213    0.409766    0.034191    11.00000    0.01720    0.01454 =
         0.01702    0.00168   -0.00113    0.00018
C7    1    0.527446    0.460938    0.069051    11.00000    0.02095    0.01078 =
         0.01690    0.00255   -0.00171   -0.00075
C8    1    0.472292    0.523360    0.086299    11.00000    0.01530    0.01818 =
         0.02034   -0.00155   -0.00354    0.00309
AFIX  43
H8    2    0.409446    0.526240    0.077398    11.00000   -1.20000
AFIX   0
C9    1    0.501232    0.582562    0.115725    11.00000    0.02335    0.01755 =
         0.01663    0.00124   -0.00279    0.00272
C10   1    0.435723    0.646494    0.131650    11.00000    0.02473    0.01753 =
         0.02947   -0.00440    0.00068    0.00454
C11   1    0.345335    0.654469    0.116255    11.00000    0.03382    0.04771 =
         0.05834   -0.03171   -0.01544    0.01418
AFIX  43
H11   2    0.325851    0.618487    0.094745    11.00000   -1.20000
AFIX   0
C12   1    0.283847    0.712423    0.131130    11.00000    0.03239    0.07050 =
         0.07948   -0.04380   -0.01520    0.02328
AFIX  43
H12   2    0.222775    0.716049    0.120117    11.00000   -1.20000
AFIX   0
C13   1    0.311488    0.765706    0.162373    11.00000    0.03451    0.04095 =
         0.06582   -0.02754   -0.00367    0.01618
AFIX  43
H13   2    0.269392    0.806184    0.172777    11.00000   -1.20000
AFIX   0
C14   1    0.399486    0.759918    0.178207    11.00000    0.03402    0.02521 =
         0.04168   -0.01451    0.00317    0.00187
AFIX  43
H14   2    0.417993    0.796473    0.199653    11.00000   -1.20000
AFIX   0
C15   1    0.461971    0.701347    0.163329    11.00000    0.02476    0.01941 =
         0.03021   -0.00396    0.00092   -0.00016
C16   1    0.914115    0.196954    0.052396    11.00000    0.02377    0.02154 =
         0.02390   -0.00445   -0.00680    0.00491
C17   1    0.960072    0.283233    0.049565    11.00000    0.02343    0.02210 =
         0.01735   -0.00474   -0.00169    0.00307
C18   1    1.053406    0.292923    0.041323    11.00000    0.02349    0.02875 =
         0.03313   -0.00869   -0.00108    0.00635
AFIX  43
H18   2    1.092568    0.245230    0.038232    11.00000   -1.20000
AFIX   0
C19   1    1.088109    0.373490    0.037711    11.00000    0.02000    0.03368 =
         0.04562   -0.00482    0.00784    0.00002
AFIX  43
H19A  2    1.151353    0.382006    0.030998    11.00000   -1.20000
AFIX   0
C20   1    1.030461    0.441925    0.043902    11.00000    0.02629    0.02549 =
         0.03666   -0.00431    0.00493   -0.00445
AFIX  43
H20   2    1.053533    0.497776    0.041446    11.00000   -1.20000
AFIX   0
C21   1    0.938916    0.427802    0.053700    11.00000    0.02018    0.02013 =
         0.02046   -0.00461   -0.00010    0.00068
C22   1    0.870630    0.493604    0.066123    11.00000    0.02603    0.01896 =
         0.01757   -0.00367    0.00095    0.00040
C23   1    0.893982    0.578184    0.068160    11.00000    0.02462    0.01966 =
         0.02558   -0.00240    0.00386   -0.00402
AFIX  43
H23   2    0.951808    0.595521    0.057401    11.00000   -1.20000
AFIX   0
C24   1    0.835440    0.640437    0.085617    11.00000    0.02286    0.01867 =
         0.01583   -0.00287   -0.00437   -0.00142
C25   1    0.855369    0.731524    0.080931    11.00000    0.02784    0.01732 =
         0.02055   -0.00104   -0.00387   -0.00234
C26   1    0.931317    0.760602    0.058595    11.00000    0.03509    0.02178 =
         0.02930   -0.00468    0.00371   -0.00725
AFIX  43
H26   2    0.971218    0.720830    0.046136    11.00000   -1.20000
AFIX   0
C27   1    0.949468    0.845694    0.054284    11.00000    0.04642    0.02479 =
         0.03263   -0.00070    0.00356   -0.01549
AFIX  43
H27   2    1.001098    0.863718    0.038852    11.00000   -1.20000
AFIX   0
C28   1    0.892371    0.904874    0.072470    11.00000    0.04826    0.01663 =
         0.03181    0.00270   -0.00894   -0.00899
AFIX  43
H28   2    0.905026    0.963296    0.069417    11.00000   -1.20000
AFIX   0
C29   1    0.817107    0.879046    0.095023    11.00000    0.04140    0.01702 =
         0.03317    0.00056   -0.00616    0.00280
AFIX  43
H29   2    0.778279    0.919706    0.107471    11.00000   -1.20000
AFIX   0
C30   1    0.798087    0.792570    0.099519    11.00000    0.03200    0.01692 =
         0.02249    0.00133   -0.00603    0.00096
C31   1    0.743537    0.540304    0.230298    11.00000    0.02933    0.01490 =
         0.01647   -0.00356   -0.00248    0.00407
C32   1    0.754036    0.445329    0.233150    11.00000    0.02517    0.01237 =
         0.01849   -0.00232   -0.00439    0.00273
C33   1    0.775532    0.403902    0.269286    11.00000    0.04193    0.01835 =
         0.01801   -0.00201   -0.01059    0.00106
AFIX  43
H33   2    0.783210    0.434299    0.293937    11.00000   -1.20000
AFIX   0
C34   1    0.785402    0.317089    0.268260    11.00000    0.04391    0.01721 =
         0.02209    0.00331   -0.01430    0.00106
AFIX  43
H34   2    0.802596    0.287333    0.292208    11.00000   -1.20000
AFIX   0
C35   1    0.770237    0.273650    0.232373    11.00000    0.03583    0.01317 =
         0.02284    0.00186   -0.00714   -0.00019
AFIX  43
H35   2    0.775303    0.213967    0.231449    11.00000   -1.20000
AFIX   0
C36   1    0.747287    0.319708    0.197517    11.00000    0.02149    0.01203 =
         0.01902   -0.00199   -0.00530    0.00111
C37   1    0.724067    0.283506    0.156842    11.00000    0.01807    0.01288 =
         0.01623   -0.00167   -0.00329    0.00226
C38   1    0.696201    0.200297    0.154140    11.00000    0.02522    0.01229 =
         0.01799   -0.00116   -0.00692    0.00310
AFIX  43
H38   2    0.705261    0.165160    0.177193    11.00000   -1.20000
AFIX   0
C39   1    0.654672    0.164224    0.118760    11.00000    0.01510    0.01197 =
         0.02567   -0.00474   -0.00286    0.00281
C40   1    0.619607    0.076436    0.119417    11.00000    0.02063    0.01225 =
         0.02488   -0.00126   -0.00626    0.00054
C41   1    0.600534    0.034607    0.155789    11.00000    0.03473    0.01771 =
         0.02550    0.00000   -0.01133   -0.00704
AFIX  43
H41   2    0.613208    0.062159    0.180843    11.00000   -1.20000
AFIX   0
C42   1    0.563627   -0.045983    0.156103    11.00000    0.04559    0.02412 =
         0.02862    0.00580   -0.00898   -0.00994
AFIX  43
H42   2    0.551318   -0.073196    0.181155    11.00000   -1.20000
AFIX   0
C43   1    0.544697   -0.086831    0.119761    11.00000    0.02559    0.01647 =
         0.04119   -0.00129   -0.00718   -0.00258
AFIX  43
H43   2    0.518716   -0.141874    0.119890    11.00000   -1.20000
AFIX   0
C44   1    0.563353   -0.048034    0.083772    11.00000    0.02565    0.01747 =
         0.03214   -0.00812   -0.00682   -0.00070
AFIX  43
H44   2    0.550826   -0.076867    0.059042    11.00000   -1.20000
AFIX   0
C45   1    0.600615    0.033477    0.082634    11.00000    0.02137    0.01490 =
         0.02548   -0.00421   -0.00418    0.00344
C46   1    0.512387    0.455681    0.197618    11.00000    0.02944    0.03400 =
         0.02545   -0.00368    0.00114    0.00100
AFIX  43
H46   2    0.538631    0.506190    0.208156    11.00000   -1.20000
AFIX   0
C47   1    0.433264    0.424593    0.215557    11.00000    0.03844    0.05997 =
         0.03679   -0.00795    0.01449   -0.00168
AFIX  43
H47   2    0.405742    0.453131    0.237729    11.00000   -1.20000
AFIX   0
C48   1    0.395148    0.350877    0.200416    11.00000    0.03851    0.06113 =
         0.05838   -0.00215    0.01670   -0.01690
AFIX  43
H48   2    0.340754    0.327810    0.212064    11.00000   -1.20000
AFIX   0
C49   1    0.436776    0.311531    0.168422    11.00000    0.03198    0.03415 =
         0.04982    0.00077    0.00446   -0.00842
AFIX  43
H49   2    0.412122    0.260506    0.157734    11.00000   -1.20000
AFIX   0
C50   1    0.515382    0.347356    0.151917    11.00000    0.02200    0.01993 =
         0.02700    0.00438   -0.00510    0.00253
AFIX  43
H50   2    0.543290    0.320315    0.129410    11.00000   -1.20000
AFIX   0
N1S   5    0.956299    0.657623    0.171437    11.00000    0.03362    0.04087 =
         0.04919   -0.01092   -0.00486   -0.00358
C1S   1    0.922641    0.700837    0.202496    11.00000    0.04199    0.05902 =
         0.08697   -0.02994    0.01632   -0.01871
AFIX  43
H1SA  2    0.877520    0.674428    0.219012    11.00000   -1.20000
AFIX   0
C2S   1    0.949576    0.781997    0.212115    11.00000    0.04941    0.07211 =
         0.12969   -0.05844    0.03096   -0.02809
AFIX  43
H2SA  2    0.924139    0.809691    0.235005    11.00000   -1.20000
AFIX   0
C3S   1    1.012567    0.821900    0.188675    11.00000    0.04315    0.04873 =
         0.12569   -0.03510    0.00949   -0.01454
AFIX  43
H3SA  2    1.032262    0.877666    0.194808    11.00000   -1.20000
AFIX   0
C4S   1    1.046845    0.779797    0.156074    11.00000    0.03104    0.05149 =
         0.07463    0.00092   -0.00123   -0.01063
AFIX  43
H4SA  2    1.089826    0.806339    0.138548    11.00000   -1.20000
AFIX   0
C5S   1    1.018303    0.698131    0.148862    11.00000    0.02888    0.04936 =
         0.04707   -0.00522   -0.00630    0.00296
AFIX  43
H5SA  2    1.044312    0.669012    0.126510    11.00000   -1.20000
AFIX  66
PART   1
N2S   5    1.035188    0.407174    0.147866    31.00000    0.04664    0.06395 =
         0.06308   -0.01044   -0.01020    0.02544
C6S   1    1.061033    0.322748    0.147754    31.00000    0.05820    0.06711 =
         0.06690   -0.00639   -0.00717    0.03060
AFIX  43
H6SA  2    1.016864    0.280422    0.154090    31.00000   -1.20000
AFIX  65
C7S   1    1.151504    0.300249    0.138372    31.00000    0.06360    0.07807 =
         0.06773   -0.00630   -0.00556    0.04147
AFIX  43
H7SA  2    1.169168    0.242548    0.138295    31.00000   -1.20000
AFIX  65
C8S   1    1.216131    0.362177    0.129102    31.00000    0.05038    0.08960 =
         0.05773   -0.01575   -0.01365    0.03613
AFIX  43
H8SA  2    1.277964    0.346801    0.122690    31.00000   -1.20000
AFIX  65
C9S   1    1.190286    0.446604    0.129214    31.00000    0.04844    0.08472 =
         0.06233   -0.00723   -0.00834    0.02569
AFIX  43
H9SA  2    1.234456    0.488929    0.122878    31.00000   -1.20000
AFIX  65
C10S  1    1.099816    0.469104    0.138596    31.00000    0.04518    0.07099 =
         0.06624   -0.00496   -0.01283    0.02380
AFIX  43
H10A  2    1.082152    0.526806    0.138672    31.00000   -1.20000
AFIX  66
PART   2
N8S   5    1.019098    0.400583    0.145666   -31.00000    0.05263    0.06278 =
         0.06405   -0.01210   -0.01333    0.02478
C36S  1    1.010756    0.313551    0.148943   -31.00000    0.05521    0.06304 =
         0.06355   -0.00313   -0.00659    0.03390
AFIX  43
H36A  2    0.951298    0.288657    0.152025   -31.00000   -1.20000
AFIX  65
C37S  1    1.089412    0.262942    0.147711   -31.00000    0.06026    0.07432 =
         0.06446   -0.00578    0.00277    0.04087
AFIX  43
H37A  2    1.083711    0.203460    0.149951   -31.00000   -1.20000
AFIX  65
C38S  1    1.176410    0.299365    0.143202   -31.00000    0.05368    0.08455 =
         0.06977   -0.01268   -0.01505    0.03955
AFIX  43
H38A  2    1.230168    0.264776    0.142360   -31.00000   -1.20000
AFIX  65
C39S  1    1.184752    0.386397    0.139925   -31.00000    0.05211    0.08610 =
         0.07429   -0.01185   -0.01933    0.03082
AFIX  43
H39A  2    1.244212    0.411290    0.136843   -31.00000   -1.20000
AFIX  65
C40S  1    1.106097    0.437007    0.141157   -31.00000    0.05036    0.07254 =
         0.07036   -0.01096   -0.01268    0.02448
AFIX  43
H40A  2    1.111799    0.496489    0.138917   -31.00000   -1.20000
AFIX   0
PART   0
N3S   5    0.757105    0.099132   -0.034977    11.00000    0.04553    0.02977 =
         0.03264   -0.01073    0.00607    0.00742
AFIX   3
H3    2    0.724645    0.138511   -0.022787    11.00000   -1.20000
AFIX   0
C11S  1    0.819217    0.056897   -0.013614    11.00000    0.03478    0.02433 =
         0.03250   -0.00231    0.00003   -0.00526
AFIX  43
H11A  2    0.827649    0.068402    0.014480    11.00000   -1.20000
AFIX   0
C12S  1    0.871396   -0.003426   -0.031974    11.00000    0.03139    0.02507 =
         0.03205    0.00140   -0.00084   -0.00587
AFIX  43
H12A  2    0.917061   -0.033191   -0.016681    11.00000   -1.20000
AFIX   0
C13S  1    0.858688   -0.021290   -0.071844    11.00000    0.04223    0.03893 =
         0.03695   -0.01231   -0.00065    0.01699
AFIX  43
H13A  2    0.894285   -0.064194   -0.084409    11.00000   -1.20000
AFIX   0
C14S  1    0.793542    0.023424   -0.094037    11.00000    0.08224    0.10922 =
         0.03049   -0.02788   -0.01193    0.05966
AFIX  43
H14A  2    0.784346    0.012788   -0.122168    11.00000   -1.20000
AFIX   0
C15S  1    0.741524    0.084633   -0.074140    11.00000    0.08073    0.06904 =
         0.04561   -0.01603   -0.01883    0.05268
AFIX  43
H15A  2    0.695329    0.115685   -0.088495    11.00000   -1.20000
AFIX   0
N4S   5    0.323149    0.114900    0.006833    11.00000    0.04136    0.04658 =
         0.07234   -0.00780   -0.00198    0.00677
C16S  1    0.385002    0.086402    0.035816    11.00000    0.05498    0.07933 =
         0.09278   -0.05007   -0.03042    0.04340
AFIX  43
H16A  2    0.422447    0.038340    0.030733    11.00000   -1.20000
AFIX   0
C17S  1    0.391990    0.128562    0.072425    11.00000    0.06423    0.10946 =
         0.10440   -0.06384   -0.03807    0.04704
AFIX  43
H17A  2    0.432018    0.106210    0.092845    11.00000   -1.20000
AFIX   0
C18S  1    0.345263    0.199150    0.080508    11.00000    0.03549    0.09074 =
         0.10569   -0.07194   -0.01926    0.01716
AFIX  43
H18A  2    0.352520    0.228184    0.105560    11.00000   -1.20000
AFIX   0
C19S  1    0.286439    0.227187    0.050677    11.00000    0.03591    0.04113 =
         0.08969   -0.01448    0.01812   -0.00202
AFIX  43
H19D  2    0.253809    0.278455    0.054818    11.00000   -1.20000
AFIX   0
C20S  1    0.272965    0.185615    0.016044    11.00000    0.03982    0.04050 =
         0.05949    0.01024    0.01214    0.00702
AFIX  43
H20A  2    0.227483    0.205415   -0.002746    11.00000   -1.20000
AFIX  66
N5S   5    0.539187    0.625441    0.276678    11.00000    0.06619    0.09482 =
         0.05589   -0.00253    0.00439   -0.00926
C21S  1    0.443891    0.625288    0.269693    11.00000    0.06468    0.12044 =
         0.04793    0.00685    0.00671   -0.00508
AFIX  43
H21A  2    0.419117    0.649030    0.245421    11.00000   -1.20000
AFIX  65
C22S  1    0.384844    0.590398    0.298220    11.00000    0.07307    0.16680 =
         0.07251    0.02894    0.01681   -0.00773
AFIX  43
H22A  2    0.319714    0.590294    0.293446    11.00000   -1.20000
AFIX  65
C23S  1    0.421093    0.555660    0.333733    11.00000    0.07871    0.15971 =
         0.08357    0.04779    0.02173   -0.01322
AFIX  43
H23A  2    0.380736    0.531814    0.353230    11.00000   -1.20000
AFIX  65
C24S  1    0.516388    0.555812    0.340719    11.00000    0.08450    0.14725 =
         0.08752    0.04266    0.01261    0.00255
AFIX  43
H24A  2    0.541161    0.532071    0.364991    11.00000   -1.20000
AFIX  65
C25S  1    0.575436    0.590702    0.312192    11.00000    0.05914    0.11517 =
         0.07206    0.01663    0.00676    0.00284
AFIX  43
H25A  2    0.640566    0.590806    0.316967    11.00000   -1.20000
AFIX  66
PART   1
N6S   5    1.121177    0.584949    0.297667    21.00000    0.13804    0.12648 =
         0.13805    0.00271   -0.00456    0.04167
C26S  1    1.135518    0.624947    0.260732    21.00000    0.13813    0.12277 =
         0.13288    0.00329   -0.02116    0.04721
AFIX  43
H26A  2    1.115941    0.681622    0.256947    21.00000   -1.20000
AFIX  65
C27S  1    1.178504    0.582021    0.229337    21.00000    0.13736    0.12912 =
         0.11577   -0.00027   -0.03291    0.03986
AFIX  43
H27A  2    1.188305    0.609358    0.204093    21.00000   -1.20000
AFIX  65
C28S  1    1.207149    0.499097    0.234875    21.00000    0.14269    0.12654 =
         0.12343   -0.00398   -0.01498    0.04117
AFIX  43
H28A  2    1.236528    0.469760    0.213417    21.00000   -1.20000
AFIX  65
C29S  1    1.192809    0.459098    0.271810    21.00000    0.14197    0.12063 =
         0.12935    0.00059   -0.01542    0.03873
AFIX  43
H29A  2    1.212388    0.402423    0.275595    21.00000   -1.20000
AFIX  65
C30S  1    1.149823    0.502023    0.303206    21.00000    0.14136    0.12305 =
         0.13117    0.00510   -0.00621    0.03536
AFIX  43
H30A  2    1.140023    0.474686    0.328449    21.00000   -1.20000
AFIX  66
PART   2
N7S   5    1.039611    0.510898    0.240642   -21.00000    0.14562    0.12908 =
         0.12538    0.00331   -0.01064    0.03968
C31S  1    1.092111    0.437638    0.237964   -21.00000    0.14741    0.12568 =
         0.12584    0.00379   -0.01086    0.03788
AFIX  43
H31A  2    1.073375    0.393824    0.220005   -21.00000   -1.20000
AFIX  65
C32S  1    1.172026    0.428485    0.261564   -21.00000    0.14372    0.12426 =
         0.13017    0.00273   -0.00952    0.03822
AFIX  43
H32A  2    1.207907    0.378415    0.259734   -21.00000   -1.20000
AFIX  65
C33S  1    1.199440    0.492592    0.287842   -21.00000    0.14098    0.12348 =
         0.13021    0.00241   -0.00980    0.04023
AFIX  43
H33A  2    1.254058    0.486336    0.303971   -21.00000   -1.20000
AFIX  65
C34S  1    1.146940    0.565852    0.290520   -21.00000    0.14091    0.12364 =
         0.13347    0.00329   -0.01202    0.04067
AFIX  43
H34A  2    1.165676    0.609666    0.308480   -21.00000   -1.20000
AFIX  65
C35S  1    1.067025    0.575006    0.266921   -21.00000    0.14245    0.12637 =
         0.13220    0.00255   -0.01284    0.04119
AFIX  43
H35A  2    1.031144    0.625077    0.268751   -21.00000   -1.20000
PART   0

AFIX   0
HKLF 4

REM  VVA6 in P21/n #14
REM R1 =  0.0413 for   14915 Fo > 4sig(Fo)  and  0.0501 for all   17283 data
REM   1068 parameters refined using    507 restraints

END

WGHT      0.0259     29.3514

REM Highest difference peak  1.789,  deepest hole -1.103,  1-sigma level  0.115
Q1    1   0.7621  0.4926  0.1322  11.00000  0.05    1.79
Q2    1   0.4174  0.6047  0.3395  11.00000  0.05    1.37
Q3    1   0.7798  0.3265  0.0466  11.00000  0.05    1.28
Q4    1   0.4185  0.1705  0.0585  11.00000  0.05    1.13
Q5    1   0.4234  0.5332  0.3215  11.00000  0.05    1.09
Q6    1   0.3444  0.2383  0.0617  11.00000  0.05    0.95
Q7    1   0.6611  0.3201  0.0615  11.00000  0.05    0.88
Q8    1   0.6988  0.0768 -0.0525  11.00000  0.05    0.80
Q9    1   0.3397  0.1794  0.0937  11.00000  0.05    0.80
Q10   1   0.5072  0.5983  0.3462  11.00000  0.05    0.77
;
_shelx_res_checksum   20653

_shelx_hkl_file
;
   1   0   0    0.04    0.03
  -1   0   0    0.00    0.02
  -3   0   0   -0.33    0.08
   3   0   0   -0.29    0.05
  -4   0   0  255.97    6.73
   4   0   0  259.20    6.76
  -4   0   0  263.69    7.34
  -5   0   0    0.43    0.10
  -5   0   0    0.27    0.19
   5   0   0   -0.27    0.15
   5   0   0    0.15    0.11
  -6   0   0  205.29    5.43
   6   0   0  207.90    6.00
   6   0   0  204.04    5.49
  -6   0   0  206.37    6.17
  -7   0   0    1.24    0.18
  -7   0   0    0.81    0.30
   7   0   0    1.31    0.21
   7   0   0    0.33    0.25
   8   0   0   15.96    0.70
  -8   0   0   14.73    0.59
  -8   0   0   15.44    1.04
   8   0   0   15.31    1.12
  -8   0   0   18.25    1.14
  -9   0   0    1.29    0.42
   9   0   0    1.19    0.42
  -9   0   0    0.95    0.42
  10   0   0   16.34    0.78
  10   0   0   16.07    1.32
 -10   0   0   15.53    1.20
 -10   0   0   16.58    1.28
  11   0   0    0.43    0.41
  11   0   0    1.19    0.25
 -11   0   0    0.83    0.45
 -11   0   0    0.57    0.44
 -12   0   0   76.23    3.48
  12   0   0   75.65    3.52
 -12   0   0   77.95    3.32
  12   0   0   76.25    2.50
  13   0   0   -0.11    0.51
  13   0   0    2.22    0.39
 -13   0   0    0.98    0.58
 -13   0   0    0.97    0.56
 -14   0   0   34.91    2.43
  14   0   0   41.34    2.74
  14   0   0   42.60    1.68
 -14   0   0   39.54    2.45
  15   0   0    1.11    0.37
 -15   0   0   -0.02    0.51
 -15   0   0    0.23    0.62
  15   0   0    0.09    0.71
 -16   0   0   29.22    2.30
  16   0   0   32.57    1.53
 -16   0   0   26.78    2.38
  16   0   0   29.91    2.59
  17   0   0    0.11    0.86
  17   0   0    0.80    0.42
 -17   0   0    0.33    0.79
  18   0   0   14.73    1.15
  18   0   0   10.35    2.19
   0  -1   0   -0.01    0.02
   0   1   0    0.01    0.02
   1  -1   0   13.17    0.49
  -1   1   0   11.01    0.48
   2   1   0   82.00    2.36
  -2   1   0   85.29    2.52
  -3  -1   0   19.99    0.66
  -3  -1   0   22.11    0.81
   3   1   0   21.39    0.78
   3   1   0   21.76    0.96
  -3   1   0   22.28    0.93
  -4  -1   0   16.59    0.77
  -4  -1   0   17.63    0.61
   4   1   0   16.88    0.61
  -4   1   0   17.99    0.89
   4   1   0   17.35    0.92
  -5  -1   0  205.15    5.45
  -5  -1   0  205.88    5.97
   5  -1   0  203.61    5.43
   5   1   0  206.25    6.01
  -5   1   0  209.49    6.14
   5   1   0  207.60    5.47
  -6  -1   0   27.75    0.95
   6  -1   0   27.59    1.21
   6  -1   0   27.42    0.94
  -6  -1   0   28.75    1.28
   6   1   0   27.70    0.97
  -6   1   0   31.05    1.43
   7  -1   0  122.26    3.43
   7  -1   0  125.18    3.88
  -7  -1   0  116.41    3.41
  -7  -1   0  128.90    4.06
   7   1   0  120.88    4.14
  -7   1   0  127.07    4.19
  -7   1   0  124.13    3.93
   7   1   0  126.35    3.47
  -8  -1   0   30.21    1.07
   8  -1   0   32.70    1.55
   8  -1   0   28.80    1.08
  -8  -1   0   31.38    1.56
  -8   1   0   28.74    1.48
  -8   1   0   32.54    1.68
   8   1   0   32.43    1.13
   8   1   0   31.78    1.72
   9  -1   0   58.93    1.93
  -9  -1   0   61.62    2.57
  -9  -1   0   60.97    1.89
  -9  -1   0   62.73    2.59
   9  -1   0   66.23    2.59
   9   1   0   63.92    2.77
  -9   1   0   65.22    2.74
   9   1   0   61.31    1.97
  -9   1   0   59.19    2.46
 -10  -1   0   35.35    1.91
  10  -1   0   36.91    1.95
  10  -1   0   37.88    1.35
 -10  -1   0   37.26    1.95
 -10  -1   0   37.10    1.27
 -10   1   0   36.93    1.87
  10   1   0   39.98    2.17
  10   1   0   36.03    1.37
 -10   1   0   39.20    2.11
  11  -1   0    9.47    1.23
 -11  -1   0    8.26    1.11
 -11  -1   0    9.64    1.23
  11  -1   0    9.07    0.59
 -11   1   0   11.74    1.29
 -11   1   0    9.92    1.33
  11   1   0    9.78    0.63
  11   1   0    8.27    1.25
 -12  -1   0   28.98    1.89
  12  -1   0   30.64    2.02
 -12  -1   0   28.23    1.90
  12  -1   0   30.80    1.26
 -12   1   0   29.66    1.85
  12   1   0   31.20    2.14
  12   1   0   30.90    1.28
 -12   1   0   24.52    1.85
 -13  -1   0    0.90    0.62
  13  -1   0    2.05    0.39
 -13  -1   0    0.82    0.65
  13  -1   0    1.61    0.72
  13   1   0    1.54    0.36
  13   1   0    1.43    0.70
 -13   1   0    1.23    0.59
 -13   1   0    0.91    0.56
 -14  -1   0    7.16    1.24
  14  -1   0    7.78    0.68
  14  -1   0    7.55    1.40
 -14  -1   0    9.13    1.40
  14   1   0    8.63    1.50
  14   1   0    7.87    0.68
 -14   1   0    8.75    1.45
 -14   1   0   10.45    1.41
  15  -1   0    6.67    1.38
  15  -1   0    8.04    0.71
 -15  -1   0    6.28    1.23
 -15  -1   0    6.29    1.27
 -15   1   0    6.89    1.39
  15   1   0    7.31    0.80
  15   1   0    7.58    1.55
 -15   1   0    8.47    1.33
  16  -1   0    1.28    0.40
 -16  -1   0    1.63    0.86
  16  -1   0    0.35    0.81
  16   1   0    1.28    0.43
  16   1   0    0.05    0.82
 -16   1   0    1.67    0.83
  17  -1   0    8.67    1.80
  17  -1   0   12.14    0.98
  17   1   0   11.17    1.09
 -17   1   0   12.13    1.79
  17   1   0   12.97    2.18
  18  -1   0    0.39    0.42
  18  -1   0    0.48    1.00
 -18   1   0    0.23    0.82
  18   1   0    0.32    0.98
  18   1   0   -0.34    0.37
   1  -2   0  133.26    3.81
   1   2   0  132.04    3.60
  -1   2   0  133.73    3.84
   2  -2   0   12.71    0.62
   2   2   0   12.81    0.46
  -2   2   0   12.91    0.66
  -3  -2   0  196.77    5.28
  -3  -2   0  204.16    5.58
  -3   2   0  212.91    5.91
   3   2   0  206.16    5.67
   3   2   0  195.34    5.28
   3   2   0  200.25    5.56
  -4  -2   0   14.16    0.64
  -4  -2   0   13.39    0.52
   4   2   0   14.73    0.86
  -4   2   0   14.05    0.83
   4   2   0   14.90    0.54
  -5  -2   0   34.04    1.11
  -5  -2   0   34.58    1.33
   5   2   0   35.46    1.12
   5   2   0   35.03    1.58
  -5   2   0   37.26    1.59
  -6  -2   0    0.35    0.15
  -6  -2   0    0.05    0.19
  -6   2   0    0.39    0.34
   6   2   0    0.37    0.29
   6   2   0    0.18    0.15
  -7  -2   0    1.60    0.23
   7  -2   0    0.99    0.29
  -7  -2   0    1.45    0.35
   7   2   0    0.61    0.32
  -7   2   0    1.73    0.49
   7   2   0    1.27    0.23
  -7   2   0    0.63    0.27
  -8  -2   0    4.23    0.61
  -8  -2   0    4.51    0.35
   8  -2   0    4.00    0.39
   8  -2   0    5.76    0.68
   8   2   0    4.34    0.79
   8   2   0    3.82    0.38
  -8   2   0    5.11    0.68
  -8   2   0    5.64    0.84
  -9  -2   0    0.34    0.33
  -9  -2   0    0.90    0.21
  -9  -2   0    0.30    0.32
   9  -2   0    0.34    0.17
   9  -2   0    0.96    0.36
  -9   2   0    0.12    0.32
   9   2   0    1.06    0.47
   9   2   0    0.64    0.19
  -9   2   0    0.65    0.33
 -10  -2   0   71.55    3.02
  10  -2   0   77.50    2.98
  10  -2   0   76.25    2.35
 -10  -2   0   72.58    3.08
 -10  -2   0   72.76    2.32
  10   2   0   78.69    2.42
  10   2   0   83.01    3.44
 -10   2   0   76.30    3.32
 -10   2   0   76.42    2.96
 -11  -2   0    4.23    0.86
 -11  -2   0    4.73    0.82
  11  -2   0    5.08    0.44
 -11  -2   0    4.94    0.42
  11  -2   0    4.28    0.84
 -11   2   0    5.29    0.98
  11   2   0    5.74    0.49
 -11   2   0    6.09    0.93
  11   2   0    2.58    0.77
 -12  -2   0   28.39    1.86
 -12  -2   0   26.24    1.84
 -12  -2   0   28.87    1.15
  12  -2   0   28.90    1.88
  12  -2   0   29.99    1.23
  12   2   0   29.81    1.27
 -12   2   0   29.33    1.79
 -12   2   0   29.99    2.08
  12   2   0   29.06    2.10
 -13  -2   0   10.29    1.40
  13  -2   0   13.53    0.80
  13  -2   0   14.55    1.69
 -13  -2   0   10.08    1.36
  13   2   0   14.51    0.87
 -13   2   0   13.77    1.72
 -13   2   0   13.84    1.48
  13   2   0   11.31    1.64
 -14  -2   0    1.39    0.67
  14  -2   0    0.12    0.61
  14  -2   0    1.21    0.36
  14   2   0    1.70    0.86
  14   2   0    1.01    0.37
 -14   2   0    1.06    0.68
 -14   2   0    0.18    0.45
  15  -2   0    4.90    1.24
  15  -2   0    7.12    0.73
 -15  -2   0    5.79    1.26
  15   2   0    6.01    0.73
 -15   2   0    6.45    1.17
 -15   2   0    4.59    1.22
  15   2   0    4.45    1.23
 -16  -2   0    3.23    1.00
  16  -2   0    4.52    1.30
  16  -2   0    2.54    0.52
  16   2   0    2.38    0.58
 -16   2   0    3.29    1.03
  16   2   0    2.62    1.13
  17  -2   0    6.89    1.56
  17  -2   0    8.91    0.94
  17   2   0    9.97    1.95
 -17   2   0    9.40    1.60
  17   2   0    8.75    0.96
  18  -2   0   10.52    2.09
  18  -2   0    5.28    0.80
  18   2   0    3.54    1.32
  18   2   0    8.14    0.99
 -18   2   0    7.89    1.59
   0  -3   0   -0.08    0.09
   0   3   0   -0.02    0.11
   1  -3   0    4.77    0.37
  -1   3   0    5.22    0.41
   1   3   0    4.68    0.22
  -2  -3   0   20.15    0.65
   2   3   0   20.18    0.65
  -2   3   0   18.67    0.94
  -3  -3   0  108.13    3.06
  -3  -3   0  107.33    2.89
  -3   3   0  112.23    3.50
   3   3   0  105.11    3.13
   3   3   0  106.79    3.05
  -4  -3   0    0.23    0.11
  -4  -3   0    0.08    0.07
   4   3   0    0.12    0.08
  -4   3   0    0.07    0.18
   4   3   0   -0.03    0.15
  -5  -3   0   36.40    1.30
  -5  -3   0   33.26    1.11
   5   3   0   35.06    1.12
   5   3   0   34.86    1.58
  -5   3   0   36.66    1.66
  -6  -3   0    1.56    0.23
  -6  -3   0    1.37    0.29
   6   3   0    0.72    0.35
   6   3   0    1.54    0.22
  -6   3   0    1.01    0.37
  -6   3   0    1.52    0.32
  -7  -3   0    1.86    0.25
  -7  -3   0    1.19    0.31
   7   3   0    2.21    0.29
   7   3   0    1.74    0.49
  -7   3   0    0.88    0.40
  -7   3   0    1.41    0.33
  -8  -3   0    0.16    0.22
  -8  -3   0    0.39    0.16
  -8   3   0    0.13    0.31
   8   3   0    0.31    0.16
   8   3   0    0.59    0.36
  -8   3   0    0.28    0.23
   9  -3   0    0.97    0.25
   9  -3   0    1.88    0.44
  -9  -3   0    2.59    0.33
  -9  -3   0    2.21    0.51
   9   3   0    2.31    0.62
   9   3   0    1.92    0.29
  -9   3   0    1.12    0.54
  -9   3   0    1.81    0.43
 -10  -3   0    9.68    0.58
  10  -3   0    8.07    0.92
 -10  -3   0    9.72    1.19
  10  -3   0    8.09    0.53
 -10  -3   0    8.97    1.04
  10   3   0    9.67    0.60
 -10   3   0    7.89    0.94
  10   3   0   10.91    1.38
 -10   3   0    8.46    1.19
 -11  -3   0   24.66    1.58
  11  -3   0   22.75    1.48
 -11  -3   0   22.91    1.66
  11  -3   0   24.53    1.02
 -11  -3   0   23.94    1.04
 -11   3   0   25.54    1.53
  11   3   0   24.57    1.09
  11   3   0   24.92    1.85
 -11   3   0   25.14    1.85
 -12  -3   0    5.06    0.52
  12  -3   0    6.10    0.60
 -12  -3   0    3.61    0.86
 -12  -3   0    4.94    0.92
  12   3   0    6.81    1.25
 -12   3   0    4.89    0.83
 -12   3   0    4.14    1.03
  12   3   0    5.28    0.59
 -13  -3   0   12.23    1.54
  13  -3   0   14.28    0.81
 -13  -3   0   12.53    0.77
 -13   3   0   10.35    1.61
 -13   3   0   12.98    1.43
  13   3   0   12.52    1.78
  13   3   0   14.50    0.89
 -14  -3   0   -0.29    0.44
  14  -3   0   -0.11    0.24
  14   3   0   -0.08    0.27
 -14   3   0   -0.53    0.51
 -14   3   0    0.33    0.52
  14   3   0    0.44    0.64
 -15  -3   0   20.70    1.88
  15  -3   0   22.43    2.52
  15  -3   0   24.64    1.24
  15   3   0   19.43    2.45
  15   3   0   23.60    1.28
 -15   3   0   26.49    1.98
 -15   3   0   25.80    2.30
  16  -3   0    2.86    0.55
 -16  -3   0    1.44    0.85
  16  -3   0    2.28    0.99
  16   3   0    2.10    1.11
 -16   3   0    1.90    0.83
  16   3   0    1.48    0.50
  17  -3   0   29.87    3.10
  17  -3   0   34.18    1.62
 -17   3   0   30.11    2.38
  17   3   0   26.90    3.01
  17   3   0   30.46    1.59
  18  -3   0    0.43    1.11
  18  -3   0    0.83    0.45
  18   3   0    1.12    1.19
 -18   3   0    0.24    0.83
  18   3   0    1.17    0.50
   0  -4   0   12.81    0.66
   0   4   0   13.49    0.69
  -1  -4   0   86.39    2.43
   1  -4   0   86.40    2.88
  -1  -4   0   87.72    2.67
  -1   4   0   86.42    2.81
  -2  -4   0   84.09    2.34
   2   4   0   78.40    2.33
  -2   4   0   86.58    2.83
  -3  -4   0  252.19    6.87
   3   4   0  253.32    6.87
  -3   4   0  249.98    7.44
  -4  -4   0    0.17    0.11
  -4  -4   0    0.09    0.08
   4   4   0    0.10    0.08
   4   4   0    0.23    0.15
  -4   4   0   -0.05    0.19
  -5  -4   0   38.26    1.22
  -5  -4   0   38.33    1.37
  -5   4   0   38.94    1.84
   5   4   0   39.23    1.63
   5   4   0   38.88    1.21
  -6  -4   0    5.96    0.47
  -6  -4   0    6.72    0.39
  -6   4   0    5.82    0.46
   6   4   0    6.02    0.37
  -6   4   0    7.74    0.97
   6   4   0    7.49    0.83
  -7  -4   0   42.12    1.39
  -7  -4   0   42.00    1.65
  -7   4   0   43.53    2.13
   7   4   0   41.52    1.98
   7   4   0   40.24    1.36
  -7   4   0   40.25    1.59
  -8  -4   0   17.50    1.00
  -8  -4   0   17.42    0.77
  -8   4   0   17.96    1.38
  -8   4   0   17.25    1.00
   8   4   0   17.41    1.30
   8   4   0   18.31    0.79
  -9  -4   0    1.33    0.28
  -9  -4   0    2.13    0.49
   9   4   0    2.41    0.34
  -9   4   0    0.97    0.37
   9   4   0    2.38    0.66
  -9   4   0    2.97    0.73
 -10  -4   0   41.43    1.45
 -10  -4   0   36.99    2.17
  10  -4   0   38.39    1.33
 -10  -4   0   39.43    1.90
 -10   4   0   37.29    2.28
  10   4   0   38.84    1.45
  10   4   0   34.91    2.17
 -10   4   0   40.73    1.87
  11  -4   0   11.61    0.67
 -11  -4   0   11.59    1.06
 -11  -4   0   10.84    0.68
  11   4   0   11.31    0.71
 -11   4   0   12.62    1.07
 -11   4   0   12.01    1.54
  11   4   0   12.81    1.61
  12  -4   0   48.88    1.76
 -12  -4   0   51.46    1.84
 -12  -4   0   50.30    2.49
  12   4   0   51.68    1.87
 -12   4   0   47.79    2.91
 -12   4   0   53.26    2.45
  12   4   0   52.22    2.91
  13  -4   0   -0.03    0.21
 -13  -4   0   -0.06    0.42
 -13  -4   0    0.18    0.22
  13   4   0    0.10    0.25
 -13   4   0   -0.33    0.32
 -13   4   0   -0.59    0.53
  13   4   0    0.74    0.59
 -14  -4   0   31.37    1.35
  14  -4   0   30.76    1.35
 -14  -4   0   29.40    2.05
  14   4   0   31.20    2.41
 -14   4   0   33.76    2.09
  14   4   0   27.89    1.37
 -14   4   0   31.13    2.48
  15  -4   0   11.73    0.83
 -15  -4   0   10.75    1.52
 -15   4   0   11.71    1.49
  15   4   0   12.03    0.88
 -15   4   0    8.90    1.73
  15   4   0    8.44    1.59
  16  -4   0    3.33    0.59
  16   4   0    3.08    0.60
  16   4   0    3.46    1.07
 -16   4   0    2.13    0.90
  17  -4   0   16.25    1.10
  17   4   0   13.34    2.13
 -17   4   0   12.66    1.80
  18  -4   0    2.66    0.63
 -18   4   0    2.30    0.99
  18   4   0    3.53    1.21
   0  -5   0   -0.19    0.12
   0   5   0   -0.30    0.13
   0   5   0   -0.29    0.15
  -1  -5   0    1.51    0.17
  -1  -5   0    1.23    0.27
  -1   5   0    1.93    0.38
  -1   5   0    1.61    0.34
   1   5   0    1.74    0.39
  -2  -5   0   18.42    0.64
   2   5   0   17.66    0.64
  -2   5   0   20.55    1.01
   2   5   0   18.89    1.08
  -2   5   0   18.55    1.05
  -3  -5   0   42.09    1.28
   3   5   0   41.31    1.87
   3   5   0   38.94    1.27
  -3   5   0   42.44    1.84
  -4  -5   0    9.39    0.43
  -4  -5   0   10.07    0.48
  -4   5   0    9.67    0.85
   4   5   0   10.16    0.45
  -5  -5   0  203.00    5.63
  -5  -5   0  195.85    5.32
  -5   5   0  195.20    5.39
  -5   5   0  203.30    6.42
   5   5   0  198.89    5.63
  -6  -5   0   71.93    2.10
  -6  -5   0   73.15    2.32
  -6   5   0   69.67    2.21
  -6   5   0   72.64    2.99
   6   5   0   69.99    2.54
   6   5   0   65.10    2.04
  -7  -5   0  154.84    4.37
  -7  -5   0  163.76    4.79
  -7   5   0  154.11    5.50
  -7   5   0  164.92    4.63
   7   5   0  158.62    5.05
   7   5   0  152.13    4.35
  -8  -5   0    1.85    0.29
  -8  -5   0    1.63    0.36
   8   5   0    1.48    0.51
  -8   5   0    1.40    0.55
   8   5   0    2.56    0.32
  -8   5   0    1.74    0.40
  -9  -5   0   79.84    2.48
  -9  -5   0   80.56    2.92
   9   5   0   80.72    2.47
  -9   5   0   79.20    2.83
  -9   5   0   80.40    3.58
   9   5   0   80.60    3.32
 -10  -5   0    1.82    0.32
 -10  -5   0    1.49    0.44
  10   5   0    2.06    0.65
 -10   5   0    1.09    0.41
 -10   5   0    1.53    0.69
  10   5   0    1.65    0.30
 -11  -5   0   38.23    1.46
 -11  -5   0   38.96    1.95
  11  -5   0   34.65    1.31
  11   5   0   36.63    2.26
 -11   5   0   39.41    1.93
 -11   5   0   34.45    2.38
  11   5   0   39.06    1.47
 -12  -5   0   51.05    2.48
 -12  -5   0   51.61    1.88
  12  -5   0   46.62    1.77
 -12   5   0   55.08    2.46
  12   5   0   54.82    1.92
 -12   5   0   47.88    2.96
  12   5   0   55.14    2.95
 -13  -5   0   -0.10    0.40
  13  -5   0   -0.02    0.26
 -13  -5   0    0.57    0.29
  13   5   0    0.35    0.28
  13   5   0   -0.22    0.48
 -13   5   0   -0.16    0.37
 -13   5   0    0.25    0.62
 -14  -5   0    7.87    0.67
 -14  -5   0    8.05    1.27
  14  -5   0    5.86    0.64
  14   5   0    7.16    0.76
  14   5   0    5.44    1.23
 -14   5   0    5.64    1.01
 -14   5   0    5.86    1.33
  15  -5   0    0.30    0.30
 -15  -5   0    0.81    0.32
  15   5   0    0.06    0.66
 -15   5   0   -0.36    0.45
  16  -5   0    6.49    0.74
 -16   5   0    5.80    1.12
  16   5   0    4.96    1.37
  17  -5   0    6.18    0.82
 -17   5   0    5.13    1.26
  17   5   0    6.51    1.59
  18  -5   0    3.15    0.65
  18   5   0    4.25    1.43
 -18   5   0    3.45    1.08
   0   6   0   86.22    2.99
   0   6   0   84.98    2.89
  -1  -6   0   30.90    1.40
  -1  -6   0   32.12    1.01
   1   6   0   28.83    1.45
  -1   6   0   28.84    1.40
  -1   6   0   30.54    1.42
  -2  -6   0  135.00    3.69
  -2   6   0  128.73    4.18
  -2   6   0  135.75    4.36
   2   6   0  126.06    4.33
  -3  -6   0  149.46    4.15
   3   6   0  145.29    4.90
  -3   6   0  149.39    4.92
  -4  -6   0   84.47    2.48
  -4  -6   0   81.44    2.35
   4   6   0   85.70    3.33
  -4   6   0   84.80    3.25
  -5  -6   0   76.66    2.20
  -5  -6   0   75.91    2.35
   5   6   0   74.40    2.15
  -5   6   0   75.34    2.20
   5   6   0   73.52    3.44
  -5   6   0   79.31    3.16
  -6  -6   0    3.37    0.39
  -6  -6   0    3.55    0.31
  -6   6   0    5.02    0.86
   6   6   0    2.99    0.91
   6   6   0    4.50    0.54
  -6   6   0    3.58    0.39
  -7  -6   0    1.82    0.26
  -7  -6   0    1.48    0.31
   7   6   0   -0.09    0.55
  -7   6   0    0.42    0.29
   7   6   0    1.73    0.39
  -7   6   0    1.38    0.60
  -8  -6   0   11.01    0.75
  -8  -6   0   12.07    0.62
  -8   6   0    9.01    1.23
   8   6   0   10.38    0.92
  -8   6   0    9.63    0.72
   8   6   0   11.24    1.69
   8   6   0    9.84    0.55
  -9  -6   0    3.99    0.43
  -9  -6   0    4.16    0.60
  -9   6   0    5.01    1.03
  -9   6   0    3.29    0.55
   9   6   0    3.81    0.70
   9   6   0    3.65    1.17
   9   6   0    5.80    0.44
 -10  -6   0   15.18    1.07
 -10  -6   0   17.21    0.85
  10   6   0   14.90    0.80
 -10   6   0   17.14    1.11
 -10   6   0   21.51    1.77
  10   6   0   14.50    1.28
 -11  -6   0   27.39    1.18
 -11  -6   0   25.88    1.53
 -11   6   0   25.26    1.49
 -11   6   0   27.38    2.14
  11   6   0   24.90    1.80
 -12  -6   0   57.02    2.67
  12  -6   0   58.27    1.94
 -12  -6   0   58.73    2.10
  12   6   0   57.45    3.03
 -12   6   0   62.55    2.67
 -12   6   0   65.22    3.53
  13  -6   0    8.51    0.70
 -13  -6   0   13.77    0.85
  13   6   0   14.48    1.82
 -13   6   0   12.65    1.32
 -13   6   0   14.55    2.06
 -14  -6   0   54.07    2.03
  14  -6   0   52.03    1.91
 -14   6   0   45.78    3.25
  14   6   0   50.21    3.04
 -14   6   0   54.08    2.68
 -15  -6   0   14.31    0.98
  15  -6   0   16.21    0.95
 -15   6   0   14.32    1.66
  15   6   0   16.83    2.16
  16  -6   0   29.41    1.43
 -16   6   0   29.42    2.19
  16   6   0   29.82    2.50
  17  -6   0    3.23    0.61
  17   6   0    3.19    1.16
 -17   6   0    3.76    1.10
   0   7   0   -0.03    0.19
   0   7   0    0.13    0.19
  -1  -7   0   23.61    0.85
  -1   7   0   23.78    1.28
  -1   7   0   23.40    1.28
   1   7   0   24.83    1.36
  -2  -7   0   40.80    1.29
   2   7   0   37.46    1.87
   2   7   0   40.47    1.98
  -2   7   0   42.31    1.91
  -2   7   0   41.30    1.81
   2   7   0   40.38    1.92
  -3  -7   0   51.23    1.55
  -3   7   0   46.65    2.21
   3   7   0   50.71    2.37
   3   7   0   48.20    2.24
  -4  -7   0   38.75    1.27
  -4  -7   0   38.14    1.20
   4   7   0   40.40    2.20
   4   7   0   39.01    2.03
  -4   7   0   35.88    1.95
  -5  -7   0   55.92    1.82
  -5  -7   0   56.50    1.72
   5   7   0   52.85    2.79
  -5   7   0   60.36    2.70
   5   7   0   56.54    2.72
  -5   7   0   56.41    1.66
  -6  -7   0   71.89    2.37
  -6  -7   0   74.94    2.23
  -6   7   0   75.77    2.24
   6   7   0   73.42    3.56
  -6   7   0   75.39    3.29
  -7  -7   0   23.69    1.08
  -7  -7   0   23.67    0.96
  -7   7   0   27.37    1.83
   7   7   0   25.08    1.09
  -7   7   0   25.77    1.06
   7   7   0   24.37    2.02
  -8  -7   0   41.59    1.69
  -8  -7   0   41.36    1.47
  -8   7   0   43.65    2.49
   8   7   0   44.10    1.82
   8   7   0   42.93    2.80
  -8   7   0   41.29    1.62
  -9  -7   0   12.24    0.70
  -9  -7   0   12.33    0.86
  -9   7   0   12.62    0.86
   9   7   0   12.93    1.91
  -9   7   0   12.24    1.58
   9   7   0   13.55    1.04
 -10  -7   0   73.72    2.92
 -10  -7   0   81.81    2.56
  10   7   0   82.00    3.25
 -10   7   0   82.54    3.95
 -10   7   0   77.64    2.86
  10   7   0   76.69    4.31
 -11  -7   0   19.08    1.01
 -11   7   0   22.15    1.36
  11   7   0   22.34    1.60
 -11   7   0   20.66    1.91
 -12  -7   0   10.65    0.76
 -12   7   0   10.63    1.78
 -12   7   0   12.23    1.09
  12   7   0    9.34    1.37
 -13  -7   0    1.76    0.41
  13  -7   0    1.84    0.37
 -13   7   0    3.23    1.10
 -13   7   0    1.18    0.51
  13   7   0    2.18    0.76
 -14  -7   0    3.04    0.53
  14  -7   0    1.65    0.45
 -14   7   0    3.49    1.24
 -14   7   0    2.09    0.68
  14   7   0    2.36    0.80
  15  -7   0    6.19    0.66
 -15  -7   0    6.69    0.75
 -15   7   0    6.07    1.08
  15   7   0    6.53    1.25
  16  -7   0    0.58    0.36
 -16  -7   0    0.42    0.34
  16   7   0   -0.06    0.66
 -16   7   0    0.05    0.52
  17  -7   0    9.72    0.85
  17   7   0    7.37    1.54
 -17   7   0    9.45    1.56
   0  -8   0   79.50    2.39
   0   8   0   77.30    2.70
   0   8   0   77.67    2.98
  -1  -8   0   81.06    2.37
   1   8   0   81.42    2.91
   1   8   0   77.73    2.92
  -1   8   0   75.92    2.95
  -1   8   0   76.37    2.41
   1   8   0   75.80    3.02
  -1   8   0   80.82    2.99
  -2  -8   0    8.91    0.44
  -2   8   0    8.62    0.79
   2   8   0    9.33    1.07
  -2   8   0    9.13    1.03
   2   8   0    8.71    1.03
   2   8   0    8.25    1.00
  -3  -8   0    1.06    0.18
   3   8   0    0.52    0.40
   3   8   0    0.81    0.37
  -3   8   0    0.93    0.42
  -4  -8   0   20.99    0.74
  -4  -8   0   20.44    0.80
   4   8   0   22.07    1.61
   4   8   0   17.81    1.38
  -4   8   0   20.91    1.45
  -5  -8   0   16.03    0.70
  -5  -8   0   15.85    0.67
   5   8   0   15.67    1.71
   5   8   0   18.80    1.46
  -5   8   0   17.27    1.38
  -5   8   0   15.55    0.58
  -6  -8   0   26.22    0.97
  -6  -8   0   25.56    1.04
   6   8   0   24.35    1.80
  -6   8   0   24.94    0.93
   6   8   0   24.33    1.97
  -6   8   0   26.71    1.82
  -7  -8   0    0.01    0.16
  -7   8   0    0.05    0.15
   7   8   0    0.77    0.50
   7   8   0    0.32    0.57
  -7   8   0    0.56    0.42
  -8  -8   0    5.83    0.62
  -8  -8   0    6.47    0.47
  -8   8   0    6.45    1.14
   8   8   0    5.76    1.35
  -8   8   0    5.99    0.52
  -9  -8   0    4.43    0.48
   9   8   0    4.17    0.59
  -9   8   0    4.22    0.57
   9   8   0    3.52    1.16
  -9   8   0    4.75    1.09
 -10  -8   0   13.41    0.77
 -10   8   0   14.85    1.88
 -10   8   0   10.88    0.88
  10   8   0    7.57    1.65
  10   8   0   10.52    0.93
 -11  -8   0    8.15    0.64
  11   8   0    5.79    0.88
 -11   8   0    7.08    0.89
 -11   8   0    8.07    1.55
 -12  -8   0   12.25    0.84
 -12   8   0   12.99    1.93
  12   8   0   12.85    1.46
 -12   8   0   12.23    1.25
 -13  -8   0   12.69    0.87
  13   8   0   12.72    1.53
 -13   8   0   11.48    1.26
 -13   8   0   10.85    1.98
 -14  -8   0    1.08    0.39
  14   8   0    1.07    0.65
 -14   8   0   -0.20    0.40
  15  -8   0   13.73    0.86
 -15  -8   0   14.90    1.02
 -15   8   0   10.26    1.35
  15   8   0   13.71    1.69
 -16  -8   0    0.83    0.44
  16  -8   0    1.18    0.39
  16   8   0    1.36    0.77
 -16   8   0    0.04    0.54
  17  -8   0   -0.04    0.33
 -17  -8   0    1.22    0.47
 -17   8   0    1.47    0.81
   0  -9   0   -0.01    0.09
   0   9   0    0.01    0.22
   0   9   0   -0.02    0.20
   0   9   0   -0.16    0.21
  -1  -9   0    0.97    0.18
   1   9   0    0.67    0.41
  -1   9   0    0.94    0.29
   1   9   0    0.78    0.36
   1   9   0    0.40    0.29
  -1   9   0    0.47    0.33
  -1   9   0    0.21    0.28
  -2  -9   0   20.46    0.79
  -2   9   0   19.69    0.73
  -2   9   0   20.44    1.36
   2   9   0   19.61    1.37
   2   9   0   19.69    1.36
  -2   9   0   19.78    1.27
  -3  -9   0    1.48    0.21
  -3   9   0    1.33    0.41
   3   9   0    0.97    0.51
  -3   9   0    1.44    0.50
   3   9   0    0.93    0.44
  -4  -9   0    0.42    0.13
  -4  -9   0    0.37    0.15
   4   9   0    0.67    0.47
  -4   9   0    0.79    0.46
   4   9   0    0.37    0.39
  -5  -9   0    0.31    0.14
  -5  -9   0    0.36    0.15
  -5   9   0    0.10    0.15
   5   9   0    0.61    0.55
  -5   9   0    0.32    0.10
  -5   9   0   -0.15    0.29
   5   9   0    0.32    0.35
  -6  -9   0    5.34    0.38
  -6  -9   0    4.51    0.39
  -6   9   0    5.13    0.96
   6   9   0    5.54    1.17
  -6   9   0    4.75    0.33
   6   9   0    5.53    1.04
  -6   9   0    4.16    0.55
  -7  -9   0    7.13    0.49
  -7   9   0    7.95    0.49
   7   9   0    7.44    1.27
  -7   9   0    8.14    1.32
   7   9   0    9.86    1.60
  -8  -9   0    3.02    0.39
  -8   9   0    2.86    0.41
   8   9   0    3.24    1.00
  -8   9   0    1.26    0.68
   8   9   0    2.14    0.93
  -9  -9   0    3.18    0.42
   9   9   0    2.89    1.13
  -9   9   0    1.71    0.39
   9   9   0    2.06    0.83
  -9   9   0    1.64    0.67
 -10  -9   0   15.12    0.86
 -10   9   0   14.55    0.98
 -10   9   0   16.32    2.02
  10   9   0   12.86    2.17
 -11  -9   0    4.10    0.53
 -11   9   0    3.05    1.03
 -11   9   0    2.64    0.57
 -12  -9   0    6.07    0.68
 -12   9   0    7.36    1.67
 -12   9   0    4.98    0.81
 -13  -9   0   21.41    1.16
 -13   9   0   17.61    2.40
 -13   9   0   20.99    1.46
 -14  -9   0    0.40    0.37
 -14   9   0    0.41    0.45
 -15  -9   0   18.03    1.16
 -15   9   0   16.20    1.72
 -16  -9   0   10.41    1.04
  16  -9   0    9.10    0.78
 -16   9   0    9.28    1.38
   0 -10   0  147.65    4.30
   0  10   0  142.30    4.64
   0  10   0  152.86    4.77
   0  10   0  144.47    5.06
  -1 -10   0    0.58    0.17
  -1  10   0    0.44    0.31
   1  10   0    0.10    0.26
  -1  10   0    0.81    0.30
  -1  10   0    0.12    0.32
  -1  10   0    0.59    0.27
   1  10   0    1.16    0.42
  -2 -10   0   78.24    2.38
  -2  10   0   75.55    3.09
  -2  10   0   76.16    2.41
  -2  10   0   81.50    3.28
   2  10   0   75.21    3.19
  -2  10   0   77.88    2.32
   2  10   0   79.10    3.28
  -3 -10   0    7.94    0.44
   3  10   0    7.12    1.07
  -3  10   0    9.33    1.20
  -3  10   0    6.42    0.86
   3  10   0    9.00    1.17
  -4 -10   0   23.60    0.92
  -4  10   0   20.85    1.63
   4  10   0   25.55    1.86
   4  10   0   27.04    1.78
  -5 -10   0    5.57    0.38
   5  10   0    5.01    1.10
   5  10   0    5.82    1.00
  -5  10   0    4.14    0.86
  -6 -10   0    0.52    0.17
  -6  10   0   -0.04    0.38
  -6  10   0    0.21    0.23
  -6  10   0    0.36    0.13
   6  10   0    0.22    0.47
   6  10   0    0.13    0.52
  -7 -10   0   26.90    1.10
  -7  10   0   27.23    1.04
   7  10   0   28.65    2.16
  -7  10   0   29.40    2.14
   7  10   0   29.06    2.34
  -8 -10   0    1.48    0.31
   8  10   0    0.53    0.70
  -8  10   0    1.05    0.28
   8  10   0    1.62    0.80
  -8  10   0    1.74    0.80
  -9 -10   0   23.74    1.08
   9  10   0   24.03    2.21
  -9  10   0   21.71    1.11
   9  10   0   26.46    3.03
  -9  10   0   21.97    2.05
 -10 -10   0    4.74    0.56
 -10  10   0    5.06    1.30
  10  10   0    6.07    1.58
 -10  10   0    5.08    0.66
  10  10   0    6.71    1.60
 -11 -10   0   15.50    0.91
  11  10   0   11.88    2.21
 -11  10   0   13.16    1.01
 -11  10   0   17.72    2.36
  11  10   0   10.88    1.98
 -12 -10   0   19.82    1.10
 -12  10   0   18.62    2.53
 -12  10   0   19.14    1.32
 -13 -10   0    1.64    0.47
 -13  10   0    1.55    0.55
 -14 -10   0   16.67    1.09
 -14  10   0   16.90    1.41
 -15 -10   0    0.79    0.40
 -15  10   0   -0.01    0.44
 -16 -10   0    1.85    0.55
 -16  10   0    1.32    0.71
   0 -11   0    0.23    0.14
   0  11   0   -0.12    0.26
   0  11   0    0.16    0.31
  -1 -11   0   11.43    0.62
   1  11   0   11.59    1.31
  -1  11   0   12.07    1.08
  -1  11   0   12.38    1.10
   1  11   0   13.02    1.10
  -1  11   0   10.95    0.81
  -2 -11   0    0.43    0.17
   2  11   0    0.57    0.40
  -2  11   0    0.43    0.19
  -2  11   0    1.05    0.44
  -2  11   0    1.00    0.48
   2  11   0    0.07    0.33
  -2  11   0    0.74    0.25
  -3  11   0   59.52    2.60
  -3  11   0   54.72    2.75
  -3  11   0   53.43    1.72
   3  11   0   57.33    2.80
   3  11   0   58.05    2.87
   4  11   0   11.86    1.58
   4  11   0   10.74    1.37
  -4  11   0   10.30    1.35
   5  11   0   67.92    3.38
   5  11   0   66.88    3.53
  -5  11   0   72.17    3.44
  -6 -11   0   11.14    0.61
   6  11   0   11.64    1.62
  -6  11   0   10.57    0.72
   6  11   0   11.11    1.66
  -6  11   0   10.53    0.48
  -6  11   0   12.97    1.62
  -7 -11   0  114.32    3.42
  -7  11   0  114.24    5.02
   7  11   0  126.38    5.24
   7  11   0  119.93    5.39
  -7  11   0  112.41    3.30
  -8 -11   0   15.26    0.80
   8  11   0   16.83    2.08
   8  11   0   13.54    2.12
  -8  11   0   14.86    1.96
  -8  11   0   13.32    0.75
  -9 -11   0   72.36    2.40
  -9  11   0   70.44    2.43
   9  11   0   73.37    4.09
  -9  11   0   68.80    3.88
 -10 -11   0    0.05    0.21
 -10  11   0   -0.19    0.23
  10  11   0    0.10    0.72
  10  11   0   -0.24    0.90
 -10  11   0    0.26    0.66
 -11 -11   0   13.34    0.88
 -11  11   0   11.06    0.93
 -11  11   0   12.56    2.03
  11  11   0    8.46    1.79
  11  11   0   15.70    2.63
 -12 -11   0    3.34    0.54
 -12  11   0    1.44    0.89
 -12  11   0    2.60    0.60
  12  11   0    2.10    1.04
 -13 -11   0   14.89    1.04
  13  11   0   15.05    2.61
 -13  11   0   17.42    1.29
 -14 -11   0    4.96    0.69
 -14  11   0    3.05    0.74
  14  11   0    2.39    1.36
 -15 -11   0   -0.03    0.37
 -15  11   0    0.84    0.54
  15  11   0    2.88    1.42
   0 -12   0   58.98    2.07
   0  12   0   59.91    2.82
   0  12   0   61.64    2.57
   1 -12   0  105.11    3.36
  -1  12   0  105.06    3.62
  -1  12   0  110.43    4.19
   1  12   0  102.78    4.18
   1  12   0  113.87    4.10
   2  12   0   61.08    2.90
  -2  12   0   60.80    2.88
   2  12   0   54.37    2.81
  -2  12   0   61.10    2.18
  -2  12   0   58.15    2.74
  -3  12   0   64.28    3.17
  -3  12   0   69.74    2.12
  -3  12   0   67.59    2.18
   3  12   0   67.32    3.22
  -3  12   0   67.24    2.97
   3  12   0   69.14    3.32
   4  12   0   23.19    1.80
  -4  12   0   23.69    1.83
   4  12   0   25.12    1.99
   5  12   0    0.63    0.64
   5  12   0   -0.19    0.42
  -5  12   0    0.75    0.50
  -6  12   0   19.73    0.73
   6  12   0   21.24    2.24
  -6  12   0   20.54    1.87
   6  12   0   24.49    2.63
  -7 -12   0    0.65    0.21
  -7  12   0    0.92    0.60
   7  12   0    0.59    0.59
   7  12   0    0.50    0.69
  -7  12   0    0.18    0.17
  -8 -12   0    3.93    0.49
   8  12   0    6.34    1.42
  -8  12   0    4.43    1.12
   8  12   0    3.61    1.28
  -8  12   0    2.96    0.39
  -9 -12   0    4.94    0.55
   9  12   0    2.87    1.23
  -9  12   0    2.99    0.46
  -9  12   0    1.59    0.88
   9  12   0    4.63    1.36
 -10 -12   0   10.70    0.76
 -10  12   0    9.24    0.76
  10  12   0    7.04    1.60
  10  12   0    9.97    2.09
 -10  12   0    6.51    1.47
 -11 -12   0   33.25    1.49
 -11  12   0   30.58    2.71
  11  12   0   29.34    3.47
 -11  12   0   31.01    1.57
  11  12   0   28.18    3.22
 -12 -12   0   14.49    0.99
  12  12   0   11.35    2.20
 -12  12   0   14.89    1.12
 -13 -12   0   14.43    1.03
 -13  12   0   13.30    1.15
  13  12   0   11.16    2.33
 -14 -12   0   18.59    1.23
 -14  12   0   20.55    1.52
  14  12   0   20.53    3.18
 -15 -12   0   18.41    1.26
 -15  12   0   16.40    1.47
  15  12   0   15.12    2.72
   0  13   0   -0.50    0.29
   0  13   0    0.15    0.33
  -1  13   0    0.13    0.37
   1  13   0    0.08    0.38
   1  13   0    0.18    0.38
  -1  13   0    0.30    0.33
   2  13   0   18.95    1.58
   2  13   0   16.60    1.47
  -2  13   0   15.53    1.02
  -2  13   0   16.84    1.39
   3  13   0    1.04    0.67
   3  13   0    1.59    0.66
  -3  13   0    0.98    0.48
  -3  13   0    0.59    0.26
  -3  13   0    1.31    0.58
  -4  13   0   47.68    1.55
   4  13   0   44.51    2.67
   4  13   0   46.56    2.84
  -4  13   0   47.38    1.58
  -4  13   0   43.75    2.65
   5  13   0    8.47    1.55
  -5  13   0    7.07    1.30
   5  13   0    6.74    1.21
  -6  13   0   83.03    2.43
   6  13   0   89.27    4.51
   6  13   0   89.28    4.29
  -6  13   0   91.70    4.33
   7  13   0   12.26    1.80
   7  13   0   10.57    1.86
  -7  13   0    9.90    0.51
  -7  13   0    9.00    1.56
  -8 -13   0   49.99    1.83
  -8  13   0   49.50    1.69
   8  13   0   47.40    3.51
  -8  13   0   51.53    3.29
   8  13   0   55.63    3.44
  -9 -13   0    0.30    0.25
  -9  13   0    0.58    0.69
   9  13   0    0.88    0.98
  -9  13   0    0.36    0.25
   9  13   0    3.07    1.09
 -10 -13   0   30.16    1.38
  10  13   0   30.00    2.76
 -10  13   0   28.18    3.10
  10  13   0   33.30    3.70
 -10  13   0   28.69    1.35
 -11 -13   0    2.38    0.49
 -11  13   0    1.50    0.44
  11  13   0    0.99    1.16
  11  13   0    0.74    0.91
 -11  13   0    2.37    1.09
 -12 -13   0    7.46    0.83
 -12  13   0    7.94    0.92
  12  13   0    5.31    1.58
 -13 -13   0    1.46    0.44
 -13  13   0    0.88    0.43
  13  13   0    0.99    1.03
 -14 -13   0   -0.16    0.37
  14  13   0   -0.23    1.06
 -14  13   0   -0.04    0.41
   0  14   0    2.49    0.73
   0  14   0    2.56    0.64
  -1  14   0   48.68    2.59
   1  14   0   46.44    2.61
  -1  14   0   49.33    2.25
   1  14   0   47.95    2.54
   2  14   0    9.01    1.33
  -2  14   0    7.86    0.88
  -2  14   0    8.18    1.18
   2  14   0    7.79    1.24
   3  14   0   16.58    1.92
   3  14   0   16.96    1.87
  -3  14   0   14.01    0.91
  -4  14   0   14.44    0.80
   4  14   0   15.64    2.00
   4  14   0   16.08    1.89
   5  14   0   12.83    1.87
   5  14   0   11.46    1.64
   6  14   0    8.96    1.50
  -6  14   0    7.67    0.39
  -6  14   0    7.58    1.43
   6  14   0    9.68    1.76
   7  14   0    1.78    0.87
   7  14   0    2.25    1.05
  -7  14   0    1.64    0.95
  -7  14   0    1.84    0.25
  -8  14   0    7.06    1.51
   8  14   0    6.48    1.44
  -8  14   0    5.70    0.45
   8  14   0    5.24    1.41
  -9 -14   0    3.02    0.52
  -9  14   0    1.85    1.04
   9  14   0    4.39    1.44
  -9  14   0    3.37    0.45
   9  14   0    5.87    1.51
 -10 -14   0    2.77    0.51
 -10  14   0    1.38    1.07
 -10  14   0    1.85    0.42
  10  14   0    1.82    1.24
  10  14   0    2.22    1.05
 -11 -14   0   11.18    0.87
 -11  14   0    8.56    0.87
  11  14   0    6.80    1.90
  11  14   0    8.12    1.99
 -12 -14   0    7.95    0.88
 -12  14   0    5.54    0.78
  12  14   0    5.70    1.92
 -13 -14   0   17.78    1.21
 -13  14   0   16.31    1.24
   0  15   0   -0.14    0.39
   0  15   0    0.11    0.37
  -1  15   0    0.50    0.40
   1  15   0    1.53    0.65
  -1  15   0    1.11    0.60
   1  15   0    0.80    0.56
  -2  15   0    7.25    0.90
  -2  15   0    5.84    1.03
   2  15   0    7.33    1.26
   2  15   0    7.57    1.26
   3  15   0    0.35    0.63
   3  15   0    1.27    0.67
  -3  15   0    2.78    0.54
   4  15   0    6.73    1.41
   4  15   0    4.52    1.07
  -4  15   0    6.28    0.64
   5  15   0    1.85    0.90
   5  15   0    2.31    0.91
  -5  15   0    2.12    0.30
   6  15   0    4.65    1.42
  -6  15   0    3.63    0.27
   6  15   0    5.24    1.26
  -7  15   0    4.91    0.34
   7  15   0    4.90    1.49
  -8  15   0    1.29    0.25
   8  15   0    0.51    0.98
  -9  15   0    0.20    0.20
   9  15   0    0.21    0.95
  -9  15   0    0.88    0.93
 -10 -15   0    1.79    0.47
  10  15   0   -0.08    1.08
 -10  15   0    1.25    0.36
 -11 -15   0    1.65    0.47
  11  15   0    1.60    1.35
 -11  15   0    1.93    0.42
 -12 -15   0    1.54    0.50
  12  15   0    0.92    1.42
 -12  15   0    0.82    0.41
   0  16   0   17.75    1.91
   0  16   0   17.19    1.51
   1  16   0    0.45    0.57
   1  16   0    0.74    0.61
  -1  16   0    0.53    0.50
  -1  16   0   -0.01    0.45
   2  16   0   25.85    2.09
  -2  16   0   23.25    1.49
  -2  16   0   22.88    1.80
  -3  16   0    0.06    0.31
   3  16   0   -0.05    0.55
   4  16   0    0.80    0.75
  -4  16   0    1.38    0.39
   5  16   0    3.62    1.28
  -5  16   0    3.12    0.38
   6  16   0   -0.07    0.71
   7  16   0    9.90    1.96
   8  16   0    0.74    1.04
  -8  16   0    1.49    0.25
   9  16   0    4.27    1.57
  -9  16   0    5.15    0.50
  10  16   0    6.64    1.93
 -10  16   0    7.76    0.63
 -11 -16   0    8.36    0.91
  11  16   0    5.93    2.03
 -11  16   0    6.84    0.73
   0  17   0    0.40    0.47
   1  17   0   -0.13    0.53
  -1  17   0    0.80    0.54
  -2  17   0    3.94    0.83
   2  17   0    4.05    1.08
  -3  17   0   18.35    1.26
   3  17   0   21.06    2.37
  -4  17   0   21.20    1.15
   4  17   0   26.15    2.86
   5  17   0   14.66    2.25
  -5  17   0   15.41    0.76
   6  17   0   20.18    2.72
   7  17   0   27.15    3.24
   8  17   0   20.57    2.96
   9  17   0   24.45    3.33
  -9  17   0   21.05    0.91
 -10  17   0    5.04    0.54
  10  17   0    2.92    1.66
   0  18   0    1.02    0.72
   1  18   0   54.56    3.13
  -1  18   0   55.01    2.83
  -2  18   0   24.96    1.69
   2  18   0   23.87    2.15
   3  18   0   61.80    3.67
  -3  18   0   61.45    2.58
   4  18   0    1.05    0.80
  -4  18   0    1.55    0.45
   5  18   0    4.17    1.37
  -5  18   0    4.65    0.48
   6  18   0    0.69    0.91
   7  18   0   -0.49    0.90
   8  18   0    2.03    1.35
   9  18   0    4.84    1.78
   0  19   0    0.37    0.61
  -1  19   0   -0.23    0.45
   1  19   0    1.21    0.77
  -2  19   0   10.67    1.34
   2  19   0    8.99    1.66
  -3  19   0    0.80    0.49
   3  19   0   -0.29    0.67
  -4  19   0   28.85    1.43
   4  19   0   32.66    2.82
   5  19   0    0.38    0.94
  -5  19   0    0.32    0.24
   6  19   0   23.55    3.05
   7  19   0    0.17    1.03
   0  20   0    2.81    1.00
   1  20   0   11.00    1.77
  -1  20   0   11.54    1.55
  -2  20   0   13.08    1.51
   2  20   0   11.87    1.96
  -3  20   0    0.64    0.47
   3  20   0    1.74    1.06
  -4  20   0    3.45    0.58
   4  20   0    5.22    1.44
  18   0  -1    0.28    0.44
  18   0  -1    0.10    0.98
  17   0  -1   12.80    2.17
 -17   0   1    9.73    1.70
  17   0  -1   10.33    1.03
  16   0  -1    0.71    0.81
 -16   0   1    0.51    0.70
 -16   0   1    0.48    0.65
  16   0  -1   -0.02    0.31
  15   0  -1   10.64    0.81
  15   0  -1    9.69    1.71
 -15   0   1    8.55    1.48
 -15   0   1   10.19    1.49
  14   0  -1    1.04    0.31
 -14   0   1    0.20    0.52
 -14   0   1    0.74    0.59
  14   0  -1    0.78    0.66
 -13   0   1    2.31    0.70
  13   0  -1    2.74    0.46
  13   0  -1    1.71    0.75
 -13   0   1    2.39    0.75
  12   0  -1    1.04    0.55
 -12   0   1    0.29    0.43
  12   0  -1    0.92    0.27
 -12   0   1    1.23    0.57
  11   0  -1    9.30    1.30
 -11   0   1    6.46    0.97
  11   0  -1    7.63    0.55
 -11   0   1    6.57    0.99
 -10   0   1    0.73    0.38
 -10   0   1    1.06    0.42
  10   0  -1    1.42    0.24
  10   0  -1    0.96    0.46
  -9   0   1  141.83    4.70
  -9   0   1  148.81    4.93
  -9   0   1  139.04    3.85
   9   0  -1  147.65    4.08
   9   0  -1  144.38    4.88
  -8   0   1    0.40    0.27
   8   0  -1    0.17    0.30
  -8   0   1    0.37    0.14
   8   0  -1    0.16    0.14
  -8   0   1   -0.25    0.26
  -7   0   1  231.21    6.12
  -7   0   1  229.62    6.98
   7   0  -1  235.90    6.84
   7   0  -1  234.46    6.22
  -6   0   1   -0.08    0.17
  -6   0   1   -0.36    0.11
   6   0  -1   -0.33    0.20
   6   0  -1   -0.43    0.11
  -5   0   1  529.98   13.75
  -5   0   1  553.64   14.76
   5   0  -1  510.47   14.18
   5   0  -1  546.35   13.80
   4   0  -1   -0.33    0.06
  -4   0   1   -0.02    0.08
  -4   0   1   -0.23    0.12
   3   0  -1  482.24   12.69
  -3   0   1  507.82   13.43
  -2   0   1   -0.41    0.06
   2   0  -1   -0.49    0.06
  -2   0  -1   -0.04    0.05
   2   0   1   -0.05    0.07
  -3   0  -1   50.01    1.66
   3   0   1   48.11    1.38
  -4   0  -1   -0.15    0.08
  -4   0  -1   -0.31    0.15
   4   0   1   -0.48    0.09
   5   0   1   18.11    0.68
   5   0   1   18.88    0.97
  -5   0  -1   19.71    0.99
  -5   0  -1   19.31    0.66
  -6   0  -1    0.57    0.29
   6   0   1    0.33    0.25
   6   0   1    0.10    0.13
  -7   0  -1   82.52    3.05
  -7   0  -1   85.82    2.38
   7   0   1   83.78    3.02
   7   0   1   86.97    2.47
  -8   0  -1    0.10    0.31
  -8   0  -1   -0.14    0.10
   8   0   1   -0.10    0.11
  -8   0  -1    0.02    0.28
   8   0   1   -0.18    0.25
  -9   0  -1  202.36    6.22
   9   0   1  200.92    6.35
   9   0   1  201.99    5.49
  -9   0  -1  204.42    6.50
  -9   0  -1  189.60    5.22
 -10   0  -1   -0.03    0.34
  10   0   1    0.43    0.17
 -10   0  -1    0.22    0.36
  10   0   1    0.26    0.38
 -11   0  -1  159.44    5.29
  11   0   1  148.04    4.36
 -11   0  -1  145.07    5.44
  11   0   1  154.71    5.47
  12   0   1    0.30    0.47
  12   0   1    0.24    0.21
 -12   0  -1    0.21    0.44
 -12   0  -1    0.09    0.42
 -13   0  -1  102.36    4.43
  13   0   1  101.14    4.42
  13   0   1  101.88    3.23
 -13   0  -1  101.20    4.17
 -14   0  -1    0.59    0.56
  14   0   1    0.62    0.27
 -14   0  -1    0.44    0.57
  14   0   1    0.77    0.73
 -15   0  -1   11.64    1.75
  15   0   1    9.16    1.65
 -15   0  -1   12.27    1.68
  15   0   1   10.63    0.83
 -16   0  -1    3.10    1.02
  16   0   1    2.34    0.47
 -16   0  -1    2.20    0.88
  16   0   1    1.33    0.85
  17   0   1    1.14    0.45
  17   0   1    0.97    1.02
 -17   0  -1    0.14    0.76
  18   0   1    2.47    0.57
  18   0   1    1.27    1.12
  18  -1  -1    2.40    1.19
  18  -1  -1    2.50    0.63
  18   1  -1    2.10    1.19
 -18   1   1    2.83    1.07
  18   1  -1    3.16    0.67
  17  -1  -1    9.14    1.90
  17  -1  -1   11.33    0.94
  17   1  -1   11.16    0.97
 -17   1   1    8.08    1.52
  17   1  -1    9.69    1.97
 -16  -1   1    0.28    0.61
  16  -1  -1    0.45    0.36
  16  -1  -1    0.10    0.79
 -16   1   1    0.28    0.73
  16   1  -1    0.39    0.37
  16   1  -1    0.27    0.82
  15  -1  -1   11.24    1.74
 -15  -1   1    9.46    1.50
 -15  -1   1   11.57    1.65
  15  -1  -1   11.61    0.86
  15   1  -1   13.87    0.94
  15   1  -1   11.48    1.87
 -15   1   1   12.61    1.87
 -15   1   1   11.75    1.61
  14  -1  -1   10.50    1.61
 -14  -1   1   10.22    1.54
 -14  -1   1   10.46    1.45
  14  -1  -1   10.10    0.76
 -14   1   1   10.83    1.46
  14   1  -1   12.13    1.81
  14   1  -1   12.12    0.82
 -14   1   1   11.19    1.61
  13  -1  -1    6.21    1.18
 -13  -1   1    3.54    0.87
  13  -1  -1    6.93    0.59
 -13  -1   1    5.02    1.03
  13   1  -1    4.73    1.14
  13   1  -1    5.25    0.60
 -13   1   1    5.53    1.08
 -13   1   1    5.29    0.98
  12  -1  -1   16.74    0.85
 -12  -1   1   11.07    1.36
  12  -1  -1   14.92    1.70
 -12  -1   1   16.57    1.40
 -12   1   1   16.38    1.44
  12   1  -1   14.93    1.82
 -12   1   1   14.46    1.47
  12   1  -1   14.31    0.83
 -11  -1   1    9.12    1.16
  11  -1  -1   10.02    1.27
 -11  -1   1    9.92    1.16
 -11  -1   1    9.71    0.57
  11  -1  -1    9.87    0.61
 -11   1   1   12.00    1.30
  11   1  -1   10.53    1.38
 -11   1   1    8.80    1.19
  11   1  -1    9.75    0.63
  10  -1  -1   57.32    1.83
  10  -1  -1   58.99    2.54
 -10  -1   1   50.90    2.40
 -10  -1   1   51.38    2.42
 -10  -1   1   56.62    1.75
  10   1  -1   56.14    1.85
  10   1  -1   55.61    2.68
 -10   1   1   54.27    2.39
 -10   1   1   51.62    2.52
  -9  -1   1    0.28    0.15
  -9  -1   1   -0.15    0.27
  -9  -1   1   -0.02    0.27
   9  -1  -1    0.24    0.34
   9  -1  -1   -0.10    0.14
   9   1  -1    0.50    0.21
  -9   1   1    0.33    0.34
   9   1  -1    0.22    0.37
  -9   1   1    0.93    0.41
   8  -1  -1   29.81    1.48
  -8  -1   1   29.81    1.03
   8  -1  -1   28.84    1.05
  -8  -1   1   29.29    1.48
   8   1  -1   29.16    1.08
  -8   1   1   28.11    1.54
   8   1  -1   29.58    1.66
  -8   1   1   30.04    1.47
  -7  -1   1    0.13    0.13
   7  -1  -1   -0.09    0.11
   7  -1  -1    0.37    0.27
  -7  -1   1    0.38    0.26
  -7   1   1   -0.12    0.20
   7   1  -1    0.47    0.31
   7   1  -1   -0.06    0.12
   6  -1  -1   74.83    2.45
  -6  -1   1   73.41    2.56
  -6  -1   1   74.35    2.16
   6  -1  -1   77.32    2.16
   6   1  -1   75.14    2.18
  -6   1   1   75.35    2.69
   6   1  -1   78.17    2.77
  -5  -1   1    4.99    0.30
   5  -1  -1    4.45    0.28
  -5  -1   1    5.73    0.46
   5   1  -1    4.99    0.31
   5   1  -1    5.63    0.65
  -5   1   1    6.12    0.64
  -4  -1   1    6.18    0.40
   4  -1  -1    5.14    0.24
  -4  -1   1    4.72    0.26
   4   1  -1    7.05    0.69
  -4   1   1    6.00    0.46
   4   1  -1    5.22    0.28
  -3  -1   1   29.12    0.89
  -3  -1   1   30.43    1.04
   3   1  -1   29.45    1.18
   3   1  -1   29.27    0.90
  -3   1   1   32.46    1.16
   2  -1  -1    3.90    0.27
  -2   1   1    4.62    0.30
   2   1  -1    4.19    0.23
  -1   1   1  125.98    3.61
   1   1  -1  133.98    3.55
   0  -1   1   -0.08    0.03
   0  -1   1   -0.08    0.01
  -3  -1  -1  167.45    4.55
  -3  -1  -1  156.40    4.21
   3   1   1  153.84    4.48
   3   1   1  160.95    4.58
   3   1   1  160.69    4.21
  -3   1  -1  162.02    4.72
  -4  -1  -1  475.47   12.35
  -4  -1  -1  502.44   13.14
   4   1   1  465.26   12.80
   4   1   1  483.22   12.37
  -4   1  -1  470.01   13.29
  -5  -1  -1   35.40    1.14
  -5  -1  -1   36.80    1.44
   5   1   1   37.47    1.59
  -5   1  -1   37.77    1.59
   5   1   1   35.99    1.15
   6  -1   1  155.62    4.38
   6  -1   1  166.67    4.74
  -6  -1  -1  159.13    4.40
  -6  -1  -1  165.25    4.99
   6   1   1  161.81    4.42
   6   1   1  163.10    5.04
  -6   1  -1  171.49    5.19
   7  -1   1    1.89    0.41
  -7  -1  -1    2.05    0.26
   7  -1   1    1.72    0.27
  -7  -1  -1    1.67    0.39
  -7   1  -1    1.67    0.47
   7   1   1    2.60    0.53
  -7   1  -1    1.71    0.41
   7   1   1    1.83    0.27
   8  -1   1   15.62    1.05
  -8  -1  -1   17.37    0.70
   8  -1   1   14.54    0.70
  -8  -1  -1   17.54    1.11
   8   1   1   15.58    0.72
  -8   1  -1   18.42    1.23
  -8   1  -1   17.03    1.06
   8   1   1   17.61    1.24
  -9  -1  -1   25.03    1.45
  -9  -1  -1   23.72    0.89
   9  -1   1   21.05    1.34
  -9  -1  -1   21.85    1.37
   9  -1   1   21.73    0.90
  -9   1  -1   18.64    1.25
   9   1   1   22.76    1.52
  -9   1  -1   23.17    1.51
   9   1   1   20.83    0.91
  10  -1   1    3.56    0.39
 -10  -1  -1    3.43    0.72
 -10  -1  -1    3.90    0.34
 -10  -1  -1    3.20    0.68
  10  -1   1    3.85    0.70
 -10   1  -1    2.51    0.60
  10   1   1    3.84    0.43
 -10   1  -1    4.36    0.87
  10   1   1    4.18    0.86
  11  -1   1    2.30    0.63
  11  -1   1    1.44    0.26
 -11  -1  -1    1.19    0.55
 -11  -1  -1    1.16    0.55
 -11   1  -1    1.26    0.58
 -11   1  -1    0.29    0.42
  11   1   1    1.40    0.29
  11   1   1    0.57    0.51
  12  -1   1   32.19    1.28
  12  -1   1   29.72    2.01
 -12  -1  -1   32.28    1.99
 -12  -1  -1   25.71    1.87
  12   1   1   29.83    1.28
  12   1   1   31.76    2.17
 -12   1  -1   27.42    1.98
 -12   1  -1   32.88    1.94
 -13  -1  -1    0.13    0.49
  13  -1   1    1.08    0.31
 -13  -1  -1    0.20    0.50
  13  -1   1    0.77    0.62
  13   1   1    0.40    0.51
 -13   1  -1    0.35    0.44
 -13   1  -1    0.92    0.61
  13   1   1    1.18    0.31
 -14  -1  -1   20.62    1.86
  14  -1   1   25.98    1.24
 -14  -1  -1   29.09    2.06
  14  -1   1   28.43    2.20
 -14   1  -1   26.67    1.95
  14   1   1   27.04    1.29
 -14   1  -1   28.55    2.23
  14   1   1   27.36    2.23
 -15  -1  -1    9.64    1.55
 -15  -1  -1    8.49    1.39
  15  -1   1    7.91    1.53
  15  -1   1    8.83    0.74
 -15   1  -1   10.40    1.69
  15   1   1    7.19    1.49
 -15   1  -1    7.32    1.26
  15   1   1    8.04    0.83
  16  -1   1   39.35    1.73
 -16  -1  -1   34.03    2.67
  16  -1   1   35.98    2.82
 -16   1  -1   42.31    2.71
  16   1   1   38.25    2.98
  16   1   1   41.55    1.79
 -16   1  -1   34.53    3.08
  17  -1   1    3.81    1.26
  17  -1   1    4.88    0.72
 -17   1  -1    6.58    1.42
  17   1   1    5.84    0.81
  17   1   1    7.20    1.72
  18  -1   1   13.12    2.23
  18  -1   1   12.20    1.06
  18   1   1   12.15    1.06
  18   1   1   12.52    2.27
 -18   1  -1   10.59    1.83
  18  -2  -1    0.10    1.09
  18  -2  -1    1.77    0.54
 -18   2   1    1.31    0.90
  18   2  -1    2.43    0.55
  18   2  -1    1.47    1.08
  17  -2  -1    5.61    0.74
  17  -2  -1    8.35    1.80
  17   2  -1    7.01    1.61
  17   2  -1    4.52    0.74
 -17   2   1    5.62    1.30
  16  -2  -1    2.23    1.05
 -16  -2   1    4.11    1.12
  16  -2  -1    4.23    0.63
 -16   2   1    3.11    1.01
  16   2  -1    4.93    0.71
  16   2  -1    3.13    1.13
  15  -2  -1   15.41    0.95
  15  -2  -1   15.41    2.00
 -15  -2   1   10.64    1.56
 -15   2   1   13.75    1.67
 -15   2   1   11.30    1.83
  15   2  -1   11.31    1.82
  15   2  -1   13.56    0.96
 -14  -2   1    6.05    1.13
  14  -2  -1    7.04    1.34
  14  -2  -1    7.77    0.65
  14   2  -1    7.54    0.78
 -14   2   1    7.19    1.39
  14   2  -1    4.22    1.15
 -14   2   1    5.68    1.03
  13  -2  -1   57.07    1.98
 -13  -2   1   52.33    2.82
  13  -2  -1   54.34    2.88
 -13  -2   1   52.37    2.78
 -13   2   1   50.58    2.97
  13   2  -1   52.89    3.09
  13   2  -1   56.99    2.04
 -13   2   1   58.53    2.77
 -12  -2   1    7.47    0.53
  12  -2  -1    8.06    1.17
 -12  -2   1    8.03    1.19
  12  -2  -1    7.99    0.58
 -12  -2   1    6.63    1.04
  12   2  -1    8.67    0.64
  12   2  -1    7.50    1.30
 -12   2   1    6.97    1.01
 -12   2   1    7.15    1.16
 -11  -2   1   86.76    2.62
  11  -2  -1   88.26    2.66
 -11  -2   1   88.57    3.49
 -11  -2   1   85.40    3.51
  11  -2  -1   83.46    3.37
  11   2  -1   86.11    2.71
 -11   2   1   90.35    3.40
 -11   2   1   78.61    3.63
  11   2  -1   85.44    3.77
 -10  -2   1   33.80    1.86
  10  -2  -1   33.37    1.74
 -10  -2   1   34.04    1.79
 -10  -2   1   32.71    1.22
  10  -2  -1   33.54    1.23
  10   2  -1   38.46    2.16
  10   2  -1   31.54    1.26
 -10   2   1   35.00    2.00
 -10   2   1   33.55    1.75
  -9  -2   1   25.43    1.42
   9  -2  -1   27.61    1.01
  -9  -2   1   26.39    1.01
  -9  -2   1   26.48    1.54
   9  -2  -1   26.51    1.40
  -9   2   1   24.28    1.38
   9   2  -1   26.44    1.05
   9   2  -1   25.58    1.68
  -9   2   1   27.84    1.66
   8  -2  -1   14.26    0.88
  -8  -2   1   14.70    0.65
  -8  -2   1   14.69    0.96
   8  -2  -1   13.73    0.62
  -8   2   1   14.61    0.94
   8   2  -1   13.93    0.66
  -8   2   1   15.15    1.11
   8   2  -1   13.80    1.15
   7  -2  -1    0.20    0.21
   7  -2  -1    0.31    0.13
  -7  -2   1    0.53    0.15
  -7  -2   1    0.03    0.18
   7   2  -1    0.11    0.27
   7   2  -1    0.55    0.17
  -7   2   1    0.58    0.24
  -7   2   1    0.38    0.27
  -6  -2   1  191.74    5.40
  -6  -2   1  207.29    5.94
  -6   2   1  206.79    6.22
   6   2  -1  209.30    6.17
   6   2  -1  200.89    5.43
  -5  -2   1    2.78    0.36
  -5  -2   1    2.58    0.24
   5   2  -1    2.51    0.22
   5   2  -1    2.45    0.49
  -5   2   1    2.14    0.39
  -4  -2   1  150.94    4.04
  -4  -2   1  155.07    4.35
  -4   2   1  155.22    4.61
   4   2  -1  149.85    4.05
   4   2  -1  147.29    4.51
  -3  -2   1   28.21    0.85
  -3  -2   1   27.72    0.95
  -3   2   1   27.89    1.14
   3   2  -1   26.39    0.84
   3   2  -1   28.78    1.16
   3   2  -1   27.12    0.94
   2  -2  -1   55.56    1.77
   2   2  -1   54.33    1.62
  -2   2   1   57.76    1.83
   1  -2  -1   69.86    2.04
  -1   2   1   68.35    2.07
   1   2  -1   67.76    1.92
   0  -2   1    1.35    0.20
   0   2   1    2.01    0.16
   0   2  -1    2.86    0.25
   1  -2   1   10.90    0.56
  -1   2  -1   12.39    0.61
   1   2   1   11.56    0.35
   2  -2   1    5.11    0.44
  -2   2  -1    4.47    0.40
   2   2   1    5.00    0.23
  -3  -2  -1   22.85    0.72
  -3  -2  -1   23.72    0.82
   3   2   1   21.41    0.71
   3   2   1   22.11    0.78
  -3   2  -1   22.66    1.07
   3   2   1   24.35    1.02
  -4  -2  -1   41.27    1.25
  -4  -2  -1   43.32    1.44
   4   2   1   40.71    1.24
  -4   2  -1   41.79    1.70
   4   2   1   42.33    1.67
  -5  -2  -1    4.57    0.30
  -5  -2  -1    4.98    0.42
   5   2   1    6.12    0.74
   5   2   1    4.90    0.31
  -5   2  -1    5.07    0.65
  -6  -2  -1   74.59    2.50
  -6  -2  -1   69.04    2.10
   6   2   1   71.84    2.12
   6   2   1   72.92    2.75
  -6   2  -1   74.62    2.79
  -7  -2  -1    0.63    0.17
  -7  -2  -1    0.62    0.27
   7  -2   1    1.04    0.29
   7   2   1    1.63    0.46
  -7   2  -1    0.48    0.27
  -7   2  -1    0.56    0.34
   7   2   1    0.73    0.18
   8  -2   1    9.46    0.75
  -8  -2  -1    9.89    0.52
  -8  -2  -1    8.93    0.78
   8  -2   1    8.74    0.49
  -8   2  -1    9.31    0.77
   8   2   1    9.55    0.53
   8   2   1    9.44    1.12
  -8   2  -1   11.26    1.00
   9  -2   1    7.77    0.89
  -9  -2  -1    5.72    0.85
  -9  -2  -1    6.27    0.82
   9  -2   1    5.18    0.41
  -9  -2  -1    6.02    0.43
   9   2   1    6.93    1.04
   9   2   1    6.63    0.46
  -9   2  -1    6.28    0.77
  -9   2  -1    7.68    1.05
 -10  -2  -1   66.70    2.82
 -10  -2  -1   59.11    2.65
  10  -2   1   63.51    2.00
 -10  -2  -1   60.86    1.98
  10  -2   1   60.06    2.55
  10   2   1   66.44    3.01
 -10   2  -1   63.24    2.59
  10   2   1   60.85    2.04
 -10   2  -1   60.55    2.91
 -11  -2  -1    0.65    0.22
 -11  -2  -1    0.40    0.40
 -11  -2  -1    1.03    0.55
  11  -2   1    0.72    0.23
  11  -2   1    0.92    0.50
 -11   2  -1    0.46    0.39
  11   2   1    0.09    0.18
  11   2   1    0.28    0.46
 -11   2  -1    0.55    0.47
 -12  -2  -1   23.47    1.72
 -12  -2  -1   21.83    1.66
  12  -2   1   24.61    1.74
  12  -2   1   24.04    1.08
 -12  -2  -1   24.43    1.03
 -12   2  -1   22.81    1.85
 -12   2  -1   27.86    1.74
  12   2   1   24.36    1.13
  12   2   1   22.52    1.89
 -13  -2  -1    1.70    0.67
  13  -2   1    2.81    0.47
  13  -2   1    2.02    0.74
 -13  -2  -1    2.20    0.78
  13   2   1    2.94    0.48
 -13   2  -1    1.73    0.77
  13   2   1    4.25    1.16
 -13   2  -1    2.68    0.74
  14  -2   1   18.51    2.07
 -14  -2  -1   19.35    2.10
 -14  -2  -1   17.27    1.93
  14  -2   1   18.63    1.02
  14   2   1   20.50    2.39
 -14   2  -1   17.45    1.56
 -14   2  -1   18.29    2.21
  14   2   1   17.95    1.04
  15  -2   1    0.83    0.80
  15  -2   1    1.99    0.43
 -15  -2  -1    1.51    0.76
  15   2   1    1.30    0.43
 -15   2  -1    1.59    0.78
  15   2   1    1.54    0.92
 -15   2  -1    0.32    0.69
 -16  -2  -1    6.56    1.37
  16  -2   1    9.29    0.94
  16  -2   1    6.04    1.43
 -16   2  -1    7.58    1.38
  16   2   1    8.67    0.95
  16   2   1    7.74    1.71
  17  -2   1    6.99    0.84
  17  -2   1    3.80    1.36
 -17   2  -1    9.64    1.57
  17   2   1    8.79    1.83
  17   2   1    7.38    0.90
  18  -2   1    1.05    1.10
  18  -2   1    1.77    0.54
  18   2   1    2.89    1.34
 -18   2  -1   -0.51    0.71
  18   2   1    0.99    0.52
  18  -3  -1   47.58    2.08
  18  -3  -1   40.39    3.29
 -18   3   1   51.14    3.22
  18   3  -1   42.57    2.08
  18   3  -1   43.97    3.47
  17  -3  -1    0.75    0.41
  17  -3  -1   -0.14    0.93
  17   3  -1    0.78    0.42
  17   3  -1    0.56    0.92
 -17   3   1   -0.23    0.59
  16  -3  -1   16.26    2.07
 -16  -3   1   17.82    2.12
  16  -3  -1   18.76    1.10
  16   3  -1   17.85    1.14
  16   3  -1   18.57    2.38
 -16   3   1   16.90    1.96
  15  -3  -1    1.24    0.39
 -15  -3   1    0.52    0.61
  15  -3  -1    0.45    0.69
  15   3  -1    1.18    0.39
  15   3  -1   -0.26    0.64
 -15   3   1    0.35    0.73
 -15   3   1   -0.11    0.51
 -14  -3   1    2.63    0.83
  14  -3  -1    6.66    0.68
  14  -3  -1    4.22    1.08
 -14   3   1    2.65    0.88
  14   3  -1    6.00    1.33
 -14   3   1    4.73    1.00
  14   3  -1    5.74    0.69
  13  -3  -1    1.87    0.33
 -13  -3   1    1.17    0.56
  13  -3  -1    1.34    0.64
  13   3  -1    0.86    0.32
 -13   3   1    1.52    0.67
 -13   3   1    0.42    0.42
  13   3  -1    0.89    0.62
 -12  -3   1    1.48    0.31
 -12  -3   1    2.71    0.72
  12  -3  -1    0.69    0.54
  12  -3  -1    1.89    0.35
 -12  -3   1    1.96    0.71
 -12   3   1    0.62    0.55
  12   3  -1    1.49    0.35
 -12   3   1    1.69    0.55
  12   3  -1    0.88    0.60
 -11  -3   1    1.02    0.55
  11  -3  -1    1.34    0.25
 -11  -3   1    0.65    0.39
  11  -3  -1    0.74    0.41
  11   3  -1    1.46    0.58
 -11   3   1    0.22    0.39
  11   3  -1    1.21    0.27
 -11   3   1    1.69    0.66
  10  -3  -1   17.62    1.14
  10  -3  -1   17.73    0.80
 -10  -3   1   17.62    0.82
 -10  -3   1   17.75    1.21
 -10  -3   1   17.62    1.36
 -10   3   1   20.15    1.25
  10   3  -1   18.05    0.86
 -10   3   1   18.45    1.48
  10   3  -1   20.62    1.59
   9  -3  -1    2.29    0.32
  -9  -3   1    2.74    0.54
   9  -3  -1    2.72    0.47
  -9  -3   1    2.55    0.32
   9   3  -1    2.58    0.34
  -9   3   1    1.74    0.43
  -9   3   1    1.41    0.51
   9   3  -1    4.56    0.89
  -8  -3   1   44.58    1.84
  -8  -3   1   44.46    1.47
   8   3  -1   43.42    1.48
  -8   3   1   45.45    1.82
   8   3  -1   44.04    2.20
  -8   3   1   43.45    2.15
  -7  -3   1    2.20    0.40
  -7  -3   1    1.62    0.24
  -7   3   1    1.48    0.44
   7   3  -1    1.63    0.26
  -7   3   1    0.72    0.27
   7   3  -1    1.42    0.47
  -6  -3   1  111.60    3.36
  -6  -3   1  105.06    3.00
   6   3  -1  104.03    3.01
   6   3  -1  107.54    3.69
  -6   3   1  104.06    3.25
  -6   3   1  112.35    3.77
  -5  -3   1    6.28    0.35
  -5  -3   1    7.06    0.46
   5   3  -1    6.97    0.77
  -5   3   1    7.71    0.81
   5   3  -1    6.36    0.35
  -4  -3   1   84.33    2.39
  -4  -3   1   88.69    2.60
  -4   3   1   86.82    2.95
   4   3  -1   90.08    2.84
   4   3  -1   83.63    2.39
  -3  -3   1    2.55    0.21
  -3  -3   1    2.17    0.17
   3   3  -1    2.22    0.33
  -3   3   1    2.35    0.38
   3   3  -1    2.19    0.20
  -2  -3   1    2.42    0.17
  -2   3   1    2.44    0.34
   2   3  -1    2.16    0.17
   1  -3  -1    3.38    0.29
  -1  -3   1    3.30    0.19
   1   3  -1    3.64    0.19
  -1   3   1    3.37    0.31
   0  -3  -1   31.36    1.08
   0  -3   1   32.68    1.21
   0   3   1   32.57    1.11
   0   3  -1   33.59    1.23
   1  -3   1    3.04    0.36
  -1  -3  -1    1.86    0.11
  -1   3  -1    3.66    0.43
   1   3   1    3.05    0.13
  -2  -3  -1    1.13    0.12
  -2   3  -1    1.26    0.35
   2   3   1    1.18    0.12
  -3  -3  -1  119.35    3.28
  -3  -3  -1  124.65    3.46
  -3   3  -1  128.24    3.97
   3   3   1  120.13    3.44
   3   3   1  124.08    3.55
  -4  -3  -1    7.40    0.35
  -4  -3  -1    7.76    0.43
   4   3   1    6.93    0.58
   4   3   1    7.62    0.35
  -4   3  -1    6.80    0.65
  -5  -3  -1    1.87    0.29
  -5  -3  -1    2.07    0.23
   5   3   1    2.35    0.48
   5   3   1    2.07    0.23
  -5   3  -1    1.23    0.36
  -6  -3  -1    0.11    0.11
  -6  -3  -1    0.18    0.16
   6   3   1    0.09    0.10
  -6   3  -1   -0.18    0.11
  -6   3  -1    0.23    0.23
   6   3   1    0.21    0.25
  -7  -3  -1    0.01    0.11
  -7  -3  -1   -0.04    0.16
   7   3   1    0.22    0.28
   7   3   1   -0.06    0.09
  -7   3  -1   -0.26    0.20
  -7   3  -1   -0.15    0.14
  -8  -3  -1    0.68    0.20
  -8  -3  -1    0.42    0.27
  -8   3  -1    1.15    0.45
   8   3   1    0.56    0.19
  -8   3  -1    0.15    0.22
   8   3   1    0.73    0.43
  -9  -3  -1   10.13    0.57
  -9  -3  -1   10.17    0.85
   9  -3   1    8.98    0.72
   9   3   1    9.77    0.57
  -9   3  -1    8.76    0.94
   9   3   1   10.94    1.30
  -9   3  -1   10.89    1.32
 -10  -3  -1    9.56    1.04
 -10  -3  -1   10.13    0.60
  10  -3   1    8.48    0.56
 -10  -3  -1    8.50    1.13
  10  -3   1    8.60    0.95
  10   3   1    9.11    1.26
 -10   3  -1    9.30    1.32
 -10   3  -1   10.29    1.05
  10   3   1    9.86    0.60
 -11  -3  -1   -0.22    0.35
 -11  -3  -1   -0.21    0.26
 -11  -3  -1    0.07    0.17
  11  -3   1   -0.33    0.15
  11  -3   1    0.25    0.38
 -11   3  -1    0.30    0.35
  11   3   1   -0.09    0.17
  11   3   1    0.24    0.44
 -11   3  -1    0.06    0.44
 -12  -3  -1   11.90    0.71
 -12  -3  -1    9.40    1.31
  12  -3   1   10.67    0.68
 -12  -3  -1   10.27    1.28
 -12   3  -1   12.30    1.32
 -12   3  -1   11.36    1.64
  12   3   1   11.10    1.57
  12   3   1   11.33    0.74
  13  -3   1    8.44    0.64
 -13  -3  -1    6.84    0.65
 -13  -3  -1    5.65    1.05
 -13   3  -1   10.24    1.64
 -13   3  -1    8.51    1.19
  13   3   1    8.58    1.47
  13   3   1    7.31    0.66
 -14  -3  -1    6.71    1.26
  14  -3   1    5.96    0.69
 -14   3  -1    5.45    1.29
  14   3   1    6.29    0.74
  14   3   1    5.85    1.31
 -14   3  -1    8.72    1.28
 -15  -3  -1    2.64    0.95
  15  -3   1    3.33    0.56
  15   3   1    2.29    0.52
  15   3   1    3.38    1.12
 -15   3  -1    1.73    0.82
 -15   3  -1    2.42    1.02
 -16  -3  -1    3.21    1.04
  16  -3   1    3.59    1.23
  16  -3   1    3.51    0.60
  16   3   1    3.18    0.62
 -16   3  -1    3.02    0.98
  16   3   1    1.63    0.95
  17  -3   1    2.03    0.51
  17  -3   1    1.94    1.08
 -17   3  -1    1.20    0.78
  17   3   1    2.96    1.25
  17   3   1    2.38    0.57
  18  -3   1    0.01    0.39
  18  -3   1    0.13    1.08
  18   3   1    0.28    0.94
 -18   3  -1   -0.84    0.69
  18   3   1    0.23    0.42
  18  -4  -1    0.93    0.48
 -18   4   1    1.01    0.88
  18   4  -1    0.36    0.93
  17  -4  -1   15.38    1.08
 -17   4   1   13.01    1.78
  17   4  -1   14.97    2.26
  16  -4  -1    1.10    0.43
  16   4  -1    1.46    0.48
 -16   4   1    2.34    0.92
  16   4  -1    2.42    0.99
  15  -4  -1   10.22    0.80
 -15  -4   1    9.78    1.50
 -15   4   1    8.65    1.28
  15   4  -1   12.70    2.00
  15   4  -1   10.53    0.84
 -15   4   1   10.43    1.73
 -14  -4   1   15.08    0.88
 -14  -4   1   13.85    1.63
  14  -4  -1   16.30    0.92
  14   4  -1   14.18    0.94
 -14   4   1   18.46    1.53
  14   4  -1   14.22    1.93
 -14   4   1   14.74    2.00
  13  -4  -1   31.58    1.30
 -13  -4   1   29.30    1.91
 -13  -4   1   30.15    1.31
 -13   4   1   30.03    1.85
  13   4  -1   33.12    2.35
 -13   4   1   31.72    2.33
  13   4  -1   30.22    1.37
 -12  -4   1   28.55    1.78
 -12  -4   1   31.18    1.28
  12  -4  -1   29.76    1.22
 -12   4   1   31.07    1.81
 -12   4   1   28.06    2.11
  12   4  -1   32.78    2.25
  12   4  -1   31.18    1.32
 -11  -4   1   29.74    1.68
 -11  -4   1   29.02    1.18
  11  -4  -1   28.12    1.11
  11   4  -1   32.77    2.12
 -11   4   1   27.55    1.59
  11   4  -1   28.19    1.20
 -11   4   1   25.32    1.90
  10  -4  -1   20.79    0.89
 -10  -4   1   24.32    1.00
 -10  -4   1   23.30    1.36
 -10   4   1   21.83    1.32
 -10   4   1   19.65    1.61
  10   4  -1   23.08    1.00
  10   4  -1   26.16    1.79
  -9  -4   1    3.73    0.59
  -9  -4   1    4.40    0.39
  -9   4   1    3.15    0.70
   9   4  -1    4.64    0.40
   9   4  -1    6.45    1.00
  -9   4   1    5.03    0.70
  -8  -4   1  124.63    3.61
  -8  -4   1  125.87    4.08
   8   4  -1  126.23    4.50
   8   4  -1  129.53    3.63
  -8   4   1  127.01    3.96
  -8   4   1  129.76    4.67
  -7  -4   1   25.66    0.95
  -7  -4   1   24.54    1.14
   7   4  -1   24.15    1.45
  -7   4   1   25.89    1.15
   7   4  -1   23.44    0.93
  -7   4   1   28.00    1.58
  -6  -4   1   58.52    1.83
  -6  -4   1   61.83    2.08
   6   4  -1   63.27    2.43
   6   4  -1   59.04    1.83
  -6   4   1   60.26    2.01
  -6   4   1   65.49    2.59
  -5  -4   1   30.09    1.12
  -5  -4   1   28.35    0.97
  -5   4   1   29.06    1.50
   5   4  -1   29.86    1.36
   5   4  -1   28.26    0.96
  -4  -4   1   48.29    1.46
  -4  -4   1   50.58    1.59
   4   4  -1   49.62    1.72
  -4   4   1   49.00    2.01
  -3  -4   1   39.24    1.26
  -3   4   1   40.16    1.66
  -2  -4   1   27.52    0.90
   2   4  -1   26.78    0.89
  -2   4   1   28.14    1.21
  -2   4   1   28.17    1.23
   1  -4  -1   54.53    1.81
  -1  -4   1   56.05    1.61
  -1   4   1   53.68    1.89
   1   4  -1   53.39    1.60
   0  -4   1    5.90    0.46
   0  -4  -1    6.09    0.40
   0   4  -1    6.24    0.49
   0   4   1    6.64    0.43
  -1  -4  -1   28.59    1.01
  -1  -4  -1   27.85    0.84
  -1   4  -1   26.82    1.21
  -2  -4  -1    3.76    0.19
   2   4   1    4.00    0.61
  -2   4  -1    4.01    0.55
   2   4   1    3.35    0.18
  -3  -4  -1    0.06    0.07
  -3  -4  -1    0.02    0.07
   3   4   1    0.09    0.07
  -3   4  -1    0.07    0.21
  -4  -4  -1   24.58    0.82
  -4  -4  -1   25.95    0.91
   4   4   1   23.63    0.79
   4   4   1   25.09    1.06
  -4   4  -1   25.74    1.37
  -5  -4  -1   62.55    1.98
  -5  -4  -1   59.64    1.79
   5   4   1   58.18    1.77
  -5   4  -1   61.93    2.54
   5   4   1   62.77    2.24
  -6  -4  -1    0.33    0.13
  -6  -4  -1    0.13    0.15
   6   4   1    0.31    0.13
   6   4   1    0.35    0.27
  -6   4  -1    0.33    0.29
  -6   4  -1    0.19    0.17
  -7  -4  -1   39.86    1.31
  -7  -4  -1   37.36    1.55
  -7   4  -1   38.07    1.52
   7   4   1   38.28    1.29
  -7   4  -1   37.60    2.01
   7   4   1   36.81    1.85
  -8  -4  -1   13.90    0.66
  -8  -4  -1   13.09    0.86
  -8   4  -1   12.14    0.84
  -8   4  -1   12.52    1.40
   8   4   1   13.63    1.13
   8   4   1   11.88    0.62
  -9  -4  -1   28.71    1.12
  -9  -4  -1   26.56    1.45
  -9   4  -1   30.69    1.94
   9   4   1   27.88    1.79
   9   4   1   29.10    1.13
  -9   4  -1   29.27    1.46
 -10  -4  -1   58.01    1.88
 -10  -4  -1   50.92    2.57
 -10  -4  -1   56.31    2.41
  10   4   1   55.54    2.77
 -10   4  -1   52.37    2.82
 -10   4  -1   50.13    2.25
  10   4   1   56.99    1.89
  11  -4   1    7.60    0.56
 -11  -4  -1   10.31    1.17
 -11  -4  -1    7.66    0.58
 -11   4  -1    9.90    1.10
 -11   4  -1   10.95    1.49
  11   4   1    9.24    1.36
  11   4   1    8.95    0.62
  12  -4   1   12.24    0.75
 -12  -4  -1   13.20    1.22
 -12  -4  -1   12.65    0.77
  12   4   1   12.44    0.79
 -12   4  -1   14.19    1.84
 -12   4  -1   13.92    1.21
  12   4   1   13.87    1.71
 -13  -4  -1    9.37    1.26
  13  -4   1    8.81    0.66
 -13  -4  -1    9.16    0.68
  13   4   1    9.03    1.50
 -13   4  -1   11.15    1.67
 -13   4  -1   11.65    1.40
  13   4   1    8.90    0.70
  14  -4   1   26.77    1.24
 -14  -4  -1   24.23    1.18
 -14  -4  -1   26.76    1.97
  14   4   1   24.29    1.25
 -14   4  -1   26.52    1.86
  14   4   1   28.69    2.29
 -14   4  -1   23.75    2.66
  15  -4   1    1.16    0.40
 -15  -4  -1    1.20    0.75
  15   4   1    0.98    0.38
 -15   4  -1    1.12    0.84
  15   4   1    0.78    0.73
 -15   4  -1    2.18    0.80
  16  -4   1    7.39    0.82
 -16   4  -1    5.86    1.23
  16   4   1    5.49    0.76
  16   4   1    4.10    1.17
  17  -4   1   13.19    1.01
  17   4   1   13.94    2.19
 -17   4  -1   13.18    1.77
  17   4   1   12.01    1.04
  18  -4   1    4.91    0.77
  18   4   1    2.70    1.11
 -18   4  -1    3.71    1.21
  18  -5  -1    0.31    0.42
  18   5  -1    0.36    0.94
 -18   5   1    0.97    0.82
  17  -5  -1    8.38    0.92
 -17   5   1    7.53    1.43
  17   5  -1    8.73    1.76
  16  -5  -1    3.86    0.61
  16   5  -1    3.01    1.10
 -16   5   1    4.31    1.02
 -15  -5   1   11.94    0.85
  15  -5  -1   14.10    0.89
  15   5  -1   14.91    2.02
 -15   5   1   14.30    1.65
 -14  -5   1    8.67    0.70
  14  -5  -1    7.28    0.62
 -14  -5   1    6.02    1.08
 -14   5   1    8.00    1.47
 -14   5   1    7.51    1.18
  14   5  -1    7.86    0.80
  14   5  -1   10.47    1.67
 -13  -5   1    8.18    1.16
  13  -5  -1    9.76    0.67
 -13  -5   1   10.44    0.73
  13   5  -1   10.50    0.76
  13   5  -1   10.33    1.59
 -13   5   1    9.31    1.52
 -13   5   1    9.67    1.20
 -12  -5   1   72.27    2.43
 -12  -5   1   73.55    3.13
  12  -5  -1   72.45    2.35
  12   5  -1   75.68    3.60
  12   5  -1   71.48    2.46
 -12   5   1   79.75    3.13
 -12   5   1   74.73    3.79
  11  -5  -1   -0.21    0.20
 -11  -5   1    0.82    0.25
 -11  -5   1    0.78    0.39
 -11   5   1   -0.13    0.32
  11   5  -1    0.66    0.47
 -11   5   1    0.19    0.45
  11   5  -1    0.55    0.24
 -10  -5   1   39.61    1.44
 -10  -5   1   39.04    1.82
 -10   5   1   34.00    2.23
  10   5  -1   37.27    1.41
  10   5  -1   40.30    2.24
 -10   5   1   36.38    1.74
  -9  -5   1    1.54    0.28
  -9  -5   1    0.75    0.32
   9   5  -1    1.50    0.54
  -9   5   1    1.42    0.40
   9   5  -1    1.59    0.29
  -9   5   1    1.55    0.58
  -8  -5   1   52.33    1.98
  -8  -5   1   49.83    1.66
   8   5  -1   49.03    2.30
   8   5  -1   48.66    1.64
  -8   5   1   52.86    2.56
  -8   5   1   50.22    1.91
  -7  -5   1   -0.05    0.18
  -7  -5   1    0.28    0.15
   7   5  -1    0.71    0.31
  -7   5   1    0.28    0.38
  -7   5   1   -0.13    0.19
   7   5  -1    0.17    0.14
  -6  -5   1   41.15    1.50
  -6  -5   1   39.34    1.32
   6   5  -1   42.70    1.76
  -6   5   1   40.00    1.44
  -6   5   1   41.69    2.05
  -5  -5   1    5.21    0.38
  -5  -5   1    4.66    0.33
  -5   5   1    4.18    0.35
   5   5  -1    5.67    0.58
  -5   5   1    5.15    0.74
  -4  -5   1    9.01    0.42
  -4  -5   1    9.70    0.48
  -4   5   1    9.80    0.80
   4   5  -1    9.37    0.42
  -3  -5   1    1.00    0.17
  -3   5   1    1.04    0.35
   3   5  -1    0.94    0.35
  -2  -5   1   46.49    1.40
  -2   5   1   47.48    1.85
  -2   5   1   48.93    1.84
   2   5  -1   42.40    1.38
   2   5  -1   43.77    1.84
  -1  -5   1    0.10    0.07
  -1  -5   1    0.08    0.15
  -1   5   1    0.67    0.22
  -1   5   1    0.08    0.15
   0  -5  -1   88.31    2.78
   0   5  -1   90.63    2.96
   0   5   1   87.54    3.01
   0   5   1   91.16    2.84
  -1  -5  -1    7.40    0.31
  -1  -5  -1    6.36    0.44
  -1   5  -1    6.42    0.58
   1   5   1    8.38    0.68
  -2  -5  -1   70.17    1.95
   2   5   1   67.67    2.57
  -2   5  -1   68.95    2.55
   2   5   1   67.12    1.95
  -3  -5  -1    4.60    0.26
   3   5   1    4.63    0.26
  -3   5  -1    5.32    0.70
   3   5   1    5.66    0.76
  -4  -5  -1  288.21    7.81
  -4  -5  -1  281.83    7.46
   4   5   1  286.57    7.49
  -4   5  -1  283.40    8.62
  -5  -5  -1   60.35    1.85
  -5  -5  -1   54.07    1.68
  -5   5  -1   56.36    2.50
  -5   5  -1   55.47    1.74
   5   5   1   55.12    1.94
  -6  -5  -1  130.80    3.67
  -6  -5  -1  128.91    3.95
   6   5   1  134.68    4.17
   6   5   1  128.40    3.63
  -6   5  -1  137.75    4.79
  -6   5  -1  133.38    3.81
  -7  -5  -1    6.33    0.54
  -7  -5  -1    6.47    0.43
   7   5   1    6.12    0.40
   7   5   1    6.17    0.80
  -7   5  -1    6.58    1.01
  -7   5  -1    6.52    0.56
  -8  -5  -1   33.72    1.46
  -8  -5  -1   30.71    1.15
  -8   5  -1   30.86    1.38
   8   5   1   30.68    1.71
   8   5   1   29.29    1.12
  -8   5  -1   30.80    1.93
  -9  -5  -1    7.16    0.82
  -9  -5  -1    7.49    0.52
  -9   5  -1    6.26    0.76
   9   5   1    7.44    0.50
  -9   5  -1    8.33    1.27
   9   5   1    6.44    0.98
 -10  -5  -1    0.22    0.18
 -10  -5  -1   -0.07    0.27
 -10   5  -1   -0.09    0.25
 -10   5  -1   -0.20    0.43
  10   5   1    0.04    0.34
  10   5   1    0.34    0.18
 -11  -5  -1    6.77    0.54
 -11  -5  -1    5.25    0.82
 -11   5  -1    5.02    1.13
  11   5   1    6.06    1.09
  11   5   1    5.74    0.51
 -11   5  -1    4.58    0.75
  12  -5   1   33.09    1.36
 -12  -5  -1   35.75    1.44
 -12  -5  -1   32.34    1.94
  12   5   1   33.77    2.28
 -12   5  -1   37.13    1.96
  12   5   1   36.53    1.45
 -12   5  -1   31.96    2.45
 -13  -5  -1    1.04    0.31
 -13  -5  -1    1.17    0.54
  13  -5   1    0.11    0.27
 -13   5  -1   -0.03    0.41
  13   5   1    0.83    0.31
  13   5   1    1.18    0.62
 -13   5  -1    2.15    0.95
  14  -5   1   14.70    0.86
 -14  -5  -1   14.39    0.90
  14   5   1   12.76    0.88
 -14   5  -1   15.85    2.18
 -14   5  -1   12.05    1.44
  14   5   1   15.30    2.01
  15  -5   1    1.18    0.37
 -15  -5  -1    0.88    0.34
  15   5   1    1.46    0.83
 -15   5  -1    0.52    0.54
  16  -5   1   19.41    1.13
  16   5   1   20.07    2.52
 -16   5  -1   19.94    2.12
  17  -5   1    0.09    0.37
  17   5   1   -0.86    0.78
 -17   5  -1    0.65    0.66
  18  -5   1   19.43    1.27
 -18   5  -1   19.80    2.28
  18   5   1   22.84    2.88
  17  -6  -1    7.78    0.88
  17   6  -1    7.59    1.61
 -17   6   1    6.57    1.31
  16  -6  -1    1.60    0.42
 -16   6   1    2.76    0.90
  16   6  -1    1.52    0.96
  15  -6  -1    4.21    0.57
 -15  -6   1    5.02    0.66
  15   6  -1    2.54    1.05
 -15   6   1    4.46    0.96
  14  -6  -1    3.93    0.51
 -14   6   1    2.70    0.72
  14   6  -1    2.52    0.83
 -14   6   1    2.88    0.99
 -13  -6   1    0.68    0.32
  13  -6  -1   -0.29    0.25
 -13   6   1    0.17    0.41
 -13   6   1    0.56    0.65
  13   6  -1    0.48    0.59
  12  -6  -1    4.14    0.48
 -12  -6   1    3.30    0.71
 -12  -6   1    5.18    0.56
 -12   6   1    4.03    1.07
  12   6  -1    3.83    0.92
 -12   6   1    3.87    0.75
 -11  -6   1    1.66    0.48
 -11  -6   1    1.75    0.35
 -11   6   1    1.00    0.66
 -11   6   1    0.89    0.44
  11   6  -1    2.00    0.69
 -10  -6   1    9.62    0.63
 -10  -6   1    9.07    0.80
 -10   6   1   10.38    1.46
  10   6  -1    5.90    1.38
  10   6  -1    9.57    1.24
 -10   6   1    9.55    0.83
  10   6  -1    9.72    0.62
  -9  -6   1    5.99    0.69
  -9  -6   1    4.96    0.44
   9   6  -1    3.92    1.19
  -9   6   1    6.27    0.71
   9   6  -1    5.31    0.43
  -9   6   1    5.66    1.07
   9   6  -1    6.71    0.99
  -8  -6   1    2.19    0.30
  -8  -6   1    2.64    0.44
  -8   6   1    2.57    0.68
   8   6  -1    0.68    0.77
   8   6  -1    1.53    0.44
  -8   6   1    1.18    0.32
  -7  -6   1   92.33    2.97
  -7  -6   1   90.77    2.70
  -7   6   1   97.44    3.82
  -7   6   1   92.37    2.87
   7   6  -1   94.50    3.18
   7   6  -1   83.53    4.06
  -6  -6   1   39.30    1.44
  -6  -6   1   38.46    1.30
   6   6  -1   39.37    1.51
  -6   6   1   38.97    2.07
  -6   6   1   38.79    1.36
   6   6  -1   41.13    2.46
  -5  -6   1  126.32    3.62
  -5  -6   1  120.94    3.40
  -5   6   1  129.11    4.45
   5   6  -1  119.93    3.32
   5   6  -1  120.68    4.78
  -5   6   1  122.12    3.42
  -4  -6   1   79.89    2.24
  -4  -6   1   79.62    2.39
  -4   6   1   79.13    3.07
   4   6  -1   78.11    3.15
  -3  -6   1   98.61    2.85
  -3   6   1   97.41    3.50
   3   6  -1   99.18    3.53
  -2  -6   1   15.77    0.62
   2   6  -1   14.15    0.98
  -2   6   1   15.89    0.99
  -2   6   1   16.74    1.00
  -1  -6   1   53.07    1.59
   1   6  -1   51.67    2.05
  -1   6   1   50.16    2.04
  -1   6   1   49.63    1.97
   0   6   1   64.53    2.27
   0   6  -1   64.99    2.38
   0   6  -1   66.26    2.39
   0   6   1   64.53    2.46
  -1  -6  -1   46.14    1.42
  -1  -6  -1   47.85    1.68
  -1   6  -1   47.12    1.94
   1   6   1   46.60    1.99
  -1   6  -1   47.82    1.87
  -2  -6  -1   12.66    0.68
  -2  -6  -1   12.11    0.48
  -2   6  -1   13.16    0.83
   2   6   1   12.97    0.97
  -2   6  -1   12.66    0.93
  -3  -6  -1    1.96    0.19
   3   6   1    2.17    0.19
  -3   6  -1    2.38    0.53
   3   6   1    2.17    0.54
  -4  -6  -1    1.36    0.20
  -4  -6  -1    1.19    0.19
  -4   6  -1    0.88    0.39
   4   6   1    0.55    0.35
  -5  -6  -1  117.22    3.23
  -5  -6  -1  117.34    3.40
  -5   6  -1  116.05    3.21
   5   6   1  106.87    4.51
   5   6   1  112.72    3.19
  -5   6  -1  122.94    4.36
  -6  -6  -1    8.28    0.46
  -6  -6  -1    8.37    0.53
  -6   6  -1    7.06    1.02
   6   6   1    6.50    1.17
  -6   6  -1    7.33    0.50
   6   6   1    8.14    0.59
  -7  -6  -1  148.12    4.40
  -7  -6  -1  147.98    4.06
   7   6   1  134.48    5.53
  -7   6  -1  154.55    5.42
  -7   6  -1  145.63    4.23
   7   6   1  145.39    4.52
   7   6   1  135.10    3.97
  -8  -6  -1   37.56    1.32
  -8  -6  -1   35.66    1.53
   8   6   1   36.69    1.78
   8   6   1   33.07    1.23
   8   6   1   33.57    2.46
  -8   6  -1   33.87    1.47
  -8   6  -1   39.87    2.29
  -9  -6  -1   64.29    2.10
  -9  -6  -1   65.23    2.48
   9   6   1   61.60    2.72
  -9   6  -1   69.86    2.45
   9   6   1   63.96    3.67
   9   6   1   63.45    2.06
  -9   6  -1   61.76    3.18
 -10  -6  -1   17.50    1.19
 -10  -6  -1   20.63    0.96
 -10   6  -1   19.41    1.74
  10   6   1   21.02    1.50
  10   6   1   19.29    0.91
 -10   6  -1   20.24    1.23
 -11  -6  -1  117.46    4.20
 -11  -6  -1  115.73    3.53
  11   6   1  111.02    4.47
 -11   6  -1  117.92    5.09
 -11   6  -1  117.37    4.06
 -12  -6  -1    6.23    1.03
 -12  -6  -1    7.19    0.62
 -12   6  -1    9.47    1.63
  12   6   1    6.25    1.13
 -12   6  -1    6.73    0.92
 -13  -6  -1   41.86    1.67
  13  -6   1   37.19    1.53
 -13   6  -1   44.09    2.26
 -13   6  -1   42.26    2.97
  13   6   1   40.97    2.58
  14  -6   1    5.77    0.65
 -14  -6  -1    5.80    0.67
 -14   6  -1    3.33    1.14
  14   6   1    4.28    1.04
 -14   6  -1    5.21    0.96
  15  -6   1   11.46    0.80
 -15  -6  -1   10.74    0.85
 -15   6  -1   10.23    1.42
  15   6   1   13.73    1.90
  16  -6   1    1.96    0.42
 -16   6  -1    2.25    0.82
  16   6   1    1.86    0.85
  17  -6   1    0.27    0.37
  17   6   1    1.13    0.85
 -17   6  -1   -0.05    0.63
  17  -7  -1    3.63    0.62
  17   7  -1    3.67    1.14
 -17   7   1    4.44    1.15
 -16  -7   1    1.35    0.43
  16  -7  -1    1.88    0.46
  16   7  -1    2.02    0.93
 -16   7   1    2.29    0.83
  15  -7  -1   17.21    0.98
 -15  -7   1   17.69    1.10
 -15   7   1   20.07    1.66
  15   7  -1   16.40    2.03
 -14  -7   1    3.19    0.55
  14  -7  -1    2.30    0.44
 -14   7   1    0.70    0.90
 -14   7   1    2.13    0.68
  14   7  -1    4.18    1.03
 -13  -7   1    9.71    0.75
  13  -7  -1    7.76    0.60
 -13   7   1    9.79    1.79
 -13   7   1    8.89    1.10
  13   7  -1    8.41    1.34
 -12  -7   1   12.02    0.80
 -12   7   1   12.55    1.09
 -12   7   1   11.47    1.75
  12   7  -1   12.54    1.53
 -11  -7   1   35.62    1.88
 -11  -7   1   40.17    1.52
  11   7  -1   34.57    2.09
 -11   7   1   40.78    2.70
 -11   7   1   38.06    1.84
 -10  -7   1   34.63    1.35
 -10  -7   1   34.26    1.65
 -10   7   1   31.43    1.59
  10   7  -1   32.80    1.85
  10   7  -1   29.43    2.66
 -10   7   1   34.97    2.35
  -9  -7   1   32.19    1.51
  -9  -7   1   31.73    1.26
   9   7  -1   36.42    2.73
  -9   7   1   34.32    1.51
  -9   7   1   33.73    2.21
   9   7  -1   33.79    1.72
  -8  -7   1   44.15    1.74
  -8  -7   1   42.81    1.51
  -8   7   1   42.52    2.47
   8   7  -1   42.56    1.81
  -8   7   1   43.43    1.67
   8   7  -1   48.78    3.00
  -7  -7   1    3.23    0.42
  -7  -7   1    4.21    0.35
   7   7  -1    4.47    0.51
  -7   7   1    4.03    0.45
  -7   7   1    2.60    0.68
   7   7  -1    2.91    0.91
  -6  -7   1   33.57    1.18
  -6  -7   1   35.78    1.32
   6   7  -1   30.24    2.16
  -6   7   1   36.05    2.04
  -6   7   1   33.84    1.21
  -5  -7   1    0.04    0.10
  -5  -7   1    0.13    0.12
  -5   7   1   -0.07    0.24
   5   7  -1   -0.04    0.45
   5   7  -1    0.26    0.34
  -5   7   1   -0.16    0.08
  -4  -7   1   52.45    1.66
  -4  -7   1   52.05    1.55
   4   7  -1   51.83    2.57
  -4   7   1   50.12    1.49
   4   7  -1   50.97    2.39
  -4   7   1   54.55    2.42
  -3  -7   1   16.74    0.71
   3   7  -1   16.45    1.33
  -3   7   1   21.32    1.30
   3   7  -1   22.78    1.46
   3   7  -1   18.25    1.22
  -2  -7   1   92.33    2.72
   2   7  -1   92.44    3.37
   2   7  -1   93.30    3.46
  -2   7   1   87.69    3.27
  -2   7   1   99.74    3.39
  -1  -7   1  139.82    3.96
  -1   7   1  133.03    4.52
   1   7  -1  142.27    4.56
  -1   7   1  140.60    4.49
   0  -7   1   88.93    2.65
   0   7  -1   90.24    3.15
   0   7   1   86.19    3.20
   0   7   1   88.56    3.01
  -1  -7  -1  339.28    9.00
  -1   7  -1  333.46    9.73
  -1   7  -1  336.18    9.57
   1   7   1  315.98    9.72
  -2  -7  -1  104.54    2.90
  -2  -7  -1   99.74    3.20
   2   7   1   98.42    3.60
  -2   7  -1   99.19    3.44
  -2   7  -1  102.45    3.67
   2   7   1  106.12    3.75
  -3  -7  -1   62.05    1.79
  -3   7  -1   59.60    2.58
   3   7   1   64.71    2.66
   3   7   1   56.44    1.77
   3   7   1   58.15    2.63
  -4  -7  -1   16.27    0.63
  -4  -7  -1   17.39    0.66
   4   7   1   16.27    1.26
  -4   7  -1   17.38    1.29
   4   7   1   14.72    1.33
  -5  -7  -1   65.07    1.92
  -5  -7  -1   64.36    2.01
  -5   7  -1   64.47    1.84
  -5   7  -1   64.82    2.94
   5   7   1   63.83    2.97
   5   7   1   60.28    3.04
  -6  -7  -1   51.48    1.72
  -6  -7  -1   49.78    1.59
  -6   7  -1   48.95    1.60
   6   7   1   50.40    2.72
  -6   7  -1   47.03    2.52
   6   7   1   49.65    2.77
  -7  -7  -1   27.96    1.19
  -7  -7  -1   26.59    1.05
   7   7   1   27.13    1.17
  -7   7  -1   28.90    1.15
   7   7   1   28.83    2.18
  -7   7  -1   28.48    1.91
  -8  -7  -1    7.25    0.61
  -8  -7  -1    7.34    0.50
   8   7   1    8.60    1.48
  -8   7  -1    8.41    1.31
  -8   7  -1    6.39    0.57
   8   7   1    8.58    0.74
  -9  -7  -1    8.25    0.71
  -9  -7  -1    8.67    0.57
  -9   7  -1    8.03    1.28
   9   7   1    7.57    1.50
  -9   7  -1    8.15    0.71
   9   7   1    8.82    1.00
 -10  -7  -1    0.59    0.34
 -10   7  -1    2.27    0.75
 -10   7  -1   -0.09    0.35
  10   7   1    0.99    0.44
  10   7   1    1.36    0.90
 -11  -7  -1   24.15    1.12
  11   7   1   21.48    1.59
 -11   7  -1   27.04    2.19
 -11   7  -1   20.98    1.39
 -12  -7  -1    7.96    0.66
 -12   7  -1    6.80    0.95
  12   7   1    5.20    1.01
 -12   7  -1    6.95    1.45
  13  -7   1    3.46    0.45
 -13  -7  -1    4.83    0.61
 -13   7  -1    3.42    1.07
  13   7   1    4.90    1.04
 -13   7  -1    4.08    0.79
 -14  -7  -1   17.79    1.06
  14  -7   1   17.09    0.98
 -14   7  -1   14.67    1.56
  14   7   1   17.20    1.95
 -14   7  -1   21.68    2.70
 -15  -7  -1   23.19    1.25
  15  -7   1   21.99    1.16
  15   7   1   20.96    2.28
 -15   7  -1   22.64    1.79
  16  -7   1   10.88    0.84
 -16  -7  -1   10.51    0.87
  16   7   1    7.53    1.45
 -16   7  -1    7.07    1.31
  17  -7   1   22.37    1.28
  17   7   1   20.07    2.37
 -17   7  -1   24.00    2.10
  17  -8  -1    7.41    0.82
 -17  -8   1    6.28    0.83
 -17   8   1    5.37    1.19
 -16  -8   1    4.99    0.72
  16  -8  -1    5.29    0.64
  16   8  -1    4.28    1.14
 -16   8   1    4.39    1.02
  15  -8  -1   14.42    0.89
 -15  -8   1   16.48    1.07
  15   8  -1   16.08    1.90
 -15   8   1   14.81    1.62
 -14  -8   1    3.86    0.61
  14   8  -1    1.93    0.76
 -14   8   1    2.49    0.67
 -13  -8   1   39.48    1.66
 -13   8   1   41.98    3.05
  13   8  -1   33.64    2.15
 -13   8   1   40.50    2.12
 -12  -8   1    1.60    0.39
 -12   8   1    1.45    0.49
 -12   8   1    0.86    0.68
  12   8  -1    0.62    0.51
 -11  -8   1   68.38    2.33
 -11   8   1   65.99    3.69
 -11   8   1   70.63    2.69
  11   8  -1   65.32    2.83
 -10  -8   1    3.90    0.50
  10   8  -1    4.06    1.34
 -10   8   1    4.00    1.07
 -10   8   1    3.86    0.59
  10   8  -1    5.02    0.75
  -9  -8   1   24.83    1.07
  -9  -8   1   24.87    1.27
   9   8  -1   25.66    2.79
   9   8  -1   25.89    1.28
  -9   8   1   25.46    1.99
  -9   8   1   25.09    1.23
  -8  -8   1    2.58    0.44
  -8  -8   1    2.71    0.37
   8   8  -1    2.85    1.00
  -8   8   1    2.12    0.71
  -8   8   1    2.25    0.38
  -7  -8   1   18.52    0.80
  -7  -8   1   17.50    0.89
   7   8  -1   17.87    1.64
  -7   8   1   18.36    0.83
   7   8  -1   17.75    2.07
  -7   8   1   15.17    1.43
  -6  -8   1   27.99    1.11
  -6  -8   1   26.84    1.00
  -6   8   1   28.23    1.83
   6   8  -1   28.67    2.09
   6   8  -1   29.39    1.93
  -6   8   1   24.81    0.98
  -5  -8   1    0.79    0.19
  -5  -8   1    0.51    0.16
  -5   8   1    0.46    0.13
   5   8  -1    0.20    0.36
  -5   8   1    0.66    0.42
   5   8  -1    1.14    0.59
  -4  -8   1   17.05    0.65
  -4  -8   1   17.21    0.72
   4   8  -1   15.66    1.39
   4   8  -1   18.25    1.33
  -4   8   1   15.32    1.25
  -3  -8   1    2.47    0.27
   3   8  -1    0.83    0.41
   3   8  -1    2.70    0.70
  -3   8   1    2.20    0.50
  -3   8   1    2.00    0.51
   3   8  -1    1.94    0.51
  -2  -8   1   68.28    2.04
   2   8  -1   66.91    2.73
   2   8  -1   65.37    2.70
   2   8  -1   62.49    2.74
  -2   8   1   63.51    2.65
  -2   8   1   66.61    2.66
  -1  -8   1   32.55    1.14
  -1   8   1   31.55    1.57
  -1   8   1   32.34    1.25
   1   8  -1   31.34    1.63
  -1   8   1   33.11    1.29
   1   8  -1   31.70    1.60
  -1   8   1   32.14    1.65
   0  -8   1   24.76    0.97
   0   8  -1   25.85    1.21
   0   8  -1   25.26    1.39
   0   8   1   23.29    1.40
   0   8   1   23.83    1.26
   0   8   1   26.46    1.25
  -1  -8  -1   19.22    0.73
  -1   8  -1   19.36    1.17
   1   8   1   18.60    1.24
   1   8   1   18.57    1.17
  -1   8  -1   18.15    0.79
  -1   8  -1   18.55    1.20
  -2  -8  -1    0.04    0.09
  -2   8  -1   -0.18    0.21
  -2   8  -1    0.06    0.25
   2   8   1   -0.23    0.26
   2   8   1    0.19    0.29
  -3  -8  -1    4.52    0.28
   3   8   1    3.38    0.75
  -3   8  -1    4.53    0.81
   3   8   1    3.16    0.66
  -4  -8  -1    2.00    0.23
  -4  -8  -1    2.09    0.23
  -4   8  -1    1.29    0.47
   4   8   1    1.67    0.62
   4   8   1    1.82    0.56
  -5  -8  -1   11.70    0.55
  -5  -8  -1   10.41    0.51
  -5   8  -1   10.16    1.29
   5   8   1    9.50    1.34
   5   8   1   13.34    1.47
  -5   8  -1    9.28    0.41
  -6  -8  -1   40.17    1.35
  -6  -8  -1   38.44    1.40
  -6   8  -1   39.03    1.29
  -6   8  -1   39.69    2.31
   6   8   1   43.34    2.48
   6   8   1   38.61    2.49
  -7  -8  -1    2.94    0.40
  -7  -8  -1    2.85    0.35
   7   8   1    2.96    0.95
  -7   8  -1    3.40    0.87
   7   8   1    3.58    0.93
  -7   8  -1    3.02    0.37
  -8  -8  -1    6.63    0.58
  -8  -8  -1    7.31    0.50
   8   8   1    8.39    1.60
  -8   8  -1    6.06    1.13
  -8   8  -1    6.20    0.53
  -9  -8  -1    2.28    0.37
   9   8   1    3.44    1.13
   9   8   1    2.87    0.51
  -9   8  -1    2.65    0.47
  -9   8  -1    2.50    0.86
 -10  -8  -1   44.31    1.64
  10   8   1   44.39    3.25
 -10   8  -1   43.23    1.89
 -10   8  -1   42.98    2.80
  10   8   1   40.05    1.92
 -11  -8  -1    5.15    0.60
  11   8   1    5.28    0.86
 -11   8  -1    4.02    1.05
 -11   8  -1    5.84    0.82
 -12  -8  -1    9.99    0.76
 -12   8  -1    9.76    1.70
  12   8   1   10.51    1.29
 -12   8  -1   10.74    1.14
 -13  -8  -1    4.61    0.62
 -13   8  -1    3.67    0.77
  13   8   1    3.39    0.84
 -13   8  -1    1.66    0.91
 -14  -8  -1   11.88    0.89
 -14   8  -1   10.54    1.32
  14   8   1    6.73    1.18
 -15  -8  -1    2.57    0.54
  15  -8   1    0.66    0.33
 -15   8  -1    1.66    0.62
  15   8   1    2.10    0.77
 -16  -8  -1    0.03    0.36
  16  -8   1    0.42    0.32
 -16   8  -1    0.33    0.58
  16   8   1    0.72    0.68
 -17  -8  -1    8.01    0.92
  17  -8   1    8.82    0.89
 -17   8  -1   10.22    1.59
 -16  -9   1   17.70    1.20
  16  -9  -1   17.58    1.02
 -16   9   1   15.64    1.80
 -15  -9   1    3.45    0.57
 -15   9   1    2.18    0.66
 -14  -9   1    3.45    0.59
 -14   9   1    1.40    0.56
 -13  -9   1    1.83    0.44
 -13   9   1    1.95    0.57
 -13   9   1    2.29    0.89
 -12  -9   1    0.49    0.28
 -12   9   1   -0.14    0.31
 -12   9   1    1.31    0.84
 -11  -9   1    9.58    0.70
 -11   9   1    8.11    0.90
 -11   9   1   11.17    1.78
 -10  -9   1    1.16    0.29
 -10   9   1    0.64    0.31
  10   9  -1    1.52    0.99
 -10   9   1    0.90    0.65
  -9  -9   1   11.34    0.70
  -9   9   1   11.78    1.68
  -9   9   1   12.21    0.81
   9   9  -1   14.39    2.13
  -8  -9   1   15.80    0.79
   8   9  -1   16.95    2.04
   8   9  -1   15.95    2.12
  -8   9   1   15.23    1.81
  -8   9   1   14.91    0.82
  -7  -9   1   16.59    0.77
  -7  -9   1   15.98    0.86
  -7   9   1   16.93    0.77
  -7   9   1   13.19    1.67
   7   9  -1   17.99    2.11
   7   9  -1   18.90    1.69
  -6  -9   1   39.74    1.37
  -6  -9   1   40.55    1.47
  -6   9   1   40.06    1.32
   6   9  -1   37.27    2.53
   6   9  -1   41.80    2.43
  -6   9   1   43.81    2.45
  -5  -9   1    8.70    0.47
  -5  -9   1   10.06    0.54
  -5   9   1    8.53    0.41
   5   9  -1    8.21    1.26
  -5   9   1   10.48    1.34
  -5   9   1    8.50    0.58
   5   9  -1   10.98    1.37
  -4  -9   1   15.64    0.68
  -4  -9   1   13.73    0.58
   4   9  -1   14.19    1.54
   4   9  -1   14.27    1.23
  -4   9   1   16.53    1.30
  -3  -9   1   17.03    0.73
   3   9  -1   19.81    1.52
  -3   9   1   17.21    1.29
  -3   9   1   17.88    1.21
   3   9  -1   14.63    1.21
   3   9  -1   19.44    1.46
  -2  -9   1   28.13    1.02
   2   9  -1   24.95    1.57
   2   9  -1   26.54    1.58
   2   9  -1   26.32    1.64
  -2   9   1   26.34    1.53
  -2   9   1   25.54    1.53
  -2   9   1   27.36    1.02
  -1  -9   1   11.99    0.60
  -1   9   1   12.53    1.03
  -1   9   1   13.37    0.78
   1   9  -1   14.16    1.07
  -1   9   1   14.02    1.02
   1   9  -1   11.93    1.01
   0  -9  -1   13.01    0.62
   0  -9   1   13.49    0.66
   0   9   1   14.59    1.11
   0   9  -1   14.50    1.06
   0   9   1   13.52    0.93
   0   9  -1   13.22    0.90
  -1  -9  -1    5.22    0.34
  -1   9  -1    4.96    0.75
   1   9   1    5.60    0.85
   1   9   1    4.98    0.74
  -1   9  -1    5.10    0.45
  -1   9  -1    5.64    0.79
  -2  -9  -1    2.41    0.26
  -2   9  -1    2.26    0.56
   2   9   1    2.08    0.58
   2   9   1    2.01    0.54
  -2   9  -1    2.80    0.57
  -3  -9  -1   10.67    0.50
   3   9   1   11.60    1.33
  -3   9  -1   13.39    1.45
   3   9   1   14.02    1.23
  -4  -9  -1    0.17    0.10
  -4  -9  -1   -0.04    0.09
   4   9   1    0.23    0.40
  -4   9  -1    0.44    0.35
   4   9   1    0.08    0.36
  -5  -9  -1    8.26    0.46
  -5  -9  -1    8.72    0.47
   5   9   1    8.87    1.28
   5   9   1    8.18    1.27
  -5   9  -1    7.27    1.15
  -5   9  -1    8.16    0.42
  -6  -9  -1    0.22    0.14
  -6   9  -1    0.45    0.24
  -6   9  -1    0.38    0.48
   6   9   1    0.04    0.36
   6   9   1    0.28    0.58
  -6   9  -1    0.16    0.12
  -7  -9  -1    1.66    0.28
  -7   9  -1    0.68    0.56
  -7   9  -1    1.36    0.26
   7   9   1    0.64    0.54
   7   9   1    2.14    0.87
  -8  -9  -1    0.08    0.15
   8   9   1   -0.29    0.52
  -8   9  -1    0.21    0.47
  -8   9  -1    0.08    0.17
   8   9   1   -0.22    0.45
  -9  -9  -1    5.55    0.55
  -9   9  -1    6.58    1.33
   9   9   1    5.47    1.28
   9   9   1    4.34    1.31
  -9   9  -1    4.42    0.57
 -10  -9  -1    9.62    0.70
 -10   9  -1   11.27    0.87
 -10   9  -1   13.00    1.95
  10   9   1   10.70    2.00
 -11  -9  -1   19.06    1.02
 -11   9  -1   19.13    2.41
 -11   9  -1   19.48    1.24
 -12  -9  -1    7.92    0.70
 -12   9  -1    6.39    1.53
 -12   9  -1    6.59    0.91
 -13  -9  -1    3.49    0.55
 -13   9  -1    3.27    0.73
 -13   9  -1    2.37    1.08
 -14  -9  -1    4.60    0.69
 -14   9  -1    5.46    0.97
 -15  -9  -1    1.12    0.41
 -15   9  -1    1.19    0.61
 -16  -9  -1    0.36    0.40
 -16   9  -1   -0.46    0.48
 -16 -10   1    9.71    1.04
 -16  10   1    8.16    1.27
 -15 -10   1   10.89    1.05
 -15  10   1    9.68    1.26
 -14 -10   1   13.06    0.98
 -14  10   1   13.31    1.41
 -13 -10   1   10.26    0.86
 -13  10   1   12.13    1.28
 -12 -10   1   25.08    1.27
 -12  10   1   28.33    1.59
 -12  10   1   25.61    2.96
 -11 -10   1    1.39    0.36
  11  10  -1    0.89    0.89
 -11  10   1    1.72    0.93
 -11  10   1    1.40    0.41
  11  10  -1    0.13    0.90
 -10 -10   1   46.85    1.75
 -10  10   1   44.22    2.98
  10  10  -1   47.10    3.32
 -10  10   1   46.08    1.88
  10  10  -1   42.07    3.30
  -9 -10   1    2.48    0.39
  -9  10   1    2.14    0.40
   9  10  -1    2.01    0.83
   9  10  -1    2.20    1.07
  -9  10   1    2.51    0.90
  -8 -10   1   24.06    1.02
  -8  10   1   19.52    1.81
   8  10  -1   25.63    2.78
  -8  10   1   20.65    0.98
   8  10  -1   22.42    2.04
  -7 -10   1   25.05    1.04
  -7  10   1   26.14    1.01
   7  10  -1   27.60    2.30
  -7  10   1   26.98    2.04
   7  10  -1   26.71    2.07
  -6 -10   1    5.10    0.39
   6  10  -1    3.81    0.93
   6  10  -1    6.92    1.35
  -6  10   1    4.31    0.32
  -6  10   1    4.80    1.00
  -6  10   1    5.28    0.64
  -5 -10   1   39.82    1.34
  -5  10   1   41.91    2.37
   5  10  -1   41.99    2.38
   5  10  -1   40.61    2.55
  -5  10   1   38.90    1.41
  -5  10   1   39.54    1.24
  -4 -10   1    9.14    0.52
   4  10  -1   11.54    1.35
  -4  10   1   10.18    1.31
   4  10  -1    9.28    1.38
  -3 -10   1   25.80    1.01
  -3  10   1   27.52    0.93
  -3  10   1   24.92    1.54
   3  10  -1   26.72    1.80
   3  10  -1   28.39    1.75
  -3  10   1   26.84    0.95
  -3  10   1   26.48    1.70
  -2 -10   1    3.46    0.36
   2  10  -1    4.50    0.81
   2  10  -1    2.53    0.67
  -2  10   1    3.16    0.66
  -2  10   1    3.77    0.44
  -2  10   1    3.44    0.67
   2  10  -1    4.02    0.79
  -1 -10   1   38.96    1.40
   1  10  -1   39.28    1.97
  -1  10   1   42.20    2.00
  -1  10   1   40.08    1.65
   1  10  -1   39.04    2.02
  -1  10   1   38.55    2.02
   1  10  -1   38.60    1.92
   0 -10   1    3.92    0.41
   0 -10  -1    4.36    0.36
   0  10   1    4.39    0.75
   0  10  -1    5.03    0.73
   0  10   1    4.50    0.66
   0  10  -1    5.23    0.82
  -1 -10  -1   29.20    1.08
   1  10   1   28.90    1.75
   1  10   1   30.93    1.67
  -1  10  -1   29.88    1.66
  -1  10  -1   29.87    1.72
  -1  10  -1   30.03    1.33
  -2 -10  -1   13.23    0.60
  -2  10  -1   14.62    1.10
  -2  10  -1   12.73    0.62
  -2  10  -1   13.54    0.58
   2  10   1   14.27    1.23
   2  10   1   14.19    1.22
  -2  10  -1   14.55    1.21
  -3 -10  -1    5.91    0.36
   3  10   1    4.27    0.81
  -3  10  -1    6.23    0.99
   3  10   1    5.30    0.97
   4  10   1    3.39    0.76
   4  10   1    4.44    0.96
  -4  10  -1    4.36    0.90
  -5 -10  -1   28.51    1.03
  -5  10  -1   30.50    2.02
   5  10   1   27.56    2.07
   5  10   1   26.47    1.92
  -6 -10  -1    1.99    0.29
  -6  10  -1    1.90    0.70
  -6  10  -1    1.46    0.32
  -6  10  -1    1.20    0.19
   6  10   1    2.59    0.81
   6  10   1    1.24    0.73
  -7 -10  -1   22.86    0.96
   7  10   1   24.90    2.18
  -7  10  -1   22.01    0.90
  -7  10  -1   22.87    1.90
   7  10   1   22.01    1.93
  -8 -10  -1   -0.07    0.16
   8  10   1   -0.79    0.57
  -8  10  -1    0.21    0.55
   8  10   1   -0.06    0.42
  -8  10  -1    0.07    0.20
  -9 -10  -1   43.65    1.63
  -9  10  -1   41.28    2.82
   9  10   1   45.30    3.27
   9  10   1   41.53    3.00
  -9  10  -1   43.27    1.71
 -10 -10  -1    0.52    0.28
  10  10   1    0.11    0.63
 -10  10  -1    0.46    0.78
  10  10   1    0.25    0.88
 -10  10  -1    0.70    0.34
 -11 -10  -1   17.37    0.99
  11  10   1   17.91    2.57
 -11  10  -1   16.38    1.13
 -11  10  -1   18.03    2.40
  11  10   1   18.35    2.68
 -12 -10  -1    0.80    0.33
 -12  10  -1    0.63    0.44
  12  10   1    1.01    0.90
 -12  10  -1    0.98    0.92
 -13 -10  -1   15.10    1.00
 -13  10  -1   15.25    1.26
 -14 -10  -1    2.02    0.50
 -14  10  -1    1.07    0.58
 -15 -10  -1    0.03    0.33
 -15  10  -1   -0.20    0.42
 -16 -10  -1    6.80    0.89
 -16  10  -1    5.12    1.07
 -15 -11   1    0.42    0.41
 -15  11   1    0.02    0.50
  15  11  -1    0.20    1.04
 -14 -11   1   25.31    1.39
 -14  11   1   22.64    1.61
  14  11  -1   21.90    3.22
 -13 -11   1    0.38    0.32
  13  11  -1    0.27    0.90
 -13  11   1    0.19    0.40
 -12 -11   1   25.76    1.29
 -12  11   1   24.19    2.84
  12  11  -1   20.05    2.86
 -12  11   1   23.99    1.46
 -11 -11   1    3.87    0.59
  11  11  -1    2.71    1.27
 -11  11   1    2.81    0.55
 -11  11   1    3.47    1.17
  11  11  -1    2.73    1.13
 -10 -11   1   16.80    0.94
  10  11  -1   17.49    2.34
 -10  11   1   18.18    2.36
  10  11  -1   14.80    2.49
 -10  11   1   15.92    0.99
  -9 -11   1   19.51    0.97
  -9  11   1   16.03    2.04
   9  11  -1   20.56    2.45
   9  11  -1   18.23    2.48
  -9  11   1   18.19    0.99
  -8 -11   1   35.17    1.33
   8  11  -1   31.69    2.45
  -8  11   1   33.43    1.30
  -8  11   1   26.56    2.24
   8  11  -1   35.78    2.80
  -7 -11   1   41.33    1.50
  -7  11   1   42.50    1.44
   7  11  -1   39.64    2.91
   7  11  -1   46.08    2.83
  -7  11   1   41.48    2.66
  -6 -11   1    6.92    0.49
  -6  11   1    5.95    0.37
   6  11  -1    5.24    1.08
  -6  11   1    5.25    1.06
   6  11  -1    5.11    1.28
   5  11  -1   12.58    1.56
   5  11  -1   10.36    1.57
  -5  11   1    9.98    1.40
  -5  11   1   10.14    0.47
  -5  11   1    9.48    0.57
   4  11  -1    6.60    1.19
  -4  11   1    9.75    1.28
   4  11  -1    9.90    1.32
  -3  11   1   10.07    0.60
  -3  11   1    9.31    1.11
   3  11  -1   12.98    1.45
  -3  11   1   11.51    1.35
   3  11  -1   10.64    1.40
  -3  11   1   11.26    0.58
  -2 -11   1   17.59    0.80
  -2  11   1   19.03    0.96
  -2  11   1   16.99    1.31
   2  11  -1   16.64    1.35
  -2  11   1   18.61    1.38
   2  11  -1   18.29    1.42
  -2  11   1   17.61    0.85
  -1 -11   1    3.47    0.40
   1  11  -1    4.20    0.80
  -1  11   1    3.54    0.70
  -1  11   1    3.96    0.75
   1  11  -1    2.81    0.63
   1  11  -1    3.54    0.72
  -1  11   1    3.39    0.56
   0 -11  -1  110.23    3.42
   0 -11   1  113.16    3.49
   0  11  -1  110.37    4.22
   0  11  -1  116.88    3.98
   0  11   1  110.96    4.30
   0  11   1  120.74    4.01
   0  11  -1  119.02    3.94
  -1 -11  -1    1.60    0.25
   1  11   1    1.70    0.53
  -1  11  -1    0.89    0.44
  -1  11  -1    1.70    0.43
   1  11   1    1.09    0.46
   2  11   1  102.33    4.06
  -2  11  -1  105.51    3.20
  -2  11  -1  107.48    3.96
   2  11   1  103.90    4.18
  -2  11  -1  107.76    4.18
  -2  11  -1  103.02    3.02
  -3  11  -1   20.87    1.59
   3  11   1   22.11    1.65
   3  11   1   21.77    1.69
   4  11   1  100.37    4.21
  -4  11  -1   94.46    4.15
   4  11   1  101.02    4.30
   5  11   1    9.52    1.49
  -5  11  -1   14.45    1.73
   5  11   1   13.58    1.68
  -6 -11  -1   65.20    2.06
  -6  11  -1   64.27    3.38
   6  11   1   75.00    3.59
   6  11   1   66.46    3.62
  -6  11  -1   63.34    1.86
  -6  11  -1   63.48    2.12
  -7 -11  -1    0.38    0.19
  -7  11  -1    0.43    0.57
   7  11   1   -0.21    0.66
   7  11   1    1.82    0.75
  -7  11  -1   -0.14    0.14
  -8 -11  -1   14.34    0.78
   8  11   1   14.02    1.99
  -8  11  -1   12.65    1.80
   8  11   1   13.03    2.04
  -8  11  -1   12.68    0.73
  -9 -11  -1    1.35    0.30
  -9  11  -1    0.97    0.68
   9  11   1    0.49    0.66
   9  11   1    1.56    0.94
  -9  11  -1    0.44    0.31
 -10 -11  -1    0.78    0.29
  10  11   1    0.34    0.71
 -10  11  -1    1.67    0.90
  10  11   1    0.12    0.87
 -10  11  -1    0.39    0.32
 -11 -11  -1   12.09    0.85
  11  11   1   10.36    1.94
  11  11   1   14.03    2.44
 -11  11  -1   13.78    1.01
 -11  11  -1   14.66    2.20
 -12 -11  -1    0.60    0.33
 -12  11  -1    0.66    0.79
 -12  11  -1    0.91    0.40
  12  11   1    0.66    0.73
 -13 -11  -1    4.17    0.62
  13  11   1    3.06    1.35
 -13  11  -1    4.17    0.76
 -14 -11  -1   21.88    1.31
  14  11   1   17.47    2.95
 -14  11  -1   22.69    1.61
 -15 -11  -1   18.29    1.25
  15  11   1   11.22    2.54
 -15  11  -1   19.87    1.60
 -15 -12   1    1.34    0.53
  15  12  -1    1.40    1.26
 -15  12   1    0.86    0.58
 -14 -12   1    3.19    0.66
 -14  12   1    2.73    0.71
  14  12  -1    2.45    1.37
 -13 -12   1    1.86    0.47
  13  12  -1    0.06    0.97
 -13  12   1    0.86    0.48
 -12 -12   1    1.65    0.45
  12  12  -1    2.62    1.25
 -12  12   1    0.82    0.43
 -11 -12   1    0.91    0.30
  11  12  -1   -0.26    0.98
 -11  12   1    0.45    0.73
  11  12  -1    0.48    0.82
 -11  12   1    0.60    0.36
 -10 -12   1    2.80    0.47
 -10  12   1    1.68    0.42
  10  12  -1    1.04    0.90
  10  12  -1    1.94    1.17
 -10  12   1    2.02    0.93
  -9 -12   1    7.98    0.65
  -9  12   1    8.98    0.66
   9  12  -1    7.86    1.63
  -9  12   1   11.04    1.82
   9  12  -1   10.44    2.04
  -8 -12   1   29.25    1.21
   8  12  -1   27.70    2.36
  -8  12   1   27.33    2.27
  -8  12   1   26.41    1.11
   8  12  -1   24.84    2.81
  -7 -12   1   49.56    1.75
   7  12  -1   48.48    3.26
   7  12  -1   54.63    3.15
  -7  12   1   45.64    2.93
  -7  12   1   50.82    1.62
  -6  12   1   35.34    2.41
   6  12  -1   38.57    2.49
  -6  12   1   33.77    1.14
   6  12  -1   32.10    2.57
  -5  12   1   87.41    2.55
  -5  12   1   94.58    4.15
   5  12  -1   90.31    4.06
  -5  12   1   87.14    2.69
   5  12  -1   88.79    4.26
  -4  12   1   72.26    3.45
   4  12  -1   70.36    3.40
  -4  12   1   73.86    2.24
  -4  12   1   71.44    2.22
   4  12  -1   73.56    3.61
  -3  12   1   58.44    2.74
   3  12  -1   59.15    3.00
  -3  12   1   56.42    1.92
  -3  12   1   57.80    2.88
   3  12  -1   61.75    2.95
  -3  12   1   55.96    1.98
   2  12  -1   68.28    3.14
  -2  12   1   67.30    3.05
   2  12  -1   69.50    3.17
  -2  12   1   70.74    3.15
  -2  12   1   70.86    2.49
   1  12  -1   41.77    2.32
  -1  12   1   46.86    2.42
  -1  12   1   47.76    2.03
   1  12  -1   49.89    2.37
   0 -12   1   18.13    0.89
   0  12   1   17.17    1.41
   0  12   1   17.14    1.23
   0  12  -1   19.62    1.44
   0  12  -1   18.09    1.24
   1 -12   1    8.09    0.60
   1  12   1    8.64    1.20
   1  12   1    9.04    1.14
  -1  12  -1    9.39    0.93
  -1  12  -1    8.79    1.11
  -1  12  -1    7.70    0.89
   2  12   1   16.53    1.42
  -2  12  -1   15.04    1.37
  -2  12  -1   15.22    1.25
   2  12   1   13.87    1.55
  -2  12  -1   14.47    0.87
  -2  12  -1   15.49    0.92
  -3  12  -1    0.61    0.22
  -3  12  -1    0.37    0.42
   3  12   1    0.94    0.48
   3  12   1    0.51    0.51
  -3  12  -1    0.46    0.17
  -4  12  -1    5.79    1.13
   4  12   1    2.83    0.79
   4  12   1    2.82    0.88
   5  12   1   36.02    2.53
  -5  12  -1   33.65    2.36
   5  12   1   39.87    2.53
   6  12   1   39.83    2.61
  -6  12  -1   34.91    1.09
  -6  12  -1   33.77    1.31
  -6  12  -1   38.66    2.56
   6  12   1   37.89    2.73
  -7 -12  -1   51.30    1.77
   7  12   1   50.26    3.33
   7  12   1   57.81    3.31
  -7  12  -1   46.20    3.01
  -7  12  -1   49.67    1.59
  -8 -12  -1   64.59    2.17
   8  12   1   64.09    3.74
  -8  12  -1   61.22    2.05
  -8  12  -1   61.92    3.61
   8  12   1   67.99    4.07
  -9 -12  -1   33.18    1.35
   9  12   1   34.31    2.96
  -9  12  -1   25.12    2.33
  -9  12  -1   28.47    1.29
   9  12   1   29.61    2.61
 -10 -12  -1   41.98    1.67
  10  12   1   42.53    3.25
 -10  12  -1   38.99    3.00
  10  12   1   46.72    3.62
 -10  12  -1   38.52    1.70
 -11 -12  -1   21.93    1.18
 -11  12  -1   22.55    2.77
  11  12   1   22.34    3.16
  11  12   1   20.04    2.76
 -11  12  -1   21.99    1.28
 -12 -12  -1   23.37    1.28
  12  12   1   23.21    3.17
 -12  12  -1   23.77    1.42
 -13 -12  -1   22.13    1.32
 -13  12  -1   27.13    1.62
  13  12   1   22.07    3.16
 -14 -12  -1   17.92    1.21
 -14  12  -1   19.15    1.46
  14  12   1   12.72    2.48
 -15 -12  -1    8.73    1.00
 -15  12  -1    8.73    1.21
  15  12   1    7.63    2.16
 -14 -13   1    0.47    0.42
 -14  13   1    0.73    0.48
 -13 -13   1   17.86    1.17
 -13  13   1   17.76    1.28
 -12 -13   1    0.40    0.33
  12  13  -1    0.03    0.93
 -12  13   1    0.28    0.34
 -11 -13   1   20.64    1.14
 -11  13   1   20.34    1.18
  11  13  -1   20.91    3.00
  11  13  -1   19.78    2.73
 -11  13   1   18.92    2.53
 -10 -13   1    2.38    0.46
  10  13  -1    2.84    1.13
  10  13  -1    1.40    1.18
 -10  13   1    3.08    0.52
 -10  13   1    2.18    1.02
  -9 -13   1   20.90    1.06
  -9  13   1   18.70    0.97
  -9  13   1   20.33    2.53
   9  13  -1   20.07    2.79
   9  13  -1   22.56    2.68
  -8 -13   1   23.55    1.11
  -8  13   1   23.92    2.65
   8  13  -1   25.95    2.31
  -8  13   1   23.86    1.00
   8  13  -1   29.99    3.20
   7  13  -1    8.44    1.68
  -7  13   1    9.11    0.51
  -7  13   1   10.91    1.69
   7  13  -1   11.89    1.74
  -6  13   1   11.77    1.77
  -6  13   1   10.56    0.51
   6  13  -1   11.33    1.68
   6  13  -1    7.90    1.56
   5  13  -1    0.10    0.50
  -5  13   1    0.08    0.14
   5  13  -1    0.12    0.61
  -5  13   1   -0.08    0.41
  -4  13   1    9.45    0.60
   4  13  -1    8.89    1.46
  -4  13   1    9.65    1.37
   4  13  -1    9.46    1.36
   3  13  -1   31.86    2.14
  -3  13   1   37.97    1.54
  -3  13   1   35.43    2.10
   3  13  -1   42.87    2.52
  -2  13   1    0.95    0.50
  -2  13   1    0.36    0.31
   2  13  -1    1.47    0.62
   2  13  -1    1.44    0.57
  -1  13   1   43.06    2.05
   1  13  -1   49.38    2.42
  -1  13   1   42.44    2.39
   1  13  -1   46.34    2.45
   0  13  -1    4.47    0.88
   0  13   1    6.29    1.05
   0  13  -1    2.68    0.66
   0  13   1    3.35    0.72
  -1  13  -1   83.87    3.55
   1  13   1   88.14    3.58
  -1  13  -1   82.73    3.11
   1  13   1   84.30    3.72
  -2  13  -1    0.29    0.29
   2  13   1    0.48    0.50
  -2  13  -1    0.35    0.38
   2  13   1    0.63    0.53
  -3  13  -1  133.42    5.33
   3  13   1  134.55    5.34
  -3  13  -1  137.54    4.03
   3  13   1  137.80    5.38
  -4  13  -1    1.62    0.73
   4  13   1    0.85    0.68
   4  13   1    1.02    0.64
  -5  13  -1   89.10    4.29
   5  13   1   94.53    4.53
   5  13   1   95.58    4.37
  -6  13  -1   12.22    1.76
   6  13   1   13.43    1.99
   6  13   1   11.83    1.78
   7  13   1   52.43    3.44
  -7  13  -1   44.05    1.43
   7  13   1   49.65    3.18
  -7  13  -1   42.60    2.94
  -8 -13  -1    0.80    0.30
  -8  13  -1    1.75    0.30
   8  13   1    1.36    1.00
  -8  13  -1    1.30    0.88
   8  13   1    1.10    0.86
  -9 -13  -1    1.45    0.37
  -9  13  -1    1.37    0.88
   9  13   1    2.06    1.02
  -9  13  -1    1.59    0.36
   9  13   1    0.71    0.98
 -10 -13  -1    3.70    0.52
 -10  13  -1    1.17    0.77
 -10  13  -1    2.15    0.44
  10  13   1    1.43    0.99
  10  13   1    3.63    1.42
 -11 -13  -1    0.27    0.31
 -11  13  -1   -0.32    0.26
  11  13   1    0.08    0.83
  11  13   1    2.52    1.39
 -12 -13  -1    1.46    0.42
 -12  13  -1    0.86    0.39
  12  13   1    0.65    0.97
 -13 -13  -1   11.20    0.94
 -13  13  -1    9.45    1.11
  13  13   1   10.41    2.25
 -14 -13  -1    2.39    0.56
  14  13   1    1.72    1.35
 -14  13  -1    1.77    0.60
 -13 -14   1   10.27    1.06
 -13  14   1   12.14    1.06
 -12 -14   1    4.78    0.71
 -12  14   1    3.66    0.66
  12  14  -1    3.06    1.56
 -11 -14   1   24.42    1.31
  11  14  -1   21.03    3.11
 -11  14   1   24.96    1.30
 -10 -14   1   -0.32    0.25
 -10  14   1    0.24    0.81
  10  14  -1    1.14    1.12
 -10  14   1    0.02    0.24
  -9 -14   1    8.77    0.72
   9  14  -1    8.46    1.99
  -9  14   1    7.95    0.61
  -9  14   1    8.97    1.77
  -8  14   1    0.88    0.24
  -8  14   1    0.40    0.74
   8  14  -1    0.35    0.86
   8  14  -1    0.46    0.75
  -7  14   1   10.90    1.80
   7  14  -1   10.12    1.87
  -7  14   1   11.93    0.58
   7  14  -1   14.24    1.99
   6  14  -1   23.86    2.06
   6  14  -1   21.39    2.57
  -6  14   1   20.40    0.79
  -5  14   1    2.86    0.36
   5  14  -1    3.08    1.03
   5  14  -1    3.34    0.98
   4  14  -1   51.09    3.11
  -4  14   1   51.74    1.88
   4  14  -1   59.74    3.09
  -3  14   1   -0.14    0.22
   3  14  -1   -0.43    0.45
  -3  14   1    0.18    0.41
   3  14  -1   -0.23    0.39
  -2  14   1   21.58    1.65
   2  14  -1   18.00    1.90
   2  14  -1   20.14    1.66
  -2  14   1   18.77    1.21
   1  14  -1    0.14    0.44
  -1  14   1   -0.07    0.34
   1  14  -1    0.50    0.47
  -1  14   1    0.45    0.44
   0  14   1   34.15    1.95
   0  14  -1   33.01    1.89
   0  14   1   26.97    1.95
   0  14  -1   32.53    2.04
   1  14   1    5.67    1.02
   1  14   1    6.69    1.16
  -1  14  -1    5.67    1.00
  -1  14  -1    3.97    0.72
  -2  14  -1   14.27    1.02
   2  14   1   16.14    1.77
  -2  14  -1   14.50    1.32
   2  14   1   14.93    1.69
   3  14   1   -0.42    0.40
   3  14   1    0.01    0.46
  -3  14  -1    0.44    0.27
  -4  14  -1    0.51    0.23
   4  14   1    0.45    0.62
   4  14   1   -0.01    0.50
   5  14   1   -0.17    0.58
   5  14   1    0.74    0.59
  -5  14  -1   -0.18    0.54
   6  14   1   10.52    1.84
   6  14   1   14.94    2.01
  -6  14  -1    9.92    1.65
   7  14   1    0.86    0.81
   7  14   1   -0.46    0.67
  -7  14  -1    0.34    0.67
  -7  14  -1    0.22    0.14
   8  14   1   15.98    2.21
  -8  14  -1   15.71    2.23
  -8  14  -1   16.19    0.75
   8  14   1   15.81    2.41
  -9 -14  -1    0.09    0.26
   9  14   1    0.48    0.95
  -9  14  -1   -0.23    0.69
   9  14   1    0.04    0.68
  -9  14  -1   -0.04    0.20
 -10 -14  -1   20.61    1.13
 -10  14  -1   18.27    1.03
  10  14   1   17.07    2.49
 -10  14  -1   17.24    2.48
  10  14   1   18.86    2.78
 -11 -14  -1    0.55    0.37
 -11  14  -1    0.48    0.31
  11  14   1    0.16    1.07
  11  14   1    0.77    0.94
 -12 -14  -1   18.44    1.19
  12  14   1   22.78    3.19
 -12  14  -1   15.94    1.16
  12  14   1   17.27    3.12
 -13 -14  -1   -0.05    0.34
  13  14   1   -0.67    0.93
 -13  14  -1    0.23    0.35
 -12 -15   1    0.27    0.37
 -12  15   1    0.53    0.37
  12  15  -1   -0.63    1.17
 -11 -15   1    0.68    0.38
 -11  15   1    0.61    0.33
  11  15  -1    0.76    1.16
 -10 -15   1    3.87    0.60
 -10  15   1    2.94    0.47
  10  15  -1    1.50    1.23
   9  15  -1    5.02    1.62
  -9  15   1    5.58    0.55
   8  15  -1    9.17    2.05
  -8  15   1    9.04    0.54
   7  15  -1   26.88    3.02
  -7  15   1   25.20    0.94
  -6  15   1    4.19    0.33
   6  15  -1    5.00    1.45
   5  15  -1    9.60    1.71
  -5  15   1    8.09    0.54
   4  15  -1   10.53    1.69
  -4  15   1   10.68    0.75
   3  15  -1   12.60    1.63
  -3  15   1    9.78    0.87
   3  15  -1    8.90    1.48
  -2  15   1    3.64    0.87
   2  15  -1    3.11    0.83
  -2  15   1    3.39    0.69
   2  15  -1    3.53    0.92
  -1  15   1    0.69    0.47
   1  15  -1    0.27    0.50
   1  15  -1    0.11    0.47
  -1  15   1    0.57    0.49
   0  15   1    1.01    0.58
   0  15  -1    1.02    0.49
   0  15  -1    1.29    0.59
   0  15   1    0.58    0.51
   1  15   1    0.61    0.53
   1  15   1    1.86    0.69
  -1  15  -1    1.61    0.55
  -1  15  -1    1.64    0.68
  -2  15  -1    0.06    0.30
   2  15   1   -0.27    0.47
  -2  15  -1    0.21    0.43
   2  15   1    0.08    0.50
  -3  15  -1    0.94    0.39
   3  15   1    2.39    0.81
   3  15   1    0.98    0.63
  -4  15  -1    0.43    0.27
   4  15   1   -0.15    0.59
   4  15   1    0.14    0.50
   5  15   1    3.54    1.14
   5  15   1    3.10    1.01
   6  15   1    7.68    1.50
   6  15   1    6.55    1.56
  -7  15  -1    0.15    0.12
   7  15   1   -0.52    0.78
   7  15   1    0.64    0.68
   8  15   1   -0.29    0.81
   8  15   1    0.04    0.77
  -8  15  -1    0.11    0.16
  -9  15  -1   -0.15    0.19
   9  15   1   -0.06    0.69
  -9  15  -1    0.18    0.79
   9  15   1   -0.35    0.81
 -10 -15  -1    1.10    0.40
 -10  15  -1    1.75    0.40
  10  15   1    0.33    1.07
 -11 -15  -1   -0.41    0.29
  11  15   1   -0.63    1.11
 -11  15  -1    0.20    0.29
 -12 -15  -1   -0.28    0.34
 -12  15  -1   -0.17    0.30
  12  15   1   -0.98    1.25
 -11 -16   1    0.76    0.43
 -11  16   1    0.69    0.34
  11  16  -1    1.09    1.48
 -10  16   1   18.09    0.96
  10  16  -1   21.12    3.16
   9  16  -1    6.03    1.79
  -9  16   1    4.64    0.49
  -8  16   1   11.11    0.59
   8  16  -1   12.15    2.28
  -7  16   1   14.58    0.64
   7  16  -1   21.47    2.85
  -6  16   1    0.18    0.15
   6  16  -1   -0.11    0.68
   5  16  -1    4.93    1.37
  -5  16   1    5.29    0.46
   4  16  -1   -0.21    0.60
  -4  16   1    0.19    0.27
   3  16  -1   18.35    2.17
  -3  16   1   20.05    1.25
  -2  16   1    3.29    0.72
   2  16  -1    3.10    0.96
  -2  16   1    3.58    0.89
  -1  16   1    3.50    0.77
  -1  16   1    3.01    0.87
   1  16  -1    5.16    1.03
   0  16  -1    0.53    0.52
   0  16   1    0.14    0.49
   0  16   1    1.54    0.63
   1  16   1    4.37    1.01
   1  16   1    6.98    1.23
  -1  16  -1    6.91    1.06
  -2  16  -1    5.25    1.02
   2  16   1    4.09    1.01
   2  16   1    5.80    1.20
  -2  16  -1    2.86    0.64
  -3  16  -1   -0.33    0.27
   3  16   1   -0.19    0.56
   3  16   1   -0.24    0.55
  -4  16  -1   -0.04    0.27
   4  16   1   -0.15    0.50
   4  16   1   -0.29    0.57
   5  16   1    5.01    1.35
   5  16   1    4.27    1.22
   6  16   1    2.30    1.04
   7  16   1   19.56    2.71
   8  16   1    1.41    1.09
  -9  16  -1   18.38    0.86
   9  16   1   20.49    3.14
 -10 -16  -1    0.83    0.43
  10  16   1    1.57    1.35
 -10  16  -1   -0.06    0.24
 -11 -16  -1   13.67    1.05
 -11  16  -1   12.77    0.89
  11  16   1   14.23    2.71
  10  17  -1    6.09    2.02
 -10  17   1    6.06    0.61
   9  17  -1   15.54    2.77
  -9  17   1   16.43    0.80
  -8  17   1    0.94    0.24
   8  17  -1    1.01    1.15
  -7  17   1   23.75    0.86
   7  17  -1   24.85    3.05
   6  17  -1   -0.77    0.76
  -6  17   1    0.03    0.15
   5  17  -1    0.70    0.80
  -4  17   1    0.30    0.32
   4  17  -1   -0.21    0.66
  -3  17   1    0.51    0.42
   3  17  -1    0.40    0.65
   2  17  -1   17.74    2.11
  -2  17   1   17.48    1.41
  -2  17   1   19.90    2.07
  -1  17   1    6.81    1.14
  -1  17   1    4.74    1.05
   1  17  -1   10.25    1.56
   0  17  -1   14.96    1.69
   0  17   1   17.37    2.15
   0  17   1   19.30    1.97
   1  17   1   10.13    1.52
  -1  17  -1    9.90    1.29
   2  17   1   65.19    3.53
  -2  17  -1   63.46    2.78
  -3  17  -1   31.42    1.67
   3  17   1   36.36    2.65
  -4  17  -1   22.90    1.18
   4  17   1   22.59    2.69
   5  17   1   18.83    2.52
  -5  17  -1   16.86    0.76
   6  17   1   17.22    2.41
   7  17   1    4.66    1.44
   8  17   1   18.22    2.89
   9  17   1    0.28    1.16
  -9  17  -1    0.18    0.20
  10  17   1    1.46    1.41
 -10  17  -1    0.06    0.25
  -9  18   1    2.56    0.32
   9  18  -1    3.97    1.64
   8  18  -1   16.06    2.79
   7  18  -1    3.42    1.44
  -6  18   1   31.76    1.10
   6  18  -1   36.41    3.15
   5  18  -1    7.62    1.72
  -5  18   1    7.19    0.56
   4  18  -1   67.38    3.94
  -4  18   1   59.19    2.30
   3  18  -1   19.86    2.41
  -3  18   1   20.91    1.38
  -2  18   1   42.52    2.25
   2  18  -1   41.79    2.83
   1  18  -1    2.95    0.94
  -1  18   1    2.32    0.72
   0  18   1   19.89    2.12
   0  18  -1   20.89    1.79
   1  18   1    5.94    1.24
  -1  18  -1    6.08    1.08
   2  18   1    3.92    1.13
  -2  18  -1    3.43    0.78
  -3  18  -1    1.26    0.54
   3  18   1    1.59    0.92
  -4  18  -1   14.42    0.98
   4  18   1   18.70    2.47
   5  18   1    0.11    0.82
  -5  18  -1    0.63    0.23
   6  18   1   18.02    2.67
   7  18   1    3.37    1.44
   8  18   1   59.57    4.43
   9  18   1    0.09    1.37
   7  19  -1   16.13    2.69
   6  19  -1    2.18    1.18
   5  19  -1    0.83    0.96
  -5  19   1    1.37    0.33
  -4  19   1    5.01    0.67
   4  19  -1    3.11    1.22
   3  19  -1    0.59    0.80
  -3  19   1    1.28    0.51
  -2  19   1    5.62    1.02
   2  19  -1    4.52    1.22
   1  19  -1   12.05    1.74
  -1  19   1   14.05    1.69
   0  19  -1    1.32    0.77
   0  19   1    3.26    0.94
   1  19   1   31.21    2.45
  -1  19  -1   30.19    2.11
   2  19   1    5.05    1.29
  -2  19  -1    5.48    1.02
   3  19   1   37.33    2.89
  -3  19  -1   38.47    1.95
  -4  19  -1    0.11    0.34
   4  19   1   -0.09    0.72
   5  19   1   33.84    3.03
   6  19   1   -0.31    0.84
   7  19   1   11.73    2.34
   4  20  -1    5.08    1.47
  -4  20   1    3.46    0.60
  -3  20   1   11.19    1.21
   3  20  -1    9.75    1.89
  -2  20   1   12.30    1.43
   2  20  -1    7.97    1.61
  -1  20   1   -0.06    0.57
   1  20  -1    0.92    0.77
   0  20   1    7.36    1.46
   0  20  -1    8.67    1.45
  -1  20  -1    0.63    0.65
   1  20   1   -0.61    0.61
  -2  20  -1    3.15    0.84
   2  20   1    3.62    1.21
   3  20   1    2.10    1.02
  -3  20  -1    2.48    0.67
   4  20   1   -0.40    0.79
  -4  20  -1   -0.28    0.30
  18   0  -2    0.97    0.49
  18   0  -2   -0.03    0.93
  17   0  -2    0.18    0.89
  17   0  -2    0.02    0.37
  16   0  -2    0.37    0.35
  16   0  -2   -0.28    0.79
 -16   0   2   -0.26    0.66
 -16   0   2    0.58    0.72
  15   0  -2    0.52    0.29
 -15   0   2   -0.16    0.51
  15   0  -2    0.47    0.77
 -15   0   2    0.37    0.67
 -14   0   2    0.87    0.67
 -14   0   2    0.01    0.51
  14   0  -2    1.80    0.42
  14   0  -2    1.32    0.78
 -13   0   2    0.17    0.46
  13   0  -2   -0.03    0.24
 -13   0   2    0.13    0.44
  13   0  -2   -0.01    0.49
  12   0  -2    7.42    0.59
  12   0  -2    8.44    1.27
 -12   0   2    8.19    1.19
 -12   0   2    7.55    1.10
 -11   0   2    0.39    0.39
  11   0  -2    0.22    0.18
 -11   0   2   -0.27    0.31
  11   0  -2    0.28    0.46
 -10   0   2   69.90    2.95
 -10   0   2   81.40    3.19
  10   0  -2   77.89    3.23
  10   0  -2   77.15    2.39
  -9   0   2    0.22    0.29
  -9   0   2   -0.51    0.25
  -9   0   2   -0.24    0.10
   9   0  -2    0.01    0.32
   9   0  -2   -0.13    0.13
  -8   0   2  106.60    2.90
   8   0  -2  105.08    3.02
  -8   0   2  108.51    3.69
  -8   0   2  104.44    3.56
   8   0  -2  102.19    3.66
  -7   0   2   -0.08    0.09
  -7   0   2    0.21    0.23
   7   0  -2   -0.07    0.13
   7   0  -2   -0.16    0.24
  -6   0   2  255.37    6.84
   6   0  -2  261.36    7.42
   6   0  -2  267.04    6.92
  -6   0   2  264.87    7.60
  -5   0   2   -0.07    0.08
   5   0  -2   -0.04    0.19
   5   0  -2   -0.23    0.08
  -5   0   2    0.21    0.18
   4   0  -2  311.18    8.03
   4   0  -2  312.28    8.35
  -4   0   2  304.92    8.00
  -4   0   2  311.67    8.62
  -3   0   2    0.16    0.12
   3   0  -2   -0.02    0.07
  -2   0   2   25.83    0.88
   2   0  -2   27.74    0.89
   1   0  -2    0.01    0.03
  -1   0   2    0.01    0.02
   0   0   2   -0.11    0.01
   1   0   2    0.01    0.06
  -1   0  -2   -0.03    0.04
   2   0   2  168.87    4.76
  -3   0  -2    0.02    0.10
  -4   0  -2   40.03    1.18
   4   0   2   39.21    1.20
  -4   0  -2   40.44    1.54
   5   0   2   -0.13    0.10
  -5   0  -2   -0.11    0.08
  -5   0  -2    0.28    0.21
   5   0   2   -0.04    0.19
  -6   0  -2  206.19    5.49
  -6   0  -2  218.60    6.35
   6   0   2  202.13    5.55
   6   0   2  204.55    6.07
   7   0   2   -0.13    0.26
   7   0   2   -0.21    0.09
  -7   0  -2   -0.15    0.23
  -7   0  -2   -0.24    0.10
   8   0   2  166.00    4.62
  -8   0  -2  164.22    4.47
   8   0   2  173.81    5.39
  -8   0  -2  164.50    5.49
  -8   0  -2  170.22    5.27
   9   0   2    1.04    0.20
  -9   0  -2    0.25    0.32
   9   0   2    0.83    0.38
  -9   0  -2    0.44    0.37
 -10   0  -2   97.02    3.76
  10   0   2   89.54    2.77
 -10   0  -2   85.05    3.43
  10   0   2   94.04    3.67
 -11   0  -2    1.66    0.54
 -11   0  -2    2.12    0.64
  11   0   2    1.50    0.27
  12   0   2    6.38    1.19
 -12   0  -2    6.19    1.05
  12   0   2    6.16    0.62
 -12   0  -2    5.10    0.98
 -13   0  -2    3.57    0.90
  13   0   2    3.05    0.87
 -14   0  -2    1.00    0.60
  14   0   2    1.66    0.39
  14   0   2    1.20    0.82
 -14   0  -2    0.77    0.64
  15   0   2    1.08    0.36
 -15   0  -2    0.68    0.59
  15   0   2    1.36    0.84
 -15   0  -2    0.99    0.62
 -16   0  -2   38.96    2.62
 -16   0  -2   21.01    2.50
  16   0   2   35.06    2.81
  16   0   2   34.46    1.60
 -17   0  -2    1.22    0.80
  17   0   2    2.28    1.13
  17   0   2    2.31    0.49
  18   0   2   33.41    3.50
  18   0   2   32.94    1.70
  18  -1  -2    1.71    1.22
  18  -1  -2    3.67    0.69
 -18   1   2    4.01    1.22
  18   1  -2    1.66    0.55
  18   1  -2    2.40    1.35
  17  -1  -2    0.11    0.96
  17  -1  -2    0.50    0.40
  17   1  -2    0.95    0.46
  17   1  -2    0.24    0.87
 -17   1   2    0.66    0.77
 -16  -1   2    2.05    0.88
  16  -1  -2    2.89    1.13
  16  -1  -2    2.88    0.57
 -16   1   2    1.75    0.81
  16   1  -2    2.85    1.12
  16   1  -2    3.13    0.60
 -15  -1   2    8.46    1.38
  15  -1  -2    6.49    1.36
 -15  -1   2    4.32    1.06
  15  -1  -2    7.42    0.78
  15   1  -2    6.22    0.76
 -15   1   2    5.07    1.07
  15   1  -2    4.05    1.20
 -15   1   2    7.08    1.42
 -14  -1   2    0.24    0.48
 -14  -1   2    0.38    0.59
  14  -1  -2    0.75    0.73
  14  -1  -2    0.08    0.26
  14   1  -2    0.18    0.26
 -14   1   2    0.31    0.56
 -14   1   2    0.17    0.47
  14   1  -2    0.15    0.65
  13  -1  -2   32.03    2.22
 -13  -1   2   35.12    2.13
 -13  -1   2   26.98    1.92
  13  -1  -2   31.80    1.36
  13   1  -2   33.97    2.40
 -13   1   2   30.59    2.14
  13   1  -2   32.17    1.38
 -13   1   2   33.42    2.03
 -12  -1   2   11.93    1.36
  12  -1  -2   12.16    0.72
  12  -1  -2   12.30    1.48
 -12  -1   2   11.01    1.34
  12   1  -2   11.43    1.55
 -12   1   2   10.18    1.33
 -12   1   2   11.95    1.35
  12   1  -2   12.30    0.75
 -11  -1   2   21.40    1.49
  11  -1  -2   22.51    1.60
  11  -1  -2   22.03    0.97
 -11  -1   2   21.38    1.50
 -11  -1   2   21.90    0.86
 -11   1   2   21.54    1.46
  11   1  -2   23.06    1.72
  11   1  -2   21.06    0.99
 -11   1   2   22.39    1.58
  10  -1  -2   16.06    0.77
  10  -1  -2   15.95    1.24
 -10  -1   2   16.43    1.20
 -10  -1   2   16.57    0.71
 -10  -1   2   16.83    1.22
  10   1  -2   18.14    0.82
 -10   1   2   15.66    1.24
 -10   1   2   14.68    1.12
  10   1  -2   15.59    1.36
   9  -1  -2    1.04    0.23
  -9  -1   2    1.84    0.49
  -9  -1   2    1.66    0.50
  -9  -1   2    1.22    0.22
   9  -1  -2    0.53    0.35
  -9   1   2    1.13    0.42
  -9   1   2    1.39    0.45
   9   1  -2    1.05    0.46
   9   1  -2    1.50    0.28
  -8  -1   2   56.86    2.21
   8  -1  -2   55.07    2.18
  -8  -1   2   52.88    1.65
   8  -1  -2   52.01    1.67
  -8   1   2   52.81    2.27
  -8   1   2   53.80    2.13
   8   1  -2   52.81    2.37
   8   1  -2   53.93    1.72
   7  -1  -2    3.41    0.53
   7  -1  -2    2.91    0.26
  -7  -1   2    3.10    0.27
  -7  -1   2    4.24    0.56
   7   1  -2    3.21    0.35
   7   1  -2    4.35    0.73
  -7   1   2    3.56    0.57
  -6  -1   2   35.65    1.17
   6  -1  -2   35.79    1.16
   6  -1  -2   39.36    1.48
  -6  -1   2   36.61    1.49
   6   1  -2   37.35    1.21
   6   1  -2   40.22    1.74
  -6   1   2   37.68    1.60
   5  -1  -2   55.89    1.67
  -5  -1   2   58.67    1.70
  -5  -1   2   62.17    2.02
  -5   1   2   60.50    2.12
   5   1  -2   56.69    1.71
   5   1  -2   60.98    2.20
  -4  -1   2    0.27    0.15
  -4  -1   2    0.31    0.11
   4  -1  -2    0.43    0.10
   4   1  -2    0.43    0.25
  -4   1   2    0.37    0.20
   4   1  -2    0.28    0.11
  -3  -1   2  306.21    8.23
  -3  -1   2  301.79    7.76
   3  -1  -2  305.86    7.72
   3   1  -2  294.35    8.11
   3   1  -2  294.23    7.77
   2  -1  -2   71.14    2.15
  -2   1   2   75.17    2.18
  -1   1   2  251.28    6.83
   1   1  -2  254.68    6.81
   1  -1   2  387.92   10.59
   1   1   2  388.23   10.38
   2  -1   2   26.25    1.02
  -2   1  -2   23.94    1.02
   2   1   2   24.94    0.84
  -3  -1  -2  153.08    4.23
  -3  -1  -2  147.01    3.88
   3   1   2  144.58    4.15
  -3   1  -2  148.89    4.43
   3   1   2  140.68    3.87
   3   1   2  145.57    4.23
  -4  -1  -2    0.09    0.15
  -4  -1  -2    0.32    0.11
   4   1   2    0.18    0.10
  -4   1  -2   -0.04    0.17
   4   1   2    0.00    0.17
  -5  -1  -2    2.72    0.24
  -5  -1  -2    4.06    0.49
   5   1   2    2.56    0.23
   5   1   2    2.89    0.50
  -5   1  -2    2.74    0.47
  -6  -1  -2    5.87    0.37
   6  -1   2    6.87    0.69
  -6  -1  -2    5.71    0.64
   6   1   2    5.84    0.37
   6   1   2    5.42    0.74
  -6   1  -2    6.07    0.78
   7  -1   2   16.20    0.98
  -7  -1  -2   15.88    0.67
   7  -1   2   14.87    0.66
  -7  -1  -2   16.43    1.03
   7   1   2   16.08    1.12
  -7   1  -2   17.34    1.16
  -7   1  -2   16.47    0.99
   7   1   2   16.04    0.69
  -8  -1  -2    0.65    0.16
  -8  -1  -2    0.39    0.32
   8  -1   2    1.16    0.39
   8  -1   2   -0.04    0.18
  -8  -1  -2    0.00    0.29
  -8   1  -2    0.03    0.29
   8   1   2    0.48    0.36
   8   1   2    0.65    0.19
  -8   1  -2   -0.38    0.20
   9  -1   2   40.64    1.99
  -9  -1  -2   41.87    2.06
  -9  -1  -2   42.58    1.44
  -9  -1  -2   42.16    2.08
   9  -1   2   44.93    1.50
  -9   1  -2   44.11    2.23
   9   1   2   45.93    1.52
   9   1   2   47.05    2.28
  -9   1  -2   43.03    1.99
 -10  -1  -2   47.32    1.54
 -10  -1  -2   47.76    2.34
  10  -1   2   49.20    2.31
 -10  -1  -2   43.15    2.22
  10  -1   2   48.70    1.63
 -10   1  -2   46.05    2.43
 -10   1  -2   45.11    2.17
  10   1   2   47.51    1.64
  10   1   2   45.77    2.42
  11  -1   2   73.85    3.24
 -11  -1  -2   73.76    3.21
  11  -1   2   77.82    2.42
 -11  -1  -2   73.30    3.28
 -11   1  -2   77.39    3.47
  11   1   2   81.59    3.51
  11   1   2   75.43    2.43
 -11   1  -2   69.26    3.07
  12  -1   2   35.74    1.40
 -12  -1  -2   33.02    2.12
 -12  -1  -2   33.50    2.07
  12  -1   2   35.69    2.20
  12   1   2   34.93    1.42
 -12   1  -2   34.28    2.05
 -12   1  -2   32.43    2.20
  12   1   2   38.44    2.36
 -13  -1  -2   60.59    3.02
 -13  -1  -2   49.32    2.90
  13  -1   2   69.16    3.29
  13  -1   2   59.47    2.12
 -13   1  -2   56.52    2.90
  13   1   2   61.71    2.16
 -13   1  -2   59.96    3.25
  13   1   2   67.49    3.39
  14  -1   2   15.51    1.94
  14  -1   2   13.91    0.90
 -14  -1  -2   12.96    1.70
 -14  -1  -2   13.90    1.67
 -14   1  -2   14.18    1.69
  14   1   2   15.51    0.94
 -14   1  -2   14.60    1.88
  14   1   2   14.98    1.96
  15  -1   2   31.89    1.48
 -15  -1  -2   33.08    2.38
  15  -1   2   34.21    2.61
 -15  -1  -2   31.56    2.42
 -15   1  -2   29.88    2.21
 -15   1  -2   34.29    2.58
  15   1   2   33.76    1.55
  15   1   2   32.84    2.64
  16  -1   2    8.49    1.64
  16  -1   2   10.49    0.87
 -16  -1  -2    5.22    1.29
 -16   1  -2    9.91    1.60
  16   1   2    8.68    0.90
  16   1   2   10.76    1.86
 -16   1  -2    8.47    1.79
  17  -1   2    4.73    1.43
  17  -1   2    6.01    0.81
  17   1   2    3.04    1.23
 -17   1  -2    6.41    1.32
  17   1   2    4.26    0.72
  18  -1   2    2.38    0.58
  18  -1   2    3.00    1.35
  18   1   2    3.85    1.42
  18   1   2    2.03    0.62
 -18   1  -2    2.12    1.07
  18  -2  -2   32.25    1.65
  18  -2  -2   33.36    3.50
  18   2  -2   31.59    1.68
  18   2  -2   29.05    3.32
 -18   2   2   32.85    2.64
  17  -2  -2   10.62    0.92
  17  -2  -2    9.66    1.81
  17   2  -2   10.35    1.99
  17   2  -2   12.49    0.99
 -17   2   2    9.74    1.60
 -16  -2   2   32.71    2.48
  16  -2  -2   35.30    1.61
  16  -2  -2   27.81    2.50
 -16   2   2   35.26    2.44
  16   2  -2   36.47    1.69
  16   2  -2   37.67    2.95
 -15  -2   2   10.74    1.60
  15  -2  -2   10.38    0.79
  15  -2  -2    9.45    1.60
  15   2  -2    9.88    1.69
  15   2  -2    9.60    0.82
 -15   2   2   10.80    1.48
 -15   2   2    8.03    1.47
  14  -2  -2   41.33    2.70
  14  -2  -2   48.32    1.80
 -14  -2   2   42.11    2.56
 -14   2   2   45.82    2.52
  14   2  -2   47.43    1.85
 -14   2   2   40.68    2.74
  14   2  -2   47.73    3.00
  13  -2  -2   20.07    1.68
 -13  -2   2   20.90    1.69
 -13  -2   2   17.64    1.51
  13  -2  -2   20.13    1.00
  13   2  -2   19.15    2.17
 -13   2   2   16.04    1.87
 -13   2   2   20.20    1.54
  13   2  -2   21.50    1.08
  12  -2  -2    8.11    0.58
  12  -2  -2    7.11    1.10
 -12  -2   2    7.63    1.15
 -12  -2   2    5.84    0.99
 -12  -2   2    7.55    0.52
 -12   2   2    6.74    1.15
  12   2  -2    9.09    0.64
  12   2  -2    5.93    1.18
 -12   2   2    6.60    0.98
 -11  -2   2   30.82    1.80
  11  -2  -2   33.07    1.85
 -11  -2   2   33.06    1.22
 -11  -2   2   29.40    1.86
  11  -2  -2   33.36    1.25
 -11   2   2   32.54    1.99
 -11   2   2   32.82    1.81
  11   2  -2   31.14    2.09
  11   2  -2   31.60    1.28
 -10  -2   2    0.13    0.39
  10  -2  -2    0.68    0.38
  10  -2  -2    0.68    0.20
 -10  -2   2    0.57    0.33
 -10  -2   2    0.75    0.20
 -10   2   2    0.32    0.38
 -10   2   2    0.94    0.43
  10   2  -2    0.86    0.23
  10   2  -2    0.89    0.51
   9  -2  -2   16.60    1.08
  -9  -2   2   16.02    1.17
   9  -2  -2   16.49    0.73
  -9  -2   2   17.62    0.75
  -9  -2   2   16.85    1.11
   9   2  -2   16.78    0.78
  -9   2   2   18.12    1.12
   9   2  -2   18.23    1.39
  -9   2   2   16.81    1.26
  -8  -2   2   11.80    0.57
   8  -2  -2   12.65    0.83
   8  -2  -2   12.29    0.56
  -8  -2   2   12.36    0.86
   8   2  -2   12.74    1.33
  -8   2   2   12.57    1.01
  -8   2   2   11.39    0.83
   8   2  -2   11.19    0.59
  -7  -2   2   44.77    1.42
   7  -2  -2   43.01    1.62
  -7  -2   2   46.85    1.80
   7  -2  -2   44.39    1.37
   7   2  -2   45.57    1.45
  -7   2   2   44.32    1.74
  -7   2   2   45.28    1.98
   7   2  -2   41.78    2.02
  -6  -2   2   67.75    2.29
   6  -2  -2   65.01    1.89
  -6  -2   2   66.22    1.95
   6   2  -2   63.76    1.97
   6   2  -2   69.98    2.61
  -6   2   2   69.79    2.53
  -5  -2   2    3.63    0.25
  -5  -2   2    3.95    0.36
   5   2  -2    4.81    0.64
  -5   2   2    3.25    0.47
   5   2  -2    3.45    0.26
  -4  -2   2   43.22    1.46
  -4  -2   2   42.65    1.28
  -4   2   2   46.55    1.67
   4   2  -2   42.21    1.29
   4   2  -2   43.55    1.71
  -3  -2   2   35.63    1.17
  -3  -2   2   34.80    1.05
  -3   2   2   36.93    1.34
   3   2  -2   35.21    1.37
   3   2  -2   36.39    1.06
   2  -2  -2  397.21   10.63
  -2  -2   2  363.71   10.51
  -2   2   2  409.66   10.68
   2   2  -2  392.98   10.52
   1  -2  -2   45.80    1.39
   1   2  -2   44.78    1.34
  -1   2   2   46.59    1.41
   0   2   2   52.92    1.51
   1  -2   2   33.98    1.27
  -1   2  -2   33.94    1.29
  -2   2  -2   15.78    0.82
   2   2   2   14.02    0.49
  -3  -2  -2    5.48    0.27
  -3  -2  -2    6.30    0.35
   3   2   2    6.06    0.48
   3   2   2    6.36    0.33
   3   2   2    5.72    0.27
  -3   2  -2    5.61    0.53
  -4  -2  -2    5.39    0.38
  -4  -2  -2    4.51    0.27
  -4   2  -2    5.08    0.62
   4   2   2    4.53    0.26
   4   2   2    5.90    0.67
  -5  -2  -2   90.52    2.87
  -5  -2  -2   88.96    2.52
   5   2   2   89.64    3.08
   5   2   2   87.07    2.51
  -5   2  -2   93.35    3.23
  -6  -2  -2   35.01    1.18
  -6  -2  -2   34.77    1.48
   6   2   2   38.20    1.75
  -6   2  -2   36.23    1.75
   6   2   2   34.83    1.17
  -7  -2  -2   23.09    0.88
  -7  -2  -2   23.24    1.21
   7  -2   2   24.74    1.16
  -7   2  -2   22.07    1.38
   7   2   2   22.01    0.87
  -7   2  -2   21.33    1.13
   7   2   2   23.79    1.43
  -8  -2  -2   59.56    1.87
  -8  -2  -2   64.58    2.45
   8  -2   2   57.92    2.18
  -8   2  -2   59.05    2.29
   8   2   2   60.21    1.88
  -8   2  -2   55.61    2.60
   8   2   2   56.92    2.59
   9  -2   2    2.75    0.56
  -9  -2  -2    2.68    0.62
  -9  -2  -2    2.89    0.36
   9  -2   2    2.93    0.36
  -9  -2  -2    1.51    0.45
  -9   2  -2    3.28    0.74
   9   2   2    3.52    0.77
   9   2   2    3.10    0.38
  -9   2  -2    3.57    0.65
  10  -2   2    2.54    0.37
 -10  -2  -2    2.87    0.61
  10  -2   2    3.07    0.65
 -10  -2  -2    3.55    0.40
 -10  -2  -2    3.92    0.77
  10   2   2    3.32    0.42
  10   2   2    3.57    0.80
 -10   2  -2    2.67    0.59
 -10   2  -2    3.54    0.82
 -11  -2  -2    5.58    0.92
  11  -2   2    6.37    0.49
 -11  -2  -2    5.83    0.47
 -11  -2  -2    5.61    0.94
  11  -2   2    7.43    1.04
 -11   2  -2    6.90    0.95
 -11   2  -2    5.39    1.01
  11   2   2    6.57    0.53
  11   2   2    5.82    1.15
 -12  -2  -2    7.03    1.14
 -12  -2  -2    6.67    1.08
  12  -2   2    5.84    1.03
  12  -2   2    7.26    0.57
 -12  -2  -2    7.58    0.54
  12   2   2    7.95    0.62
  12   2   2    7.61    1.33
 -12   2  -2    7.11    1.21
 -12   2  -2    7.43    1.09
  13  -2   2   -0.04    0.57
 -13  -2  -2    0.42    0.50
  13  -2   2   -0.06    0.23
 -13  -2  -2   -0.30    0.43
  13   2   2    0.11    0.27
 -13   2  -2   -0.28    0.42
  13   2   2   -0.33    0.50
 -13   2  -2   -0.05    0.52
  14  -2   2    0.09    0.23
 -14  -2  -2    0.70    0.60
  14  -2   2    0.21    0.62
 -14  -2  -2   -0.51    0.50
 -14   2  -2    1.49    0.65
 -14   2  -2    0.41    0.63
  14   2   2    0.54    0.32
  14   2   2    0.53    0.64
 -15  -2  -2    0.53    0.65
  15  -2   2   -0.54    0.23
  15  -2   2   -0.45    0.60
 -15   2  -2   -0.11    0.63
  15   2   2   -0.15    0.28
 -15   2  -2    0.36    0.61
  15   2   2   -0.36    0.63
  16  -2   2    3.80    1.21
  16  -2   2    3.93    0.63
 -16  -2  -2    1.72    0.88
  16   2   2    1.86    1.04
 -16   2  -2    4.17    1.09
  16   2   2    3.22    0.60
  17  -2   2    3.12    1.25
  17  -2   2    3.01    0.64
  17   2   2    1.79    1.11
  17   2   2    2.30    0.60
 -17   2  -2    2.97    1.02
  18  -2   2    8.15    1.80
  18  -2   2    9.15    1.02
  18   2   2    5.43    1.49
  18   2   2    6.98    0.91
 -18   2  -2    8.28    1.66
  18  -3  -2    2.83    0.57
  18  -3  -2    3.80    1.35
 -18   3   2    0.58    0.84
  18   3  -2    2.21    1.13
  17  -3  -2    2.49    0.56
  17  -3  -2    2.95    1.24
  17   3  -2    2.19    0.55
 -17   3   2    2.96    1.00
  17   3  -2    0.73    0.94
 -16  -3   2    1.22    0.72
  16  -3  -2    1.65    0.91
  16  -3  -2    1.77    0.44
 -16   3   2    0.81    0.65
  16   3  -2    1.58    0.86
  16   3  -2    1.31    0.42
  15  -3  -2    5.35    0.68
  15  -3  -2    6.49    1.37
 -15  -3   2    5.08    1.17
 -15   3   2    7.04    1.46
  15   3  -2    4.64    1.27
  15   3  -2    6.03    0.76
 -15   3   2    5.52    1.10
  14  -3  -2    1.34    0.35
 -14  -3   2    1.12    0.59
  14  -3  -2    0.65    0.68
  14   3  -2    1.50    0.35
 -14   3   2    1.43    0.58
 -14   3   2    1.45    0.76
  14   3  -2    1.45    0.72
  13  -3  -2   56.39    1.94
 -13  -3   2   51.48    1.86
  13  -3  -2   51.57    2.75
 -13  -3   2   51.00    2.68
  13   3  -2   53.95    3.12
  13   3  -2   55.63    2.02
 -13   3   2   53.65    3.04
 -13   3   2   55.89    2.66
  12  -3  -2   18.89    1.43
 -12  -3   2   18.47    1.43
  12  -3  -2   17.79    0.89
 -12  -3   2   19.65    0.91
 -12   3   2   18.67    1.68
  12   3  -2   17.59    0.95
  12   3  -2   13.80    1.78
 -12   3   2   17.59    1.35
 -11  -3   2   97.56    3.96
 -11  -3   2  102.32    3.10
  11  -3  -2   99.36    3.71
 -11  -3   2  104.99    3.89
  11  -3  -2  107.32    3.10
 -11   3   2  100.92    3.76
  11   3  -2  108.42    4.39
  11   3  -2  101.78    3.17
 -11   3   2  109.74    4.35
  10  -3  -2    8.64    0.52
 -10  -3   2    9.23    1.14
 -10  -3   2    7.43    0.89
 -10  -3   2    9.28    0.56
  10  -3  -2    8.60    0.93
 -10   3   2   10.24    1.26
  10   3  -2    7.66    1.18
 -10   3   2    8.63    0.95
  10   3  -2    9.26    0.59
   9  -3  -2  132.31    4.27
   9  -3  -2  142.77    3.93
  -9  -3   2  147.88    4.02
  -9  -3   2  136.23    4.60
  -9   3   2  142.67    4.52
   9   3  -2  144.10    5.08
   9   3  -2  144.87    4.05
  -9   3   2  141.06    5.03
   8  -3  -2    0.13    0.13
   8  -3  -2    0.14    0.19
  -8  -3   2    0.36    0.14
  -8  -3   2    0.15    0.22
   8   3  -2    0.50    0.35
  -8   3   2    0.12    0.32
   8   3  -2    0.46    0.18
  -8   3   2    0.07    0.20
  -7  -3   2  200.30    5.83
  -7  -3   2  193.96    5.30
  -7   3   2  195.67    6.22
  -7   3   2  196.80    5.66
   7   3  -2  193.91    5.32
   7   3  -2  195.44    6.17
  -6  -3   2    0.50    0.21
  -6  -3   2    0.45    0.15
  -6   3   2    1.58    0.42
   6   3  -2    0.59    0.30
  -6   3   2    0.45    0.23
   6   3  -2    0.45    0.16
  -5  -3   2  194.81    5.36
  -5  -3   2  207.17    5.77
   5   3  -2  198.82    5.38
  -5   3   2  211.41    6.15
   5   3  -2  198.68    5.98
  -4  -3   2   12.08    0.48
  -4  -3   2   11.47    0.56
  -4   3   2   12.96    0.78
   4   3  -2   11.46    0.47
   4   3  -2   12.46    0.77
  -3  -3   2    8.53    0.36
  -3  -3   2    8.85    0.42
   3   3  -2    8.10    0.52
  -3   3   2    9.61    0.60
  -2  -3   2   67.50    1.94
  -2   3   2   62.98    2.13
   2   3  -2   66.90    1.93
   1  -3  -2  171.18    4.73
  -1  -3   2  169.70    4.64
   1   3  -2  166.49    4.63
  -1   3   2  168.29    4.79
   0  -3  -2   67.86    1.97
   0  -3   2   64.48    1.97
   0  -3   2   69.94    2.26
   0   3   2   71.56    2.03
  -1  -3  -2   64.44    1.80
  -1  -3  -2   68.30    1.87
   1  -3   2   67.18    2.26
  -1   3  -2   66.28    2.27
  -2  -3  -2   31.25    0.93
  -2   3  -2   31.54    1.38
   2   3   2   31.76    0.92
  -3  -3  -2    9.47    0.41
  -3  -3  -2    8.78    0.36
   3   3   2    8.43    0.35
   3   3   2    9.03    0.53
  -3   3  -2    9.79    0.73
   3   3   2    9.50    0.38
  -4  -3  -2    0.08    0.10
  -4  -3  -2   -0.04    0.07
   4   3   2   -0.12    0.06
  -4   3  -2   -0.11    0.18
   4   3   2   -0.14    0.13
  -5  -3  -2    0.94    0.17
  -5  -3  -2    0.92    0.23
  -5   3  -2    1.35    0.39
   5   3   2    0.23    0.24
   5   3   2    1.39    0.19
  -6  -3  -2   17.52    0.89
  -6  -3  -2   13.52    0.64
  -6   3  -2   17.30    1.19
  -6   3  -2   16.52    0.84
   6   3   2   16.94    1.11
   6   3   2   15.35    0.65
  -7  -3  -2    0.53    0.25
  -7  -3  -2    0.64    0.17
   7   3   2    1.05    0.43
  -7   3  -2    0.33    0.30
   7   3   2    0.81    0.19
  -7   3  -2    0.19    0.20
  -8  -3  -2    0.07    0.13
  -8  -3  -2    0.17    0.23
  -8   3  -2    0.22    0.23
  -8   3  -2    0.10    0.30
   8   3   2    0.12    0.14
   8   3   2   -0.20    0.26
   9  -3   2    1.05    0.35
  -9  -3  -2    1.58    0.43
  -9  -3  -2    1.97    0.30
   9   3   2    1.48    0.28
  -9   3  -2    1.95    0.45
   9   3   2    1.58    0.57
  -9   3  -2    0.65    0.44
 -10  -3  -2    5.60    0.95
 -10  -3  -2    5.09    0.51
  10  -3   2    3.49    0.44
 -10  -3  -2    3.69    0.70
  10  -3   2    4.74    0.74
 -10   3  -2    4.49    0.73
  10   3   2    4.26    0.48
 -10   3  -2    4.41    0.93
  10   3   2    5.61    1.00
 -11  -3  -2    2.61    0.67
 -11  -3  -2    2.46    0.38
 -11  -3  -2    2.29    0.73
  11  -3   2    2.23    0.38
  11   3   2    1.89    0.36
 -11   3  -2    2.14    0.57
  11   3   2    1.33    0.57
 -11   3  -2    0.83    0.52
 -12  -3  -2    2.11    0.66
  12  -3   2    1.41    0.34
 -12  -3  -2    1.50    0.34
 -12  -3  -2    0.25    0.47
  12   3   2    1.76    0.76
 -12   3  -2    1.28    0.56
  12   3   2    0.56    0.28
 -12   3  -2    0.97    0.62
  13  -3   2    6.96    0.60
 -13  -3  -2    6.40    1.11
 -13  -3  -2    6.75    0.65
  13   3   2    7.89    1.40
  13   3   2    7.52    0.75
 -13   3  -2    8.46    1.19
 -13   3  -2    5.14    1.20
 -14  -3  -2    0.43    0.57
  14  -3   2    0.54    0.33
 -14   3  -2    0.87    0.72
  14   3   2    0.09    0.63
  14   3   2    0.74    0.35
 -14   3  -2   -0.20    0.43
  15  -3   2    0.71    0.38
 -15  -3  -2    1.18    0.66
  15   3   2    0.15    0.37
  15   3   2    1.21    0.84
 -15   3  -2    0.67    0.81
 -15   3  -2    0.32    0.59
  16  -3   2    0.28    0.35
 -16  -3  -2    0.19    0.70
  16   3   2    1.50    0.91
 -16   3  -2    0.69    0.65
  16   3   2   -0.77    0.29
  17  -3   2    0.96    0.99
  17  -3   2    2.93    0.58
 -17   3  -2    2.55    0.98
  17   3   2    3.46    0.70
  17   3   2    1.58    1.10
  18  -3   2   -0.66    0.98
  18  -3   2    0.39    0.44
  18   3   2    0.36    0.91
 -18   3  -2    1.10    0.88
  18   3   2    0.35    0.45
  18  -4  -2   16.45    1.16
  18   4  -2   16.46    2.43
 -18   4   2   19.42    2.29
  17  -4  -2   22.65    1.30
  17   4  -2   17.72    2.47
 -17   4   2   25.73    2.15
 -16  -4   2    7.27    1.37
  16  -4  -2    8.98    0.90
 -16   4   2    8.15    1.32
  16   4  -2    8.75    0.94
  16   4  -2    6.68    1.56
  15  -4  -2   23.06    1.19
 -15  -4   2   22.92    1.89
 -15   4   2   20.68    2.49
  15   4  -2   22.83    1.26
  15   4  -2   21.21    2.52
 -15   4   2   23.13    1.82
  14  -4  -2    4.74    0.58
 -14  -4   2    4.38    0.56
 -14  -4   2    3.32    0.81
 -14   4   2    4.74    0.93
 -14   4   2    4.24    1.12
  14   4  -2    4.10    0.59
  14   4  -2    4.58    1.12
 -13  -4   2   14.95    1.35
 -13  -4   2   14.26    0.82
  13  -4  -2   13.29    0.78
 -13   4   2   12.43    1.72
 -13   4   2   13.01    1.38
  13   4  -2   12.15    0.83
  13   4  -2   11.32    1.69
  12  -4  -2    1.57    0.30
 -12  -4   2    1.34    0.31
 -12  -4   2    1.42    0.52
  12   4  -2    1.81    0.37
 -12   4   2    1.22    0.49
  12   4  -2    1.32    0.64
 -12   4   2    1.88    0.74
 -11  -4   2   19.99    1.32
 -11  -4   2   17.17    0.87
  11  -4  -2   18.58    0.84
 -11   4   2   18.46    1.30
  11   4  -2   20.35    1.68
  11   4  -2   19.46    0.94
 -11   4   2   18.81    1.63
 -10  -4   2    0.68    0.33
  10  -4  -2    0.11    0.18
 -10  -4   2    0.12    0.16
  10   4  -2    0.58    0.46
 -10   4   2    0.18    0.27
 -10   4   2   -0.08    0.39
  10   4  -2    0.60    0.22
  -9  -4   2   25.19    1.02
   9  -4  -2   25.44    0.92
  -9  -4   2   25.82    1.35
  -9   4   2   24.00    1.30
  -9   4   2   27.77    1.75
   9   4  -2   30.40    1.82
   9   4  -2   26.65    1.06
  -8  -4   2   38.02    1.64
  -8  -4   2   38.97    1.34
   8   4  -2   40.49    2.06
  -8   4   2   37.39    2.03
  -8   4   2   36.70    1.61
   8   4  -2   40.80    1.37
  -7  -4   2    2.09    0.27
  -7  -4   2    2.62    0.41
   7   4  -2    2.55    0.59
  -7   4   2    1.98    0.38
   7   4  -2    2.37    0.30
  -7   4   2    2.56    0.57
  -6  -4   2   83.29    2.46
  -6  -4   2   86.41    2.74
   6   4  -2   90.15    3.12
  -6   4   2   85.86    3.20
   6   4  -2   83.13    2.46
  -6   4   2   85.59    2.65
  -5  -4   2    9.09    0.45
  -5  -4   2   10.36    0.56
  -5   4   2    9.50    0.78
   5   4  -2    9.97    0.75
  -4  -4   2   70.09    2.02
  -4  -4   2   72.45    2.19
  -4   4   2   74.63    2.62
   4   4  -2   68.25    2.28
  -3  -4   2    5.56    0.33
  -3   4   2    5.61    0.62
  -2  -4   2   89.99    2.53
   2   4  -2   83.66    2.53
  -2   4   2   88.05    2.89
  -2   4   2   89.49    2.85
  -1  -4   2   83.75    2.31
   1  -4  -2   78.66    2.42
   1   4  -2   75.40    2.29
  -1   4   2   80.92    2.54
   0  -4   2   23.05    1.17
   0  -4  -2   23.25    0.85
   0  -4   2   23.48    0.82
   0   4   2   23.84    0.91
  -1  -4  -2    9.94    0.35
  -1  -4  -2   10.17    0.45
  -1   4  -2   11.34    0.74
  -2  -4  -2    0.08    0.05
   2   4   2    0.16    0.22
   2   4   2    0.06    0.06
  -2   4  -2   -0.21    0.16
  -3  -4  -2   51.41    1.48
  -3  -4  -2   52.43    1.54
  -3   4  -2   52.49    2.15
   3   4   2   50.70    1.53
   3   4   2   51.57    2.21
   3   4   2   52.35    1.52
  -4  -4  -2    4.69    0.32
  -4  -4  -2    5.54    0.30
   4   4   2    4.73    0.26
   4   4   2    5.85    0.46
  -4   4  -2    5.28    0.71
   4   4   2    4.77    0.30
  -5  -4  -2   26.14    0.92
  -5  -4  -2   27.46    1.06
   5   4   2   25.65    0.89
  -5   4  -2   28.28    1.55
   5   4   2   27.71    1.29
  -6  -4  -2   34.70    1.16
  -6  -4  -2   34.74    1.37
   6   4   2   32.99    1.13
   6   4   2   32.32    1.60
  -6   4  -2   35.70    1.33
  -6   4  -2   34.36    1.84
  -7  -4  -2   18.52    0.98
  -7  -4  -2   18.05    0.76
   7   4   2   17.04    0.74
  -7   4  -2   19.23    0.98
  -7   4  -2   17.52    1.33
   7   4   2   17.63    1.21
  -8  -4  -2   32.62    1.20
  -8  -4  -2   36.59    1.58
   8   4   2   31.78    1.18
  -8   4  -2   30.53    1.93
   8   4   2   31.96    1.80
  -8   4  -2   32.24    1.47
  -9  -4  -2   41.20    1.89
  -9  -4  -2   42.16    1.47
  -9   4  -2   42.31    1.83
   9   4   2   40.48    1.45
  -9   4  -2   36.90    2.25
   9   4   2   42.09    2.22
 -10  -4  -2   14.41    1.29
 -10  -4  -2   15.87    0.79
 -10  -4  -2   14.86    1.12
  10   4   2   14.64    0.77
  10   4   2   13.97    1.58
 -10   4  -2   13.81    1.05
 -10   4  -2   13.49    1.68
  11  -4   2    4.64    0.52
 -11  -4  -2    4.71    0.52
 -11  -4  -2    4.78    0.82
  11   4   2    5.48    0.58
 -11   4  -2    4.75    0.78
 -11   4  -2    5.72    1.09
  11   4   2    3.79    0.92
  12  -4   2   -0.88    0.26
 -12  -4  -2    0.10    0.40
 -12  -4  -2   -0.02    0.19
  12   4   2    0.49    0.28
 -12   4  -2   -0.01    0.47
  12   4   2    1.27    0.66
 -12   4  -2   -0.26    0.33
  13  -4   2    2.92    0.45
 -13  -4  -2    3.89    0.89
 -13  -4  -2    3.00    0.45
 -13   4  -2    2.63    0.71
  13   4   2    3.73    0.53
  13   4   2    3.86    0.96
 -13   4  -2    3.43    1.06
 -14  -4  -2   10.39    0.74
 -14  -4  -2    7.61    1.27
  14  -4   2   10.66    0.75
  14   4   2   10.69    1.63
  14   4   2    9.94    0.79
 -14   4  -2    8.27    1.56
 -14   4  -2   10.11    1.35
  15  -4   2    0.46    0.34
 -15   4  -2    0.77    0.63
 -15   4  -2    0.55    0.72
  15   4   2   -0.10    0.63
  15   4   2    0.31    0.32
  16  -4   2    4.01    0.63
 -16   4  -2    2.79    0.94
  16   4   2    2.45    0.94
  16   4   2    3.34    0.62
  17  -4   2    1.10    0.48
  17   4   2    1.27    0.48
 -17   4  -2    1.63    0.83
  17   4   2    1.37    1.01
  18  -4   2    7.49    0.91
 -18   4  -2    7.23    1.47
  18   4   2    7.49    1.62
  18  -5  -2    0.84    0.48
  18   5  -2    1.67    1.10
 -18   5   2   -0.48    0.68
  17  -5  -2    2.77    0.59
  17   5  -2    2.17    1.03
 -17   5   2    2.13    0.90
  16  -5  -2   -0.25    0.27
 -16   5   2    0.06    0.57
  16   5  -2    0.64    0.73
 -15  -5   2    8.29    0.71
  15  -5  -2   10.70    0.77
  15   5  -2    9.77    1.69
 -15   5   2    8.20    1.27
  14  -5  -2    0.49    0.29
 -14  -5   2    0.40    0.28
 -14  -5   2    1.11    0.61
  14   5  -2    0.23    0.30
 -14   5   2   -0.09    0.58
  14   5  -2    0.85    0.74
 -14   5   2    0.35    0.47
  13  -5  -2   24.26    1.11
 -13  -5   2   27.93    1.22
 -13  -5   2   25.09    1.71
 -13   5   2   20.50    1.56
  13   5  -2   26.71    1.25
  13   5  -2   24.95    2.07
 -13   5   2   22.29    2.03
 -12  -5   2   16.25    0.88
  12  -5  -2   15.86    0.80
 -12  -5   2   14.96    1.22
  12   5  -2   18.73    1.99
  12   5  -2   14.87    0.88
 -12   5   2   16.62    1.91
 -12   5   2   13.47    1.17
 -11  -5   2   29.75    1.21
  11  -5  -2   26.65    1.08
 -11  -5   2   27.51    1.59
  11   5  -2   32.62    2.09
  11   5  -2   27.93    1.21
 -11   5   2   29.35    1.61
 -11   5   2   29.94    2.08
 -10  -5   2   14.41    0.74
 -10  -5   2   12.67    0.97
 -10   5   2   13.65    1.62
  10   5  -2   12.94    1.50
  10   5  -2   12.96    0.73
 -10   5   2   13.35    0.99
  -9  -5   2    0.55    0.27
  -9  -5   2   -0.07    0.14
  -9   5   2    0.11    0.35
   9   5  -2    0.41    0.36
   9   5  -2   -0.37    0.58
   9   5  -2    0.08    0.15
  -9   5   2    0.16    0.23
  -8  -5   2   16.58    0.75
  -8  -5   2   17.49    0.97
   8   5  -2   20.01    1.32
  -8   5   2   15.82    0.94
  -8   5   2   17.80    1.38
   8   5  -2   15.88    0.75
  -7  -5   2    4.83    0.53
  -7  -5   2    4.22    0.34
   7   5  -2    3.70    0.33
  -7   5   2    5.74    0.90
  -7   5   2    4.64    0.52
   7   5  -2    4.66    0.71
  -6  -5   2   54.69    1.71
  -6  -5   2   55.56    1.91
  -6   5   2   55.90    1.84
   6   5  -2   57.96    2.18
  -6   5   2   54.57    2.43
  -5  -5   2   21.76    0.91
  -5  -5   2   20.85    0.80
  -5   5   2   23.29    0.88
  -5   5   2   22.70    1.33
   5   5  -2   22.76    1.04
  -4  -5   2   56.05    1.66
  -4  -5   2   57.64    1.80
   4   5  -2   56.23    1.65
  -4   5   2   56.72    2.28
  -3  -5   2  131.73    3.70
  -3   5   2  132.38    4.21
   3   5  -2  124.72    4.24
  -2  -5   2    3.34    0.24
  -2   5   2    3.81    0.49
  -2   5   2    3.33    0.51
  -1  -5   2  203.79    5.54
  -1   5   2  200.28    6.01
  -1   5   2  196.62    5.85
   0  -5   2    1.31    0.18
   0  -5  -2    1.85    0.26
   0   5   2    1.74    0.39
   0   5   2    1.52    0.28
  -1  -5  -2  142.23    3.82
  -1  -5  -2  140.08    3.99
   1   5   2  133.24    4.44
  -1   5  -2  142.59    4.46
  -2  -5  -2    6.76    0.27
   2   5   2    6.72    0.27
   2   5   2    6.96    0.81
  -2   5  -2    5.48    0.69
  -3  -5  -2   23.32    0.75
   3   5   2   22.40    0.74
  -3   5  -2   21.37    1.28
   3   5   2   24.89    1.40
  -4  -5  -2    0.19    0.11
  -4  -5  -2    0.22    0.10
  -4   5  -2    0.36    0.30
   4   5   2    0.40    0.13
   4   5   2    0.30    0.11
  -5  -5  -2    7.46    0.46
  -5  -5  -2    7.98    0.41
   5   5   2    6.80    0.36
  -5   5  -2    6.39    0.42
   5   5   2    8.16    0.58
  -5   5  -2    7.13    0.93
  -6  -5  -2    8.58    0.59
  -6  -5  -2   10.54    0.52
   6   5   2    9.22    0.46
  -6   5  -2    9.81    1.21
   6   5   2    9.94    0.77
  -6   5  -2    8.84    0.58
  -7  -5  -2   30.82    1.31
  -7  -5  -2   30.16    1.09
   7   5   2   27.85    1.51
  -7   5  -2   29.89    1.26
   7   5   2   29.57    1.06
  -7   5  -2   26.78    1.79
  -8  -5  -2    8.74    0.52
  -8  -5  -2    7.73    0.68
  -8   5  -2    8.41    1.18
   8   5   2    7.69    1.01
  -8   5  -2    6.81    0.73
   8   5   2    9.25    0.52
  -9  -5  -2   35.40    1.35
  -9  -5  -2   37.72    1.73
   9   5   2   37.04    1.35
  -9   5  -2   40.73    2.36
   9   5   2   33.00    1.95
  -9   5  -2   39.80    1.72
 -10  -5  -2    0.82    0.25
 -10  -5  -2    0.17    0.32
  10   5   2    0.70    0.22
  10   5   2    0.55    0.43
 -10   5  -2    0.20    0.28
 -10   5  -2    0.00    0.43
 -11  -5  -2   61.16    2.67
 -11  -5  -2   57.02    2.04
  11   5   2   60.48    2.06
 -11   5  -2   63.89    3.37
 -11   5  -2   59.92    2.56
  11   5   2   58.87    2.99
 -12  -5  -2    0.22    0.23
 -12  -5  -2   -0.10    0.41
  12   5   2    0.93    0.28
 -12   5  -2   -0.27    0.45
 -12   5  -2   -0.08    0.40
  12   5   2    0.82    0.59
 -13  -5  -2   76.62    2.52
 -13  -5  -2   73.05    3.35
  13  -5   2   71.65    2.42
  13   5   2   71.84    3.63
 -13   5  -2   73.61    3.20
  13   5   2   72.20    2.50
 -13   5  -2   69.51    3.90
  14  -5   2    1.58    0.39
 -14  -5  -2    1.06    0.36
  14   5   2    1.60    0.40
  14   5   2    1.66    0.89
 -14   5  -2    0.65    0.54
 -14   5  -2    1.91    0.98
  15  -5   2   27.93    1.32
 -15  -5  -2   25.16    1.31
 -15   5  -2   28.31    2.02
  15   5   2   25.20    2.64
  16  -5   2    4.27    0.62
  16   5   2    3.73    1.25
 -16   5  -2    3.28    0.92
  17  -5   2    7.98    0.90
  17   5   2    9.44    1.85
 -17   5  -2   11.82    1.71
  18  -5   2    0.80    0.44
  18   5   2    1.08    0.97
 -18   5  -2    0.79    0.82
  17  -6  -2    0.28    0.36
 -17   6   2   -0.12    0.60
  17   6  -2    0.62    0.95
  16  -6  -2    0.44    0.35
 -16   6   2    0.01    0.62
  16   6  -2    0.50    0.81
  15  -6  -2   -0.02    0.26
 -15  -6   2    0.14    0.32
  15   6  -2   -0.22    0.67
 -15   6   2   -0.03    0.47
 -14  -6   2    5.23    0.65
  14  -6  -2    5.12    0.58
 -14   6   2    4.56    1.18
 -14   6   2    5.38    0.98
  14   6  -2    4.89    1.18
  13  -6  -2    7.92    0.60
 -13  -6   2    7.78    1.11
 -13  -6   2    8.50    0.69
 -13   6   2    8.51    1.14
  13   6  -2    9.06    1.46
 -13   6   2    4.65    1.14
 -12  -6   2   13.01    1.11
  12  -6  -2   11.08    0.66
 -12  -6   2   11.70    0.77
 -12   6   2   14.34    1.92
  12   6  -2   13.74    1.67
 -12   6   2   11.31    1.22
 -11  -6   2    0.27    0.22
  11  -6  -2    1.02    0.21
 -11  -6   2    1.20    0.42
  11   6  -2    0.68    0.56
 -11   6   2    0.63    0.56
 -11   6   2    0.95    0.40
 -10  -6   2   25.88    1.09
 -10  -6   2   24.59    1.37
 -10   6   2   25.01    1.35
 -10   6   2   20.14    1.72
  10   6  -2   27.98    2.97
  10   6  -2   26.70    1.75
  -9  -6   2    3.15    0.51
  -9  -6   2    3.76    0.41
  -9   6   2    3.44    0.84
   9   6  -2    2.60    0.65
  -9   6   2    3.36    0.53
   9   6  -2    2.77    1.04
  -8  -6   2   92.24    3.02
  -8  -6   2   90.47    2.68
  -8   6   2   89.98    3.75
   8   6  -2   89.70    3.29
  -8   6   2   84.33    2.88
   8   6  -2   84.86    4.23
  -7  -6   2    7.00    0.45
  -7  -6   2    8.10    0.58
  -7   6   2    7.63    0.56
   7   6  -2    6.01    1.18
  -7   6   2   11.35    1.30
   7   6  -2    8.09    0.72
  -6  -6   2   44.20    1.44
  -6  -6   2   45.10    1.60
   6   6  -2   45.17    1.66
  -6   6   2   43.21    1.51
  -6   6   2   43.92    2.19
   6   6  -2   44.55    2.57
  -5  -6   2    2.65    0.29
  -5  -6   2    3.46    0.32
   5   6  -2    2.26    0.82
   5   6  -2    3.66    0.86
  -5   6   2    3.00    0.59
  -5   6   2    3.09    0.32
   5   6  -2    2.84    0.22
  -4  -6   2   56.93    1.67
  -4  -6   2   57.67    1.81
  -4   6   2   58.21    2.41
   4   6  -2   52.40    2.42
  -3  -6   2    0.90    0.17
   3   6  -2    0.84    0.32
  -3   6   2    0.74    0.32
  -2  -6   2   10.43    0.48
   2   6  -2    9.67    0.77
  -2   6   2   10.43    0.77
  -2   6   2   10.31    0.79
  -1  -6   2    6.15    0.36
  -1   6   2    6.43    0.73
   1   6  -2    6.47    0.69
  -1   6   2    7.05    0.58
   0  -6   2   19.96    0.78
   0  -6  -2   20.04    0.88
   0   6   2   20.07    1.16
   0   6  -2   19.19    1.02
   0   6   2   19.00    0.93
  -1  -6  -2    6.91    0.45
  -1  -6  -2    6.30    0.30
  -1   6  -2    6.91    0.59
   1   6   2    8.18    0.74
  -1   6  -2    6.67    0.77
  -2  -6  -2   56.23    1.62
  -2  -6  -2   57.77    1.84
  -2   6  -2   56.57    2.34
   2   6   2   53.57    2.34
  -3  -6  -2   40.65    1.21
   3   6   2   38.98    1.20
   3   6   2   38.65    1.95
  -3   6  -2   42.41    1.97
  -4  -6  -2  302.39    8.03
  -4  -6  -2  288.59    7.70
  -4   6  -2  305.39    9.10
   4   6   2  284.75    7.99
   4   6   2  292.54    9.09
  -5  -6  -2   23.31    0.84
  -5  -6  -2   23.11    0.90
   5   6   2   22.51    0.84
  -5   6  -2   22.88    0.83
   5   6   2   24.23    1.78
  -5   6  -2   21.19    1.49
   5   6   2   26.14    1.71
  -6  -6  -2  187.09    5.26
  -6  -6  -2  203.09    5.61
   6   6   2  190.87    6.79
  -6   6  -2  188.33    5.36
   6   6   2  197.86    5.55
  -6   6  -2  198.30    6.65
  -7  -6  -2   31.60    1.31
  -7  -6  -2   30.24    1.13
   7   6   2   30.05    1.07
  -7   6  -2   31.59    1.27
   7   6   2   29.54    2.18
  -7   6  -2   30.78    1.97
   7   6   2   32.00    1.49
  -8  -6  -2   84.98    2.56
  -8  -6  -2   83.93    2.88
   8   6   2   83.05    3.12
   8   6   2   78.78    2.47
  -8   6  -2   83.47    2.80
  -8   6  -2   89.62    3.83
   8   6   2   82.70    4.09
  -9  -6  -2   17.48    1.07
  -9  -6  -2   16.72    0.82
   9   6   2   16.83    0.79
  -9   6  -2   15.87    1.78
  -9   6  -2   16.72    1.04
   9   6   2   19.02    2.32
   9   6   2   17.97    1.30
 -10  -6  -2   49.59    1.71
 -10  -6  -2   42.72    2.05
  10   6   2   46.86    1.66
 -10   6  -2   45.40    2.78
 -10   6  -2   48.55    2.07
  10   6   2   46.44    2.37
 -11  -6  -2    5.23    0.81
  11   6   2    4.63    0.90
 -11   6  -2    3.68    1.06
 -11   6  -2    3.78    0.68
 -12  -6  -2    1.06    0.30
 -12   6  -2    0.55    0.58
 -12   6  -2   -0.14    0.40
  12   6   2    1.22    0.56
  13  -6   2   -0.05    0.32
 -13   6  -2    1.19    0.52
  13   6   2    1.50    0.66
 -13   6  -2    1.18    0.70
  14  -6   2    4.86    0.62
 -14  -6  -2    5.47    0.66
 -14   6  -2    3.89    1.21
 -14   6  -2    3.06    0.84
  14   6   2    4.77    1.06
  15  -6   2    8.53    0.71
 -15  -6  -2    9.07    0.77
  15   6   2    7.71    1.43
 -15   6  -2    7.23    1.22
  16  -6   2   30.12    1.47
  16   6   2   34.48    2.60
 -16   6  -2   30.33    2.26
  17  -6   2    2.32    0.54
 -17   6  -2    2.58    0.90
  17   6   2    2.27    1.00
  17  -7  -2    0.21    0.37
 -17   7   2   -0.24    0.61
  17   7  -2    0.91    0.79
  16  -7  -2    2.69    0.50
 -16  -7   2    3.03    0.56
  16   7  -2    2.11    0.89
 -16   7   2    2.17    0.83
  15  -7  -2    8.03    0.68
 -15  -7   2    9.31    0.91
  15   7  -2    7.31    1.35
 -15   7   2    8.35    1.20
  14  -7  -2    0.93    0.31
 -14  -7   2    2.02    0.44
  14   7  -2    0.90    0.62
 -14   7   2    2.18    0.65
 -14   7   2    1.17    0.87
  13  -7  -2   22.81    1.06
 -13  -7   2   27.35    1.27
 -13   7   2   28.76    1.72
 -13   7   2   24.25    2.71
  13   7  -2   29.20    2.04
 -12  -7   2    0.02    0.23
 -12   7   2   -0.08    0.29
  12   7  -2    0.62    0.50
 -12   7   2    0.09    0.54
 -11  -7   2    4.56    0.74
 -11  -7   2    4.43    0.54
 -11   7   2    4.23    0.72
  11   7  -2    4.16    0.87
 -11   7   2    3.34    0.93
 -10  -7   2    5.30    0.55
 -10  -7   2    4.28    0.66
 -10   7   2    3.38    0.60
 -10   7   2    4.79    1.05
  10   7  -2    6.05    1.50
  10   7  -2    4.79    0.83
  -9  -7   2   30.04    1.19
  -9  -7   2   31.66    1.46
  -9   7   2   30.77    1.42
   9   7  -2   27.91    1.57
   9   7  -2   28.96    2.50
  -9   7   2   29.22    2.03
  -8  -7   2   13.18    0.68
  -8  -7   2   13.32    0.82
  -8   7   2   13.26    0.80
   8   7  -2   13.85    0.93
   8   7  -2   13.37    1.94
  -8   7   2   15.29    1.38
  -7  -7   2    7.46    0.56
  -7  -7   2    7.88    0.48
  -7   7   2    6.44    1.05
  -7   7   2    8.01    0.53
   7   7  -2    5.60    1.26
   7   7  -2    6.71    0.53
  -6  -7   2   51.41    1.65
  -6  -7   2   51.27    1.80
  -6   7   2   51.81    1.70
  -6   7   2   53.93    2.57
   6   7  -2   55.07    2.96
  -5  -7   2    0.10    0.11
  -5  -7   2    0.38    0.16
   5   7  -2    0.29    0.30
  -5   7   2    0.45    0.34
   5   7  -2    0.52    0.48
   5   7  -2    0.30    0.51
  -5   7   2    0.15    0.12
  -4  -7   2   29.73    1.09
  -4  -7   2   28.55    0.98
  -4   7   2   29.26    0.98
   4   7  -2   28.79    1.85
   4   7  -2   31.88    1.72
  -4   7   2   33.24    1.72
  -3  -7   2   25.37    0.92
   3   7  -2   25.20    1.63
  -3   7   2   24.30    1.35
   3   7  -2   24.94    1.41
  -3   7   2   20.37    1.32
  -2  -7   2  228.10    6.24
  -2   7   2  230.04    6.87
   2   7  -2  216.05    6.82
  -2   7   2  222.20    6.86
   2   7  -2  224.74    6.88
  -1  -7   2  215.67    6.00
  -1   7   2  220.63    6.48
  -1   7   2  212.55    6.63
   1   7  -2  210.76    6.50
   0  -7   2  277.64    7.49
   0   7   2  267.88    7.78
   0   7   2  259.55    8.08
   0   7  -2  272.53    7.92
  -1  -7  -2   43.76    1.59
  -1  -7  -2   44.93    1.36
  -1   7  -2   42.92    1.82
   1   7   2   46.32    2.08
  -1   7  -2   44.21    1.99
  -2  -7  -2  130.42    3.84
  -2  -7  -2  126.74    3.56
  -2   7  -2  127.40    4.13
   2   7   2  128.13    4.37
   2   7   2  128.70    4.49
  -2   7  -2  128.86    4.45
  -3  -7  -2   80.11    2.32
   3   7   2   83.67    3.30
  -3   7  -2   81.73    3.24
   3   7   2   80.49    3.24
  -4  -7  -2    2.30    0.21
  -4  -7  -2    2.65    0.26
   4   7   2    2.46    0.60
   4   7   2    2.74    0.21
   4   7   2    2.07    0.64
  -4   7  -2    3.05    0.65
  -5  -7  -2    2.35    0.27
  -5  -7  -2    2.24    0.26
   5   7   2    1.22    0.63
  -5   7  -2    2.51    0.23
   5   7   2    2.20    0.66
  -5   7  -2    2.46    0.63
  -6  -7  -2    6.42    0.45
  -6  -7  -2    5.96    0.40
  -6   7  -2    5.65    0.40
  -6   7  -2    5.53    0.99
   6   7   2    5.67    0.32
   6   7   2    5.46    1.04
   6   7   2    7.05    1.26
  -7  -7  -2    0.17    0.18
  -7  -7  -2    0.25    0.15
   7   7   2    0.60    0.58
  -7   7  -2    0.27    0.41
   7   7   2    0.37    0.20
  -7   7  -2   -0.07    0.17
  -8  -7  -2    5.80    0.46
  -8  -7  -2    5.93    0.64
  -8   7  -2    5.88    1.10
   8   7   2    6.42    1.34
   8   7   2    5.34    0.69
  -8   7  -2    5.02    0.57
  -9  -7  -2    1.56    0.29
  -9  -7  -2    1.57    0.40
  -9   7  -2    1.71    0.65
   9   7   2    0.63    0.73
   9   7   2    1.52    0.47
  -9   7  -2    1.21    0.38
 -10  -7  -2  107.03    3.25
  10   7   2   94.41    4.98
 -10   7  -2  106.80    4.78
 -10   7  -2  109.17    3.65
  10   7   2  105.21    3.91
 -11  -7  -2   92.13    2.94
 -11   7  -2   92.20    4.47
 -11   7  -2   90.50    3.36
  11   7   2   90.70    3.71
 -12  -7  -2   26.81    1.27
 -12   7  -2   28.48    2.35
 -12   7  -2   29.09    1.69
  12   7   2   24.02    1.80
 -13  -7  -2   12.46    0.88
 -13   7  -2   16.89    2.31
 -13   7  -2   14.25    1.46
  13   7   2   13.59    1.67
  14  -7   2   20.66    1.13
 -14  -7  -2   26.62    1.32
  14   7   2   26.74    2.08
 -14   7  -2   26.83    3.30
 -14   7  -2   27.26    1.83
  15  -7   2    5.85    0.69
 -15  -7  -2    7.14    0.80
 -15   7  -2    8.12    1.29
  15   7   2    8.31    1.45
 -16  -7  -2   24.14    1.34
  16  -7   2   24.34    1.27
 -16   7  -2   28.01    2.09
  16   7   2   22.72    2.51
  17  -7   2    1.49    0.46
  17   7   2    1.38    0.89
 -17   7  -2    1.98    0.86
  17  -8  -2    0.05    0.33
 -17  -8   2    0.33    0.38
 -17   8   2    0.17    0.63
 -16  -8   2   39.15    1.80
  16  -8  -2   39.13    1.65
 -16   8   2   42.68    2.53
  16   8  -2   33.58    2.50
  15  -8  -2    0.58    0.29
 -15  -8   2    0.71    0.37
  15   8  -2    0.13    0.60
 -15   8   2    0.44    0.45
 -14  -8   2   24.08    1.25
  14  -8  -2   22.84    1.07
  14   8  -2   21.29    1.81
 -14   8   2   22.92    1.66
 -13  -8   2    0.96    0.31
  13   8  -2    0.83    0.56
 -13   8   2    0.62    0.71
 -13   8   2   -0.06    0.36
 -12  -8   2   11.59    0.79
 -12   8   2   11.13    1.16
  12   8  -2   11.08    1.32
 -12   8   2    9.76    1.69
 -11  -8   2    8.82    0.66
 -11   8   2    8.59    0.94
  11   8  -2    6.18    0.93
 -11   8   2    6.32    1.28
 -10  -8   2    7.17    0.57
 -10   8   2    7.79    0.81
 -10   8   2    7.51    1.40
  10   8  -2    5.58    1.53
  10   8  -2    8.38    0.93
  -9  -8   2    6.24    0.50
  -9  -8   2    4.68    0.63
   9   8  -2    2.81    1.10
  -9   8   2    5.16    1.05
  -9   8   2    5.15    0.62
  -8  -8   2    8.48    0.54
  -8  -8   2    7.77    0.62
   8   8  -2    8.60    1.56
  -8   8   2    8.80    1.35
  -8   8   2    8.81    0.61
  -7  -8   2    4.14    0.48
  -7  -8   2    3.63    0.39
  -7   8   2    5.31    1.01
   7   8  -2    2.86    0.91
  -7   8   2    3.97    0.43
  -6  -8   2   26.77    1.11
  -6  -8   2   27.10    1.01
  -6   8   2   27.58    1.80
  -6   8   2   25.88    1.00
   6   8  -2   28.02    1.88
   6   8  -2   27.06    2.08
  -5  -8   2   12.63    0.64
  -5  -8   2   12.56    0.57
   5   8  -2   12.52    1.54
   5   8  -2   11.93    1.34
  -5   8   2   12.89    0.56
  -5   8   2   13.14    1.16
  -4  -8   2   51.70    1.68
  -4  -8   2   48.42    1.51
   4   8  -2   46.90    2.53
   4   8  -2   50.85    2.40
  -4   8   2   54.00    2.45
   4   8  -2   51.64    2.69
  -4   8   2   50.00    1.53
  -3  -8   2    2.09    0.26
   3   8  -2    2.78    0.68
   3   8  -2    2.23    0.52
  -3   8   2    2.31    0.56
   3   8  -2    3.83    0.81
  -3   8   2    2.02    0.48
  -3   8   2    2.43    0.26
  -2  -8   2    1.71    0.25
  -2   8   2    1.73    0.47
  -2   8   2    1.47    0.25
  -2   8   2    1.86    0.48
   2   8  -2    2.09    0.59
   2   8  -2    0.95    0.40
  -1  -8   2    2.81    0.32
   1   8  -2    2.74    0.54
   1   8  -2    2.16    0.46
  -1   8   2    1.67    0.45
  -1   8   2    2.16    0.37
  -1   8   2    2.29    0.48
   0  -8   2   22.67    0.92
   0   8   2   22.38    1.17
   0   8  -2   21.97    1.09
   0   8   2   24.30    1.21
   0   8  -2   19.97    1.22
   0   8   2   22.52    1.38
  -1  -8  -2   67.47    1.98
   1   8   2   59.62    2.69
  -1   8  -2   66.39    2.55
   1   8   2   68.15    2.61
  -1   8  -2   66.13    2.05
  -1   8  -2   70.43    2.77
  -2  -8  -2   46.88    1.40
  -2  -8  -2   44.56    1.65
  -2   8  -2   45.85    1.95
   2   8   2   47.18    2.19
  -2   8  -2   41.97    2.13
   2   8   2   45.70    2.22
  -3  -8  -2    3.88    0.46
  -3  -8  -2    2.99    0.22
   3   8   2    2.80    0.64
   3   8   2    2.95    0.68
  -3   8  -2    2.54    0.62
  -4  -8  -2    2.93    0.24
  -4  -8  -2    3.04    0.23
   4   8   2    2.88    0.75
   4   8   2    2.88    0.22
  -4   8  -2    3.36    0.75
   4   8   2    2.82    0.67
  -5  -8  -2   73.35    2.26
  -5  -8  -2   74.24    2.20
  -5   8  -2   73.37    2.06
  -5   8  -2   78.18    3.39
   5   8   2   73.65    3.38
   5   8   2   78.13    3.54
  -6  -8  -2    3.20    0.33
  -6  -8  -2    3.38    0.37
  -6   8  -2    2.99    0.31
   6   8   2    3.10    0.83
  -6   8  -2    2.57    0.72
   6   8   2    3.52    0.95
  -7  -8  -2   38.78    1.47
  -7  -8  -2   36.04    1.34
   7   8   2   44.32    2.78
   7   8   2   40.13    2.56
  -7   8  -2   37.18    1.38
  -7   8  -2   37.53    2.35
  -8  -8  -2    5.64    0.45
  -8   8  -2    6.11    1.13
   8   8   2    4.85    1.32
  -8   8  -2    6.03    0.60
  -9  -8  -2   27.54    1.18
   9   8   2   29.08    1.37
  -9   8  -2   26.06    2.13
   9   8   2   28.74    2.53
  -9   8  -2   29.76    1.38
 -10  -8  -2    0.29    0.22
  10   8   2    0.53    0.35
 -10   8  -2    0.62    0.59
  10   8   2   -0.50    0.72
 -10   8  -2    0.12    0.30
 -11  -8  -2    8.57    0.69
 -11   8  -2    9.32    1.01
  11   8   2    9.27    1.13
 -11   8  -2    9.10    1.67
 -12  -8  -2    0.60    0.31
  12   8   2    1.67    0.57
 -12   8  -2    0.42    0.37
 -12   8  -2    0.93    0.80
 -13  -8  -2    2.56    0.49
 -13   8  -2    3.82    1.28
  13   8   2    1.75    0.67
 -13   8  -2    2.37    0.69
 -14  -8  -2    1.58    0.42
  14   8   2    0.88    0.62
 -14   8  -2    2.67    0.72
 -15  -8  -2    7.65    0.87
  15  -8   2    6.41    0.73
  15   8   2    7.51    1.30
 -15   8  -2    6.45    1.14
  16  -8   2    1.77    0.45
 -16  -8  -2    2.20    0.55
  16   8   2    1.20    0.77
 -16   8  -2    2.06    0.81
 -17  -8  -2    6.42    0.88
  17  -8   2    7.70    0.86
  17   8   2    8.65    1.61
 -17   8  -2    7.74    1.39
  16  -9  -2    1.57    0.39
 -15  -9   2    5.00    0.70
 -15   9   2    5.54    1.00
 -14  -9   2    1.61    0.42
 -14   9   2    1.06    0.51
 -13  -9   2   24.96    1.29
 -13   9   2   25.56    2.90
 -13   9   2   26.67    1.64
 -12  -9   2   12.57    0.83
 -12   9   2   11.21    1.88
 -12   9   2    9.83    1.07
 -11  -9   2   34.94    1.49
  11   9  -2   32.93    3.89
 -11   9   2   40.09    2.79
 -11   9   2   35.91    1.73
 -10  -9   2   72.49    2.40
 -10   9   2   73.30    3.84
 -10   9   2   73.57    2.65
  10   9  -2   65.31    4.10
  -9  -9   2   15.47    0.80
   9   9  -2   10.34    1.84
  -9   9   2   15.25    0.91
  -9   9   2   15.16    1.89
  -8  -9   2   23.71    1.03
   8   9  -2   22.63    2.56
   8   9  -2   24.87    2.09
  -8   9   2   26.86    1.13
  -8   9   2   23.67    1.88
  -7  -9   2   29.95    1.26
  -7  -9   2   30.40    1.15
  -7   9   2   28.82    2.02
   7   9  -2   30.10    2.14
   7   9  -2   30.11    2.36
  -7   9   2   29.96    1.16
  -6  -9   2   11.91    0.60
  -6  -9   2   11.49    0.66
   6   9  -2   11.84    1.65
  -6   9   2   11.96    0.58
  -6   9   2   11.86    1.43
   6   9  -2   11.30    1.44
  -5  -9   2   31.98    1.09
  -5  -9   2   32.65    1.20
  -5   9   2   31.00    1.06
  -5   9   2   30.88    1.93
   5   9  -2   30.53    1.94
   5   9  -2   25.86    2.00
  -4  -9   2    0.65    0.18
  -4  -9   2    1.05    0.18
   4   9  -2    1.12    0.51
   4   9  -2    0.17    0.45
  -4   9   2    0.03    0.32
  -4   9   2    0.85    0.17
   4   9  -2    0.25    0.33
  -3  -9   2   13.38    0.63
  -3   9   2   12.00    0.59
   3   9  -2   11.27    1.30
  -3   9   2   13.81    1.06
  -3   9   2   13.35    1.10
   3   9  -2   14.01    1.14
   3   9  -2   13.20    1.45
  -2  -9   2    1.20    0.22
  -2   9   2    1.76    0.48
  -2   9   2    1.59    0.29
   2   9  -2    1.00    0.41
   2   9  -2    1.82    0.56
  -2   9   2    1.37    0.46
  -1  -9   2    1.60    0.26
  -1   9   2    2.22    0.41
  -1   9   2    2.90    0.63
   1   9  -2    2.42    0.56
   1   9  -2    1.35    0.44
  -1   9   2    1.46    0.44
   0  -9   2    5.08    0.39
   0   9   2    5.55    0.70
   0   9  -2    4.22    0.68
   0   9  -2    5.39    0.64
   0   9   2    5.22    0.79
   0   9   2    4.76    0.65
  -1  -9  -2   25.24    0.90
  -1   9  -2   24.93    1.05
   1   9   2   23.01    1.40
  -1   9  -2   25.19    1.40
   1   9   2   26.82    1.61
  -1   9  -2   24.85    1.52
  -2  -9  -2    0.30    0.11
  -2   9  -2    0.20    0.24
   2   9   2    0.11    0.32
   2   9   2    0.12    0.33
  -2   9  -2   -0.04    0.27
  -3  -9  -2   10.54    0.47
   3   9   2   13.13    1.19
  -3   9  -2   10.92    1.30
   3   9   2   12.73    1.44
  -4  -9  -2   19.92    0.76
  -4  -9  -2   22.82    0.79
   4   9   2   22.70    1.62
   4   9   2   18.41    1.57
  -4   9  -2   24.91    1.69
  -5  -9  -2    6.04    0.39
  -5  -9  -2    6.15    0.38
   5   9   2    7.13    1.14
   5   9   2    6.73    1.20
  -5   9  -2    7.85    1.21
  -6  -9  -2    9.75    0.54
  -6   9  -2   12.03    1.51
  -6   9  -2    8.47    0.63
   6   9   2   10.75    1.44
  -6   9  -2   10.43    0.48
   6   9   2    7.16    1.32
  -7  -9  -2   10.83    0.61
  -7   9  -2   11.59    0.62
   7   9   2   13.07    1.79
   7   9   2    8.68    1.49
  -7   9  -2   15.03    1.82
  -8  -9  -2    8.15    0.55
   8   9   2    7.17    1.44
  -8   9  -2    7.82    0.58
  -8   9  -2    6.07    1.28
   8   9   2    8.48    1.49
  -9  -9  -2    2.74    0.42
   9   9   2    0.72    0.61
  -9   9  -2    2.10    0.44
   9   9   2    1.07    0.92
  -9   9  -2    1.50    0.80
 -10  -9  -2    0.65    0.28
 -10   9  -2    0.42    0.33
  10   9   2    0.28    0.83
 -10   9  -2    1.31    0.75
 -11  -9  -2    0.56    0.28
 -11   9  -2   -0.10    0.53
 -11   9  -2    0.61    0.32
 -12  -9  -2    1.20    0.38
 -12   9  -2    1.93    0.58
 -12   9  -2    0.98    0.85
 -13  -9  -2    2.17    0.46
 -13   9  -2    2.68    0.68
 -13   9  -2    1.53    0.99
 -14  -9  -2    1.28    0.44
 -14   9  -2    0.88    0.53
 -15  -9  -2    1.13    0.45
 -15   9  -2    0.03    0.53
 -16  -9  -2    3.06    0.63
 -16   9  -2    1.00    0.70
 -16 -10   2    8.45    0.95
 -16  10   2    6.11    1.10
 -15 -10   2   39.70    1.85
 -15  10   2   41.10    2.32
 -14 -10   2    1.32    0.43
 -14  10   2    1.39    0.56
 -13 -10   2   20.92    1.15
 -13  10   2   17.12    1.33
 -12 -10   2    0.50    0.31
 -12  10   2    0.48    0.37
 -12  10   2    0.80    0.73
 -11 -10   2    3.43    0.51
  11  10  -2    3.28    1.36
  11  10  -2    1.48    0.88
 -11  10   2    4.05    0.64
 -11  10   2    4.70    1.23
 -10 -10   2    4.11    0.50
  10  10  -2    5.00    1.33
  10  10  -2    6.56    1.58
 -10  10   2    4.60    1.15
 -10  10   2    3.36    0.54
  -9 -10   2    0.49    0.23
  -9  10   2    0.06    0.53
   9  10  -2    1.54    0.70
   9  10  -2    1.36    0.85
  -9  10   2    0.77    0.29
  -8 -10   2    4.56    0.50
   8  10  -2    6.47    1.36
  -8  10   2    4.23    0.48
  -8  10   2    6.19    1.25
   8  10  -2    5.35    1.37
  -7 -10   2    1.42    0.27
  -7  10   2    1.34    0.25
   7  10  -2    1.75    0.81
  -7  10   2    1.64    0.70
   7  10  -2    1.55    0.74
  -6 -10   2   55.06    1.76
   6  10  -2   56.44    3.20
  -6  10   2   49.25    2.79
  -6  10   2   53.62    1.70
   6  10  -2   55.28    2.92
  -5 -10   2   36.46    1.34
  -5  10   2   37.14    2.20
  -5  10   2   33.48    1.35
  -5  10   2   35.81    1.19
   5  10  -2   37.50    2.19
   5  10  -2   32.66    2.29
  -4 -10   2   37.03    1.32
   4  10  -2   34.80    2.22
  -4  10   2   36.13    2.09
  -4  10   2   35.60    1.22
  -4  10   2   34.60    1.28
   4  10  -2   35.55    2.06
  -3 -10   2   53.08    1.76
  -3  10   2   54.94    2.48
  -3  10   2   55.88    2.57
   3  10  -2   48.28    2.45
   3  10  -2   53.85    2.67
  -3  10   2   52.49    1.73
   3  10  -2   50.22    2.68
  -3  10   2   50.93    1.73
  -2 -10   2    1.64    0.26
  -2  10   2    1.45    0.50
  -2  10   2    1.17    0.29
   2  10  -2    1.93    0.56
  -2  10   2    0.71    0.38
   2  10  -2    1.44    0.47
   2  10  -2    1.46    0.56
  -1 -10   2   41.57    1.48
  -1  10   2   41.70    1.98
   1  10  -2   39.96    2.02
  -1  10   2   41.24    1.73
  -1  10   2   42.08    2.14
   1  10  -2   42.78    2.06
   0 -10   2    1.22    0.24
   0 -10  -2    0.98    0.20
   0  10   2    1.29    0.49
   0  10  -2    0.42    0.31
   0  10  -2    0.77    0.36
   0  10   2    1.07    0.41
  -1 -10  -2   32.25    1.15
  -1  10  -2   37.05    1.95
  -1  10  -2   32.65    1.73
   1  10   2   32.50    1.90
  -1  10  -2   34.05    1.40
   1  10   2   32.09    1.76
  -2 -10  -2   19.21    0.75
   2  10   2   20.78    1.51
  -2  10  -2   19.68    0.78
  -2  10  -2   18.94    1.42
  -2  10  -2   20.92    0.73
  -2  10  -2   19.50    1.28
   2  10   2   21.67    1.50
  -3 -10  -2    5.47    0.34
  -3  10  -2    5.25    0.94
   3  10   2    5.92    1.02
   3  10   2    4.46    0.87
  -4  10  -2   31.55    2.03
   4  10   2   30.46    2.08
   4  10   2   29.94    1.99
  -5 -10  -2    3.35    0.35
   5  10   2    2.71    0.83
   5  10   2    3.65    0.87
  -5  10  -2    2.89    0.83
  -6 -10  -2   36.21    1.26
  -6  10  -2   32.37    1.31
  -6  10  -2   37.81    2.38
  -6  10  -2   33.50    1.10
   6  10   2   35.47    2.51
   6  10   2   40.71    2.50
  -7 -10  -2    7.31    0.51
   7  10   2   10.08    1.66
   7  10   2    9.59    1.56
  -7  10  -2    5.81    0.44
  -7  10  -2    6.74    1.25
  -8 -10  -2   32.32    1.30
  -8  10  -2   34.39    2.44
   8  10   2   33.00    2.69
  -8  10  -2   31.48    1.30
   8  10   2   38.21    2.68
  -9 -10  -2    0.92    0.27
   9  10   2    1.15    0.78
  -9  10  -2    0.78    0.30
   9  10   2    0.99    0.94
  -9  10  -2    1.44    0.79
 -10 -10  -2    5.32    0.60
  10  10   2    6.57    1.64
 -10  10  -2    3.75    1.15
  10  10   2    6.88    1.57
 -10  10  -2    5.13    0.69
 -11 -10  -2    2.45    0.45
 -11  10  -2    2.60    0.57
 -11  10  -2    1.68    0.97
  11  10   2    1.59    0.99
  11  10   2    1.64    1.09
 -12 -10  -2    7.30    0.77
 -12  10  -2    8.46    1.03
  12  10   2    5.13    1.57
 -12  10  -2    5.63    1.45
 -13 -10  -2    1.72    0.45
 -13  10  -2    1.71    0.56
 -14 -10  -2    2.77    0.58
 -14  10  -2    2.27    0.71
 -15 -10  -2    0.08    0.37
 -15  10  -2   -0.38    0.44
 -16 -10  -2    2.70    0.62
 -16  10  -2    1.81    0.79
 -15 -11   2    3.26    0.64
 -15  11   2    2.26    0.72
  15  11  -2    2.10    1.46
 -14 -11   2    8.13    0.93
  14  11  -2    5.62    1.81
 -14  11   2    6.82    1.02
 -13 -11   2    3.91    0.62
  13  11  -2    1.02    1.09
 -13  11   2    3.98    0.76
 -12 -11   2   11.49    0.87
  12  11  -2   12.42    2.34
 -12  11   2   13.69    1.06
 -12  11   2   11.03    1.99
 -11 -11   2    0.68    0.29
 -11  11   2    0.44    0.75
 -11  11   2    0.48    0.32
  11  11  -2    0.37    0.68
  11  11  -2    0.83    1.01
 -10 -11   2   16.76    0.95
  10  11  -2   17.15    2.61
 -10  11   2   21.05    2.53
  10  11  -2   23.87    2.82
 -10  11   2   17.85    1.06
  -9 -11   2    1.84    0.37
  -9  11   2    2.66    0.98
   9  11  -2    1.98    1.08
  -9  11   2    1.86    0.37
   9  11  -2    1.92    0.88
  -8 -11   2   26.20    1.12
   8  11  -2   21.84    2.39
  -8  11   2   26.16    1.10
  -8  11   2   21.52    1.99
   8  11  -2   26.93    2.94
  -7 -11   2   25.95    1.09
  -7  11   2   26.22    2.07
   7  11  -2   26.09    2.80
   7  11  -2   26.27    2.11
  -7  11   2   26.89    1.04
  -6  11   2    8.94    1.37
   6  11  -2   10.02    1.65
   6  11  -2    9.07    1.37
  -6  11   2    8.90    0.49
   5  11  -2   77.30    3.75
  -5  11   2   75.48    3.48
  -5  11   2   72.92    2.17
   5  11  -2   74.50    3.45
  -5  11   2   66.95    2.33
   4  11  -2    4.38    0.98
  -4  11   2    8.07    1.21
   4  11  -2    6.10    1.01
  -4  11   2    5.83    0.43
  -4  11   2    5.59    0.53
  -3 -11   2   80.05    2.53
  -3  11   2   81.78    2.56
   3  11  -2   76.07    3.37
   3  11  -2   81.22    3.67
  -3  11   2   83.36    3.47
  -3  11   2   80.87    2.52
  -3  11   2   79.48    3.32
   3  11  -2   74.54    3.48
  -2 -11   2    0.99    0.24
  -2  11   2    1.59    0.52
   2  11  -2    1.37    0.46
  -2  11   2    1.96    0.61
   2  11  -2    1.10    0.54
   2  11  -2    2.99    0.72
  -2  11   2    1.82    0.39
  -2  11   2    1.26    0.31
  -1 -11   2  126.83    3.82
  -1  11   2  127.45    4.13
  -1  11   2  123.65    4.67
   1  11  -2  125.13    4.56
   1  11  -2  126.47    4.44
  -1  11   2  131.72    4.53
   1  11  -2  126.13    4.53
   0 -11   2   12.13    0.69
   0 -11  -2   12.16    0.63
   0  11   2   12.65    1.02
   0  11  -2   11.73    0.99
   0  11   2   12.81    1.17
   0  11  -2   11.60    1.23
  -1 -11  -2   58.29    1.89
   1 -11   2   59.66    2.07
  -1  11  -2   57.85    2.57
   1  11   2   60.56    2.83
  -1  11  -2   56.88    2.19
   1  11   2   57.64    2.61
  -2  11  -2   32.88    1.26
  -2  11  -2   31.41    1.11
   2  11   2   34.76    2.07
  -2  11  -2   32.58    1.78
   2  11   2   33.77    1.99
  -2  11  -2   34.86    2.05
   3  11   2   11.65    1.46
   3  11   2   10.74    1.40
  -3  11  -2    8.38    1.24
   4  11   2    9.48    1.39
  -4  11  -2    9.22    1.33
   4  11   2    9.74    1.44
   5  11   2    1.62    0.66
   5  11   2    0.20    0.53
  -5  11  -2    1.35    0.64
  -6 -11  -2    0.59    0.18
  -6  11  -2   -0.40    0.11
   6  11   2    0.49    0.64
  -6  11  -2   -0.24    0.19
  -6  11  -2   -0.20    0.46
   6  11   2   -0.09    0.43
  -7 -11  -2    2.79    0.38
  -7  11  -2    2.51    0.31
   7  11   2    3.53    1.03
  -7  11  -2    2.28    0.80
   7  11   2    0.48    0.73
  -8 -11  -2    1.99    0.35
   8  11   2    1.64    0.92
  -8  11  -2    1.79    0.80
  -8  11  -2    1.13    0.32
   8  11   2    0.96    0.66
  -9 -11  -2   56.38    1.98
   9  11   2   52.00    3.66
   9  11   2   60.51    3.68
  -9  11  -2   52.69    2.00
  -9  11  -2   57.20    3.46
 -10 -11  -2    6.99    0.70
 -10  11  -2    7.44    0.80
  10  11   2    6.91    1.62
 -10  11  -2    6.42    1.42
  10  11   2    7.23    1.73
 -11 -11  -2   35.45    1.52
  11  11   2   28.46    3.34
 -11  11  -2   32.94    1.62
 -11  11  -2   32.44    2.76
  11  11   2   31.64    2.92
 -12 -11  -2    3.71    0.57
  12  11   2    2.93    1.21
 -12  11  -2    4.95    1.40
 -12  11  -2    3.29    0.65
 -13 -11  -2   67.05    2.56
  13  11   2   72.57    4.89
 -13  11  -2   70.33    2.94
 -14 -11  -2    7.94    0.91
 -14  11  -2    9.30    1.20
  14  11   2    3.03    1.39
 -15 -11  -2   23.43    1.41
 -15  11  -2   21.95    1.72
  15  11   2   23.41    3.56
 -15 -12   2   -0.16    0.37
 -15  12   2    0.26    0.49
 -14 -12   2    0.76    0.44
 -14  12   2    0.76    0.52
 -13 -12   2    1.04    0.42
  13  12  -2    0.84    1.06
 -13  12   2    0.80    0.46
 -12 -12   2    4.54    0.66
 -12  12   2    3.67    0.64
  12  12  -2    2.41    1.19
 -11 -12   2   10.34    0.78
  11  12  -2   11.55    2.05
 -11  12   2    9.28    1.79
  11  12  -2    9.31    2.14
 -11  12   2    9.26    0.92
 -10 -12   2    7.41    0.66
  10  12  -2    5.85    1.46
 -10  12   2    6.08    1.41
  10  12  -2    5.38    1.57
 -10  12   2    7.59    0.77
  -9 -12   2    2.99    0.46
   9  12  -2    4.01    1.16
  -9  12   2    2.48    1.03
  -9  12   2    4.01    0.51
   9  12  -2    4.05    1.45
  -8 -12   2   11.07    0.70
  -8  12   2    8.62    1.49
  -8  12   2    8.58    0.60
   8  12  -2   10.29    1.90
   8  12  -2   12.72    1.85
  -7 -12   2   36.81    1.48
  -7  12   2   36.73    2.52
   7  12  -2   37.21    2.55
  -7  12   2   36.53    1.29
   7  12  -2   33.75    2.74
   6  12  -2   22.01    2.46
  -6  12   2   23.29    1.91
  -6  12   2   22.15    0.87
   6  12  -2   24.07    1.95
  -5  12   2   30.85    2.15
   5  12  -2   31.02    2.12
   5  12  -2   27.81    2.25
  -5  12   2   31.52    1.12
  -4  12   2   16.55    0.85
  -4  12   2   16.29    1.48
   4  12  -2   14.49    1.77
   4  12  -2   13.36    1.55
  -4  12   2   15.08    0.76
   3  12  -2    4.84    1.00
  -3  12   2    6.31    0.65
  -3  12   2    5.68    1.00
  -3  12   2    5.14    0.90
   3  12  -2    5.68    0.99
  -2  12   2    1.57    0.53
   2  12  -2    0.63    0.43
   2  12  -2    0.43    0.52
  -2  12   2    0.78    0.33
   2  12  -2    1.23    0.55
  -2  12   2    0.52    0.41
  -1 -12   2    4.66    0.49
   1  12  -2    4.76    0.84
  -1  12   2    4.82    0.72
   1  12  -2    5.61    0.90
   1  12  -2    4.39    0.84
  -1  12   2    4.31    0.84
   0 -12   2    0.48    0.23
   0  12   2    0.00    0.31
   0  12  -2    0.47    0.33
   0  12   2    0.35    0.39
   0  12  -2    0.78    0.44
   0  12  -2    0.17    0.33
   1 -12   2   19.31    0.98
  -1  12  -2   20.01    1.20
   1  12   2   19.67    1.54
  -1  12  -2   18.22    1.36
   1  12   2   17.77    1.40
  -2  12  -2   10.22    1.16
  -2  12  -2   10.61    0.74
   2  12   2   12.48    1.46
  -2  12  -2    9.96    0.61
  -2  12  -2   12.68    1.50
   2  12   2   12.80    1.47
  -3  12  -2   53.15    2.84
   3  12   2   51.52    2.83
   3  12   2   55.33    2.89
   4  12   2   75.65    3.69
   4  12   2   79.51    3.81
  -4  12  -2   79.77    3.76
   5  12   2   34.61    2.37
  -5  12  -2   30.46    2.23
   5  12   2   31.45    2.41
   6  12   2  129.62    5.67
   6  12   2  130.67    5.51
  -6  12  -2  127.12    5.47
  -7 -12  -2   50.67    1.78
  -7  12  -2   52.50    1.63
   7  12   2   54.03    3.26
   7  12   2   52.02    3.42
  -7  12  -2   47.51    3.08
  -8 -12  -2   61.97    2.12
  -8  12  -2   63.36    3.67
   8  12   2   66.04    3.80
   8  12   2   63.02    3.93
  -8  12  -2   59.24    2.01
  -9 -12  -2   27.73    1.24
  -9  12  -2   27.34    1.23
  -9  12  -2   24.39    2.28
   9  12   2   25.19    2.96
   9  12   2   28.22    2.56
 -10 -12  -2   18.58    1.04
 -10  12  -2   18.37    1.07
 -10  12  -2   17.30    2.39
  10  12   2   14.27    2.28
  10  12   2   21.39    2.89
 -11 -12  -2    6.87    0.74
  11  12   2    5.32    1.64
  11  12   2    4.97    1.52
 -11  12  -2    5.21    1.44
 -11  12  -2    4.93    0.71
 -12 -12  -2    6.49    0.74
 -12  12  -2    3.74    0.69
  12  12   2    2.56    1.24
 -13 -12  -2    1.93    0.50
  13  12   2    1.74    1.17
 -13  12  -2    1.26    0.55
 -14  12  -2    0.53    0.47
  14  12   2    0.96    0.98
 -15 -12  -2   18.24    1.26
  15  12   2   16.37    3.00
 -15  12  -2   17.96    1.52
 -14 -13   2    9.05    0.99
 -14  13   2    7.03    1.00
 -13 -13   2    6.16    0.80
 -13  13   2    5.46    0.86
 -12 -13   2    2.43    0.52
  12  13  -2    2.07    1.33
 -12  13   2    1.03    0.40
 -11 -13   2   10.42    0.83
 -11  13   2   12.92    2.20
 -11  13   2   11.20    0.89
  11  13  -2   11.91    2.39
 -10 -13   2    1.09    0.35
 -10  13   2    1.85    0.93
 -10  13   2    1.19    0.37
  10  13  -2    1.41    1.05
  10  13  -2    2.13    1.21
  -9 -13   2   25.43    1.18
   9  13  -2   22.87    2.63
  -9  13   2   23.61    2.69
  -9  13   2   22.74    1.10
   9  13  -2   26.56    3.22
  -8 -13   2    0.12    0.22
  -8  13   2   -0.28    0.57
   8  13  -2    1.20    0.94
   8  13  -2    0.62    0.70
  -8  13   2    0.14    0.17
  -7  13   2    9.21    0.54
  -7  13   2    9.19    1.57
   7  13  -2   12.36    1.75
   7  13  -2   10.02    1.85
  -6  13   2   20.32    2.20
   6  13  -2   17.67    2.03
  -6  13   2   18.38    0.77
   6  13  -2   19.20    2.31
  -5  13   2    1.38    0.70
  -5  13   2    2.37    0.32
   5  13  -2    2.59    0.96
   5  13  -2    2.20    0.77
   4  13  -2   52.92    2.83
   4  13  -2   48.53    2.93
  -4  13   2   49.63    1.78
   3  13  -2    4.83    0.93
  -3  13   2    3.45    0.78
  -3  13   2    4.24    0.59
   3  13  -2    3.05    0.90
  -2  13   2   86.12    3.72
   2  13  -2   89.73    3.80
  -2  13   2   90.78    3.14
   2  13  -2   80.92    3.63
  -1  13   2   13.59    1.51
  -1  13   2   13.00    1.08
   1  13  -2   13.92    1.50
   1  13  -2   15.21    1.55
   0  13  -2   63.24    2.74
   0  13  -2   63.27    2.82
   0  13   2   69.42    2.91
   0  13   2   63.30    3.11
   0  13  -2   64.66    2.95
   1  13   2   30.14    1.90
  -1  13  -2   28.98    1.81
  -1  13  -2   29.51    1.55
   1  13   2   28.27    1.96
  -1  13  -2   28.43    1.56
   2 -13   2   61.44    2.28
   2  13   2   60.70    3.11
   2  13   2   59.94    3.05
  -2  13  -2   63.25    2.84
  -2  13  -2   63.34    2.35
  -3  13  -2    4.50    0.52
   3  13   2    4.66    1.01
  -3  13  -2    2.65    0.87
   3  13   2    2.70    0.87
   4  13   2   16.03    1.83
   4  13   2   19.16    2.13
  -4  13  -2   17.59    1.97
   5  13   2    1.14    0.69
   5  13   2    0.38    0.66
  -5  13  -2    0.86    0.56
   6  13   2    1.97    0.95
  -6  13  -2    1.34    0.74
   6  13   2    2.21    0.87
   7  13   2    0.69    0.77
  -7  13  -2   -0.22    0.54
   7  13   2    0.63    0.60
  -8 -13  -2   27.70    1.22
  -8  13  -2   27.79    1.07
   8  13   2   23.20    2.68
  -8  13  -2   24.84    2.72
   8  13   2   23.56    2.88
  -9 -13  -2    1.74    0.39
   9  13   2    1.81    1.23
   9  13   2    1.52    0.90
  -9  13  -2    0.48    0.84
  -9  13  -2    0.85    0.32
 -10 -13  -2   24.57    1.22
  10  13   2   19.40    2.80
 -10  13  -2   23.72    2.84
  10  13   2   26.80    3.17
 -10  13  -2   22.07    1.17
 -11 -13  -2    7.04    0.77
 -11  13  -2    3.98    0.65
  11  13   2    2.54    1.46
  11  13   2    3.65    1.38
 -12 -13  -2   33.60    1.62
 -12  13  -2   32.26    1.69
  12  13   2   33.55    3.81
 -13 -13  -2    1.34    0.47
 -13  13  -2    0.54    0.46
  13  13   2    1.95    1.18
 -14 -13  -2   30.99    1.68
 -14  13  -2   35.05    1.98
  14  13   2   32.02    4.00
 -13 -14   2    3.21    0.65
 -13  14   2    1.88    0.54
 -12 -14   2   10.72    0.93
  12  14  -2    8.70    2.21
 -12  14   2   10.52    0.95
 -11 -14   2    1.17    0.41
  11  14  -2    0.69    1.20
 -11  14   2    1.07    0.40
 -10 -14   2    2.13    0.44
  10  14  -2    2.09    1.23
 -10  14   2    1.88    0.41
 -10  14   2    0.90    0.89
  -9 -14   2    3.97    0.55
  -9  14   2    4.33    0.51
   9  14  -2    4.33    1.44
  -9  14   2    7.88    1.60
  -8  14   2    0.55    0.21
   8  14  -2   -0.29    0.75
  -8  14   2    0.75    0.75
   7  14  -2   13.89    2.20
  -7  14   2   15.29    2.16
  -7  14   2   12.52    0.64
  -6  14   2   10.03    0.55
   6  14  -2   11.37    1.93
   5  14  -2   29.69    2.42
   5  14  -2   31.75    2.52
  -5  14   2   28.19    1.13
   4  14  -2   29.27    2.11
   4  14  -2   28.77    2.28
  -4  14   2   29.58    1.28
   3  14  -2   36.57    2.45
   3  14  -2   38.30    2.35
  -3  14   2   38.32    1.70
  -3  14   2   38.03    2.27
  -2  14   2   23.35    1.77
  -2  14   2   22.12    1.39
   2  14  -2   25.70    1.89
   2  14  -2   26.39    1.84
  -1  14   2    0.11    0.44
   1  14  -2   -0.27    0.35
  -1  14   2    0.25    0.35
   1  14  -2   -0.14    0.41
   0  14   2   13.17    1.59
   0  14  -2   10.47    1.23
   0  14   2   13.33    1.45
   0  14  -2   10.70    1.32
  -1  14  -2    0.42    0.39
   1  14   2    0.48    0.50
  -1  14  -2    0.58    0.49
   1  14   2    0.15    0.39
   2  14   2   25.59    1.97
  -2  14  -2   25.92    1.75
   2  14   2   31.29    2.12
  -2  14  -2   26.10    1.39
   3  14   2    4.44    1.09
  -3  14  -2    6.48    0.65
   3  14   2    7.63    1.34
   4  14   2    4.89    1.16
   4  14   2    3.35    0.96
  -5  14  -2   44.81    2.95
   5  14   2   49.06    3.03
   5  14   2   49.12    3.18
   6  14   2    1.46    0.73
   6  14   2    1.00    0.88
  -6  14  -2    1.40    0.83
  -7  14  -2   24.28    0.85
   7  14   2   30.47    2.69
   7  14   2   21.73    2.61
  -7  14  -2   23.06    2.63
  -8  14  -2    0.88    0.80
  -8  14  -2    0.67    0.22
   8  14   2   -0.32    0.66
   8  14   2   -0.26    0.84
  -9 -14  -2   14.75    0.94
  -9  14  -2   14.19    2.28
   9  14   2   14.50    2.54
   9  14   2   19.44    2.63
  -9  14  -2   15.21    0.83
 -10 -14  -2   -0.06    0.25
  10  14   2    0.28    1.09
  10  14   2   -0.44    0.68
 -10  14  -2    0.09    0.24
 -10  14  -2    0.19    0.84
 -11 -14  -2    7.70    0.85
 -11  14  -2    5.80    0.74
  11  14   2    5.20    1.69
  11  14   2    6.81    1.72
 -12 -14  -2    0.55    0.37
 -12  14  -2   -0.57    0.28
  12  14   2    0.02    1.00
  12  14   2    0.24    1.36
 -13 -14  -2    1.18    0.51
  13  14   2    2.07    1.35
 -13  14  -2    1.43    0.52
 -12 -15   2   17.50    1.19
 -12  15   2   21.18    1.26
  12  15  -2   20.66    3.20
 -11 -15   2   15.60    1.05
 -11  15   2   14.80    0.98
  11  15  -2   11.11    2.41
 -10 -15   2   36.96    1.62
  10  15  -2   35.29    4.01
 -10  15   2   34.87    1.50
  -9  15   2    9.69    0.66
   9  15  -2   11.77    2.31
   8  15  -2   34.95    3.13
  -8  15   2   35.51    1.31
  -7  15   2    7.77    0.49
   7  15  -2    8.75    1.80
   6  15  -2   22.16    2.64
  -6  15   2   24.51    0.95
   5  15  -2    6.89    1.50
  -5  15   2    6.73    0.51
   4  15  -2    2.40    0.93
  -4  15   2    3.62    0.51
  -3  15   2    0.67    0.38
  -3  15   2    0.96    0.57
   3  15  -2    0.60    0.61
  -2  15   2    1.40    0.62
   2  15  -2    1.10    0.66
  -2  15   2    1.71    0.52
  -1  15   2    0.28    0.42
  -1  15   2    0.26    0.50
   1  15  -2   -0.08    0.46
   0  15  -2    5.55    0.98
   0  15   2    6.89    1.10
   0  15   2    5.08    1.02
   0  15  -2    3.27    0.82
  -1  15  -2    2.20    0.61
   1  15   2    1.30    0.65
   1  15   2    1.90    0.72
  -1  15  -2    2.61    0.71
   2  15   2   14.95    1.80
  -2  15  -2   13.07    1.49
   2  15   2   11.91    1.61
  -2  15  -2   10.86    0.96
   3  15   2   -0.01    0.44
  -3  15  -2    0.30    0.30
   3  15   2    0.19    0.56
   4  15   2    5.39    1.22
  -4  15  -2    5.97    0.59
   4  15   2    4.27    1.22
   5  15   2    1.72    0.87
   5  15   2    1.16    0.83
   6  15   2    8.05    1.57
   6  15   2    7.66    1.65
   7  15   2    4.35    1.22
   7  15   2    4.22    1.38
   8  15   2    2.72    1.15
  -8  15  -2    1.88    1.02
  -8  15  -2    2.65    0.33
   8  15   2    0.79    1.01
  -9  15  -2   -0.11    0.20
   9  15   2    0.76    0.81
   9  15   2   -0.48    0.84
  -9  15  -2   -0.08    0.72
 -10 -15  -2    0.56    0.35
 -10  15  -2    0.30    0.29
  10  15   2    1.05    1.21
  10  15   2    0.76    0.98
 -11 -15  -2    0.15    0.37
  11  15   2    1.57    1.13
  11  15   2   -0.80    1.05
 -11  15  -2    0.61    0.35
 -12 -15  -2    2.11    0.53
 -12  15  -2    0.67    0.40
  12  15   2   -0.38    1.32
 -11 -16   2    8.39    0.90
 -11  16   2    7.59    0.78
  11  16  -2    6.83    2.16
  10  16  -2    8.24    2.15
 -10  16   2    6.92    0.68
  -9  16   2    0.29    0.22
   9  16  -2    0.00    1.06
   8  16  -2    6.52    1.72
  -8  16   2   10.15    0.58
  -7  16   2    5.41    0.40
   7  16  -2    8.26    1.80
  -6  16   2    2.75    0.33
   6  16  -2    2.22    1.03
  -5  16   2   18.57    0.92
   5  16  -2   22.39    2.57
   4  16  -2    3.78    1.13
  -4  16   2    5.03    0.62
   3  16  -2   21.45    2.29
  -3  16   2   14.96    1.71
  -3  16   2   18.46    1.21
  -2  16   2    0.83    0.56
  -2  16   2    0.38    0.42
   2  16  -2    0.99    0.63
  -1  16   2    7.66    1.27
  -1  16   2    7.15    1.12
   1  16  -2    5.41    1.07
   0  16   2    4.96    0.99
   0  16  -2    3.50    0.85
   0  16   2    3.82    0.97
  -1  16  -2    9.93    1.22
   1  16   2   11.57    1.61
   1  16   2   10.77    1.59
   2  16   2   10.81    1.63
  -2  16  -2   10.35    1.13
   2  16   2    9.46    1.57
   3  16   2   -0.14    0.54
   3  16   2   -0.44    0.45
  -3  16  -2   -0.07    0.30
   4  16   2   13.48    1.85
   4  16   2   18.45    2.30
  -4  16  -2   16.51    0.93
   5  16   2    0.63    0.74
   5  16   2    1.86    0.99
   6  16   2   22.09    2.58
   6  16   2   27.17    2.98
   7  16   2    1.26    0.88
   7  16   2    1.41    1.02
   8  16   2   17.84    2.75
  -8  16  -2   13.20    0.60
   9  16   2    2.32    1.28
 -10 -16  -2    3.37    0.59
  10  16   2    2.70    1.48
 -10  16  -2    2.47    0.44
 -11 -16  -2    0.09    0.37
 -11  16  -2    0.31    0.31
  11  16   2    0.59    1.30
 -10  17   2    4.42    0.54
  10  17  -2    3.72    1.72
   9  17  -2    5.71    1.88
  -9  17   2    5.64    0.50
   8  17  -2    6.16    1.79
  -8  17   2    5.59    0.43
   7  17  -2   14.41    2.39
  -7  17   2   14.67    0.66
  -6  17   2    0.19    0.18
   6  17  -2    0.07    0.83
   5  17  -2    8.14    1.71
  -5  17   2    7.14    0.57
  -4  17   2    1.96    0.45
   4  17  -2    1.16    0.80
   3  17  -2   29.00    2.36
  -3  17   2   29.52    1.63
  -2  17   2   14.12    1.44
  -2  17   2   10.51    1.51
   2  17  -2   12.67    1.80
   1  17  -2   34.66    2.36
  -1  17   2   33.80    2.38
  -1  17   2   38.95    2.24
   0  17   2   21.91    1.92
   0  17   2   23.55    1.87
   0  17  -2   21.90    1.74
   1  17   2   29.83    2.24
   1  17   2   32.18    2.37
  -1  17  -2   33.19    2.01
   2  17   2   23.38    2.07
   2  17   2   27.02    2.23
  -2  17  -2   23.49    1.56
  -3  17  -2    0.86    0.46
   3  17   2    0.84    0.66
   3  17   2    1.56    0.85
   4  17   2    1.83    0.99
  -4  17  -2    2.44    0.51
   5  17   2    0.27    0.78
   6  17   2   -0.39    0.76
   7  17   2    3.67    1.35
   8  17   2    7.18    1.92
  -9  17  -2    6.22    0.46
   9  17   2    9.17    2.14
 -10  17  -2    9.14    0.66
  10  17   2   10.33    2.39
  -9  18   2   15.34    0.75
   8  18  -2    0.71    1.20
  -7  18   2   26.26    0.97
   7  18  -2   30.95    3.58
   6  18  -2    2.54    1.20
  -6  18   2    4.70    0.44
   5  18  -2   13.73    2.24
  -5  18   2   14.07    0.80
  -4  18   2    3.89    0.62
   4  18  -2    2.54    1.11
  -3  18   2    3.41    0.70
   3  18  -2    5.45    1.38
  -2  18   2    0.31    0.44
   2  18  -2   -0.02    0.62
   1  18  -2    0.21    0.57
  -1  18   2    0.13    0.51
   0  18   2    1.36    0.67
   0  18  -2    0.34    0.59
  -1  18  -2   14.98    1.66
   1  18   2   17.19    2.07
   2  18   2    4.12    1.14
  -2  18  -2    2.49    0.69
  -3  18  -2   73.63    2.96
   3  18   2   79.49    4.23
   4  18   2    2.62    1.14
  -4  18  -2    3.93    0.60
   5  18   2   38.93    3.16
   6  18   2    7.91    1.87
   7  18   2   56.19    4.13
   8  18   2    5.32    1.75
   7  19  -2    3.13    1.50
   6  19  -2    4.96    1.55
  -6  19   2    4.62    0.39
  -5  19   2    4.22    0.52
   5  19  -2    2.73    1.25
   4  19  -2   15.48    2.34
  -4  19   2   15.42    1.05
   3  19  -2    1.63    0.92
  -3  19   2    1.90    0.59
   2  19  -2   26.78    2.37
  -2  19   2   25.70    1.79
  -1  19   2    1.69    0.77
   1  19  -2    0.10    0.66
   0  19  -2   37.33    2.48
   0  19   2   37.78    2.55
  -1  19  -2   -0.28    0.48
   1  19   2   -0.64    0.49
   2  19   2   13.28    1.97
  -2  19  -2   15.66    1.61
  -3  19  -2    0.02    0.40
   3  19   2    0.54    0.78
  -4  19  -2    1.80    0.49
   4  19   2    0.94    0.98
   5  19   2    1.82    1.18
   6  19   2    1.11    1.05
   7  19   2    5.25    1.74
   4  20  -2    1.76    1.14
  -4  20   2    1.83    0.51
   3  20  -2   19.36    2.52
  -3  20   2   18.92    1.39
  -2  20   2    4.61    0.99
   2  20  -2    5.55    1.34
  -1  20   2    3.41    0.95
   1  20  -2    5.47    1.29
   0  20  -2    8.34    1.44
   0  20   2    4.27    1.12
  -1  20  -2    1.77    0.78
   1  20   2    0.86    0.75
   2  20   2   12.23    1.97
  -2  20  -2   13.77    1.57
  -3  20  -2   -0.18    0.42
   3  20   2    0.67    0.85
  -4  20  -2    4.78    0.66
   4  20   2    4.05    1.41
  18   0  -3   -0.39    0.35
  18   0  -3    0.03    1.02
  17   0  -3    0.97    0.47
  17   0  -3   -0.10    0.91
  16   0  -3    1.82    0.47
  16   0  -3   -0.65    0.78
 -16   0   3    0.70    0.73
  15   0  -3   -0.31    0.67
  15   0  -3    1.89    0.42
 -15   0   3    0.79    0.69
 -15   0   3    0.10    0.61
 -14   0   3    0.09    0.56
 -14   0   3   -0.18    0.52
  14   0  -3    1.05    0.33
  14   0  -3    0.42    0.65
 -13   0   3    4.49    0.94
 -13   0   3    5.93    1.11
  13   0  -3    4.78    0.60
  13   0  -3    4.55    1.11
  12   0  -3    0.19    0.22
 -12   0   3   -0.09    0.38
  12   0  -3    0.13    0.49
 -12   0   3   -0.10    0.35
 -11   0   3   29.72    1.78
  11   0  -3   33.37    2.04
 -11   0   3   33.25    1.89
  11   0  -3   30.61    1.25
  10   0  -3    0.30    0.18
 -10   0   3   -0.08    0.27
 -10   0   3    0.27    0.31
  10   0  -3    0.09    0.33
   9   0  -3   20.86    0.86
  -9   0   3   18.24    1.22
   9   0  -3   19.83    1.35
  -9   0   3   19.50    0.70
  -9   0   3   18.99    1.24
  -8   0   3    0.18    0.10
  -8   0   3   -0.25    0.20
  -8   0   3    0.08    0.22
   8   0  -3    0.40    0.32
   8   0  -3   -0.03    0.12
   7   0  -3   40.30    1.78
   7   0  -3   39.70    1.29
  -7   0   3   39.76    1.69
  -7   0   3   38.48    1.21
   6   0  -3   -0.01    0.11
   6   0  -3   -0.20    0.19
  -6   0   3   -0.10    0.16
  -6   0   3   -0.08    0.09
   5   0  -3   45.96    1.73
  -5   0   3   47.01    1.69
   5   0  -3   45.73    1.38
  -5   0   3   46.70    1.34
  -4   0   3   -0.02    0.06
   4   0  -3   -0.04    0.07
   4   0  -3    0.26    0.18
  -4   0   3    0.33    0.16
  -3   0   3  189.91    5.39
   3   0  -3  194.96    5.02
   2   0  -3    0.13    0.07
   2   0  -3    0.01    0.04
  -2   0   3    0.10    0.07
  -1   0   3  147.61    4.54
   1   0  -3  186.61    4.57
   0   0   3    0.02    0.02
   0   0  -3   -0.01    0.02
   2   0   3   -0.12    0.10
  -2   0  -3   -0.14    0.08
  -3   0  -3   25.98    1.11
  -4   0  -3    0.04    0.08
  -4   0  -3   -0.10    0.16
   5   0   3   64.58    2.28
  -5   0  -3   68.38    2.42
   5   0   3   65.37    1.90
  -5   0  -3   64.32    1.87
  -6   0  -3    0.19    0.24
   6   0   3   -0.03    0.20
  -6   0  -3    0.18    0.11
   6   0   3   -0.29    0.11
   7   0   3   92.02    2.70
  -7   0  -3   92.87    2.60
  -7   0  -3   96.07    3.42
   7   0   3   92.85    3.28
  -8   0  -3   -0.17    0.28
   8   0   3    0.37    0.31
  -8   0  -3    0.25    0.35
   8   0   3    0.71    0.17
  -8   0  -3   -0.23    0.14
   9   0   3   24.45    0.96
   9   0   3   22.31    1.47
  -9   0  -3   21.26    1.37
  -9   0  -3   19.52    1.42
 -10   0  -3    1.44    0.54
  10   0   3    1.26    0.48
 -10   0  -3    0.81    0.43
  11   0   3   51.88    2.65
 -11   0  -3   46.38    2.42
 -11   0  -3   53.75    2.72
  11   0   3   53.78    1.83
 -12   0  -3    1.03    0.63
 -12   0  -3    0.83    0.49
  12   0   3    0.84    0.54
  13   0   3   83.68    3.95
 -13   0  -3   85.46    3.75
  13   0   3   86.00    2.81
 -13   0  -3   83.08    3.99
  14   0   3    0.28    0.24
 -14   0  -3    0.62    0.61
  14   0   3    1.44    0.72
 -14   0  -3    0.29    0.50
  15   0   3   58.57    2.17
 -15   0  -3   56.36    3.12
  15   0   3   49.58    3.24
 -15   0  -3   46.27    3.12
  16   0   3    0.53    0.33
  16   0   3    0.67    0.88
 -16   0  -3    0.75    0.71
 -16   0  -3    0.50    0.79
  17   0   3   58.06    3.79
  17   0   3   60.48    2.40
 -17   0  -3   59.09    3.56
  18   0   3    0.62    0.45
  18   0   3    1.63    1.17
  18  -1  -3    1.08    0.51
  18  -1  -3    0.43    1.03
  18   1  -3    1.28    0.51
 -18   1   3    1.69    0.96
  18   1  -3    3.08    1.47
  17  -1  -3    5.41    0.77
  17  -1  -3    4.58    1.41
 -17   1   3    4.14    1.17
  17   1  -3    3.98    1.40
  17   1  -3    4.93    0.79
  16  -1  -3    3.80    0.60
  16  -1  -3    1.95    0.96
 -16  -1   3    2.04    0.87
  16   1  -3    2.98    0.58
  16   1  -3    2.00    1.04
 -16   1   3    3.46    1.02
  15  -1  -3    7.25    1.41
 -15  -1   3    7.78    1.37
  15  -1  -3    8.89    0.86
 -15  -1   3    7.93    1.40
  15   1  -3    8.11    1.61
 -15   1   3    8.20    1.45
  15   1  -3    9.30    0.91
 -15   1   3    9.24    1.41
  14  -1  -3    6.57    1.33
 -14  -1   3    7.43    1.27
  14  -1  -3    7.08    0.72
 -14  -1   3    5.94    1.13
 -14   1   3    7.75    1.26
  14   1  -3    7.75    0.69
 -14   1   3    5.62    1.22
  14   1  -3    6.35    1.37
 -13  -1   3   12.13    1.45
  13  -1  -3   14.24    1.75
  13  -1  -3   12.37    0.79
 -13  -1   3   13.72    1.57
  13   1  -3   13.41    0.83
 -13   1   3   11.07    1.34
  13   1  -3   15.61    1.94
 -13   1   3   10.40    1.41
  12  -1  -3   14.76    0.81
 -12  -1   3   13.23    1.46
  12  -1  -3   16.28    1.81
 -12  -1   3   14.69    1.54
  12   1  -3   16.39    1.85
  12   1  -3   14.49    0.83
 -12   1   3   14.78    1.27
 -12   1   3   14.75    1.63
 -11  -1   3   17.73    1.34
  11  -1  -3   17.39    0.84
 -11  -1   3   18.94    1.36
  11  -1  -3   17.45    1.41
 -11  -1   3   17.07    0.74
 -11   1   3   17.78    1.40
 -11   1   3   16.66    1.28
  11   1  -3   21.08    1.64
  11   1  -3   16.03    0.84
  10  -1  -3    2.75    0.36
 -10  -1   3    2.09    0.29
  10  -1  -3    1.82    0.55
 -10  -1   3    1.31    0.49
 -10  -1   3    2.33    0.59
  10   1  -3    1.95    0.31
 -10   1   3    1.68    0.50
 -10   1   3    2.10    0.55
  10   1  -3    0.06    0.40
  -9  -1   3   50.24    1.58
   9  -1  -3   48.31    1.62
  -9  -1   3   48.91    2.15
  -9  -1   3   49.34    2.19
   9  -1  -3   50.18    2.20
   9   1  -3   51.11    2.41
  -9   1   3   48.46    2.23
   9   1  -3   50.64    1.67
  -9   1   3   49.61    2.11
  -8  -1   3   13.72    0.59
  -8  -1   3   15.03    0.96
   8  -1  -3   15.65    1.02
   8  -1  -3   12.78    0.61
  -8   1   3   11.74    0.92
   8   1  -3   13.14    0.64
   8   1  -3   13.23    1.09
  -8   1   3   14.04    0.95
   7  -1  -3   10.79    0.49
  -7  -1   3    9.92    0.48
  -7  -1   3    9.71    0.72
   7  -1  -3   10.34    0.77
  -7   1   3    9.92    0.79
   7   1  -3   10.16    0.51
   7   1  -3    9.57    0.86
  -7   1   3    9.98    0.74
  -6  -1   3   64.35    1.89
   6  -1  -3   70.90    2.24
   6  -1  -3   63.65    1.88
  -6  -1   3   62.95    2.25
   6   1  -3   65.23    1.93
  -6   1   3   64.65    2.36
   6   1  -3   66.48    2.48
   5  -1  -3   32.58    0.99
  -5  -1   3   30.98    1.00
  -5  -1   3   32.61    1.26
   5   1  -3   31.09    1.03
  -5   1   3   33.62    1.35
  -4  -1   3   98.96    3.00
  -4  -1   3  101.00    2.70
   4  -1  -3   97.04    2.67
   4   1  -3   96.46    2.72
   4   1  -3  105.08    3.16
  -4   1   3  101.17    3.09
  -3  -1   3  148.54    4.02
   3  -1  -3  155.58    3.98
  -3   1   3  160.06    4.41
   3   1  -3  153.15    4.37
   3   1  -3  147.60    4.03
  -2  -1   3  103.47    2.80
   2  -1  -3   92.02    2.80
  -2   1   3  101.39    2.83
   2   1  -3   99.21    2.79
   2   1  -3   93.31    2.61
   1  -1  -3   36.46    1.10
  -1   1   3   37.09    1.11
   1   1  -3   36.11    1.11
   0   1   3   78.80    2.16
  -1   1  -3   24.20    0.97
   2  -1   3   83.81    2.71
   2   1   3   87.07    2.52
  -2   1  -3   85.44    2.75
   2   1   3   86.67    2.32
  -3  -1  -3  133.73    3.67
  -3  -1  -3  138.46    4.04
  -3   1  -3  144.82    4.27
   3   1   3  134.06    4.01
   3   1   3  137.46    3.67
   3   1   3  137.75    3.96
  -4  -1  -3   -0.17    0.13
  -4  -1  -3    0.12    0.10
  -4   1  -3   -0.25    0.16
   4   1   3   -0.15    0.15
   4   1   3   -0.01    0.09
  -5  -1  -3   97.53    3.19
  -5  -1  -3   96.05    2.71
   5   1   3   97.03    2.72
  -5   1  -3  101.35    3.39
   5   1   3   94.09    3.21
   6  -1   3   97.03    3.09
  -6  -1  -3   96.11    3.31
  -6  -1  -3   98.06    2.77
  -6   1  -3  101.63    3.52
   6   1   3   96.55    3.37
   6   1   3   97.31    2.77
  -7  -1  -3    5.27    0.74
   7  -1   3    3.67    0.57
  -7  -1  -3    4.91    0.35
  -7   1  -3    5.37    0.80
   7   1   3    4.57    0.35
  -7   1  -3    5.10    0.69
   7   1   3    5.81    0.83
   8  -1   3   87.31    2.64
   8  -1   3   88.80    3.18
  -8  -1  -3   88.33    2.62
  -8  -1  -3   90.54    3.30
  -8  -1  -3   93.05    3.39
  -8   1  -3   88.90    3.49
  -8   1  -3   91.24    3.20
   8   1   3   93.58    3.45
   8   1   3   89.25    2.66
   9  -1   3   39.32    1.95
  -9  -1  -3   42.74    2.08
  -9  -1  -3   41.62    2.03
   9  -1   3   41.00    1.42
  -9  -1  -3   39.71    1.37
  -9   1  -3   45.52    2.26
   9   1   3   37.75    2.07
  -9   1  -3   40.75    1.94
   9   1   3   39.93    1.43
  10  -1   3   46.69    1.58
 -10  -1  -3   42.84    1.48
 -10  -1  -3   44.94    2.30
 -10  -1  -3   45.35    2.23
  10  -1   3   46.20    2.25
 -10   1  -3   43.54    2.39
 -10   1  -3   44.74    2.16
  10   1   3   45.48    2.38
  10   1   3   43.78    1.57
 -11  -1  -3   44.11    2.37
  11  -1   3   41.19    2.27
 -11  -1  -3   41.32    2.24
  11  -1   3   43.06    1.56
 -11   1  -3   37.48    2.32
  11   1   3   46.48    2.49
  11   1   3   40.35    1.56
 -11   1  -3   48.25    2.30
  12  -1   3   28.40    1.96
 -12  -1  -3   29.52    1.94
  12  -1   3   28.06    1.22
 -12  -1  -3   27.21    1.92
  12   1   3   28.61    1.23
 -12   1  -3   24.32    1.94
  12   1   3   28.99    2.06
 -12   1  -3   28.72    1.86
  13  -1   3    4.68    1.06
 -13  -1  -3    4.92    1.04
  13  -1   3    4.05    0.54
 -13  -1  -3    4.12    1.00
  13   1   3    3.68    0.98
 -13   1  -3    4.19    0.92
 -13   1  -3    3.31    0.94
  13   1   3    4.83    0.60
 -14  -1  -3    8.04    1.42
 -14  -1  -3    8.46    1.34
  14  -1   3   10.32    0.78
  14  -1   3   12.95    1.79
  14   1   3   11.96    0.82
  14   1   3   11.86    1.79
 -14   1  -3   11.12    1.52
 -14   1  -3   11.03    1.69
 -15  -1  -3    2.18    0.83
  15  -1   3    2.33    0.45
 -15  -1  -3    2.51    0.86
  15  -1   3    1.77    0.83
 -15   1  -3    1.69    0.83
  15   1   3    2.35    0.96
  15   1   3    1.80    0.43
 -15   1  -3    1.20    0.68
 -16  -1  -3    1.76    0.92
  16  -1   3    1.63    0.43
  16  -1   3    0.92    0.80
  16   1   3    0.75    0.90
  16   1   3    0.83    0.38
 -16   1  -3    0.84    0.73
 -16   1  -3    1.37    0.96
  17  -1   3    3.70    0.62
  17  -1   3    3.93    1.33
  17   1   3    3.71    1.31
  17   1   3    2.32    0.55
 -17   1  -3    2.75    0.98
  18  -1   3    6.84    1.81
  18  -1   3    6.16    0.85
 -18   1  -3    6.50    1.53
  18   1   3    6.67    1.76
  18   1   3    8.08    0.97
  18  -2  -3    4.65    1.48
  18  -2  -3    4.86    0.75
 -18   2   3    2.29    1.13
  18   2  -3    2.38    1.18
  18   2  -3    4.32    0.74
  17  -2  -3   12.53    0.98
  17  -2  -3   10.78    1.89
  17   2  -3   13.51    2.21
 -17   2   3   11.55    1.72
  17   2  -3   12.45    1.04
  16  -2  -3    2.46    0.49
  16  -2  -3    1.55    0.92
 -16  -2   3    1.94    0.86
 -16   2   3    1.98    0.80
  16   2  -3    1.97    0.45
  16   2  -3    0.34    0.85
  15  -2  -3   10.62    0.81
  15  -2  -3    9.89    1.65
 -15  -2   3    8.46    1.39
 -15   2   3    6.21    1.30
  15   2  -3   11.22    1.80
 -15   2   3    9.07    1.33
  15   2  -3   11.14    0.86
 -14  -2   3    2.78    0.77
  14  -2  -3    2.16    0.38
  14  -2  -3    1.48    0.73
  14   2  -3    1.67    0.38
 -14   2   3    2.79    0.83
  14   2  -3    1.96    0.78
 -14   2   3    1.44    0.59
  13  -2  -3   13.20    1.62
 -13  -2   3   13.71    1.58
  13  -2  -3   13.05    0.79
 -13  -2   3   13.34    1.50
  13   2  -3   12.46    0.82
 -13   2   3   13.29    1.47
  13   2  -3   11.53    1.67
 -13   2   3   12.86    1.68
 -12  -2   3    9.65    0.59
 -12  -2   3    8.43    1.18
  12  -2  -3   10.49    1.36
 -12  -2   3    9.84    1.26
  12  -2  -3   10.13    0.64
 -12   2   3    8.27    1.09
  12   2  -3   10.79    0.71
  12   2  -3    8.57    1.41
 -12   2   3   10.11    1.40
  11  -2  -3   50.40    2.36
 -11  -2   3   49.38    2.41
 -11  -2   3   48.37    2.30
  11  -2  -3   46.23    1.65
 -11  -2   3   48.94    1.64
  11   2  -3   46.51    1.71
 -11   2   3   47.64    2.26
  11   2  -3   50.67    2.71
 -11   2   3   44.07    2.41
 -10  -2   3    0.17    0.38
  10  -2  -3    0.66    0.20
  10  -2  -3    0.69    0.38
 -10  -2   3    0.38    0.32
  10   2  -3    2.16    0.66
  10   2  -3    0.95    0.24
 -10   2   3    0.55    0.39
 -10   2   3    0.60    0.33
  -9  -2   3  111.93    3.22
   9  -2  -3  107.39    3.19
   9  -2  -3  108.36    3.71
  -9  -2   3  112.85    3.86
  -9  -2   3  110.43    3.92
  -9   2   3  110.64    4.10
   9   2  -3  116.30    3.30
  -9   2   3  118.02    3.83
   9   2  -3  115.09    4.24
   8  -2  -3    2.35    0.28
  -8  -2   3    2.13    0.44
  -8  -2   3    1.92    0.26
   8  -2  -3    2.11    0.44
  -8   2   3    1.52    0.48
  -8   2   3    1.75    0.42
   8   2  -3    2.95    0.68
   8   2  -3    2.07    0.30
   7  -2  -3   95.98    2.70
  -7  -2   3   95.97    2.75
   7  -2  -3   95.49    3.00
  -7  -2   3   96.71    3.19
   7   2  -3   98.92    2.80
  -7   2   3   97.58    3.43
   7   2  -3   96.03    3.51
  -7   2   3   97.62    3.15
   6  -2  -3   37.98    1.17
  -6  -2   3   39.64    1.52
  -6  -2   3   38.74    1.23
   6   2  -3   39.24    1.26
   6   2  -3   37.32    1.77
  -6   2   3   39.36    1.69
  -5  -2   3  110.68    3.07
  -5  -2   3  115.27    3.41
   5  -2  -3  113.95    2.99
   5   2  -3  109.79    3.09
  -5   2   3  112.84    3.60
   5   2  -3  111.33    3.65
  -4  -2   3  161.05    4.37
  -4  -2   3  163.38    4.71
   4   2  -3  165.92    4.88
  -4   2   3  172.33    4.91
   4   2  -3  162.75    4.39
  -3  -2   3  119.61    3.20
  -3  -2   3  124.90    3.45
   3   2  -3  116.29    3.21
   3   2  -3  116.34    3.56
  -3   2   3  122.19    3.58
  -2  -2   3    0.20    0.10
  -2   2   3    0.04    0.13
   2   2  -3    0.32    0.11
   1  -2  -3   14.01    0.52
  -1   2   3   14.39    0.54
   1   2  -3   13.57    0.52
   0   2   3   45.29    1.31
   0   2  -3   47.62    1.39
   1  -2   3   39.69    1.52
  -1   2  -3   44.13    1.58
  -2  -2  -3   23.22    0.79
  -2   2  -3   22.99    1.09
   2   2   3   22.32    0.74
  -3  -2  -3    5.44    0.35
  -3  -2  -3    4.45    0.25
   3   2   3    4.48    0.25
   3   2   3    4.77    0.30
   3   2   3    5.10    0.44
  -3   2  -3    4.83    0.59
  -4  -2  -3   38.11    1.17
  -4  -2  -3   38.28    1.39
   4   2   3   38.03    1.56
  -4   2  -3   37.13    1.68
   4   2   3   37.21    1.16
  -5  -2  -3   88.35    2.84
  -5  -2  -3   84.98    2.47
   5   2   3   84.52    3.01
  -5   2  -3   90.02    3.21
   5   2   3   88.21    2.47
  -6  -2  -3   38.02    1.63
  -6  -2  -3   40.37    1.31
   6   2   3   42.20    1.88
   6   2   3   39.12    1.29
  -6   2  -3   41.35    1.95
   7  -2   3   45.62    1.72
  -7  -2  -3   45.78    1.49
  -7  -2  -3   44.52    1.90
  -7   2  -3   45.52    1.83
   7   2   3   46.13    1.48
  -7   2  -3   44.83    2.18
   7   2   3   43.56    2.08
   8  -2   3   29.04    1.40
  -8  -2  -3   30.44    1.57
  -8  -2  -3   30.64    1.13
  -8   2  -3   30.28    1.50
   8   2   3   30.48    1.75
   8   2   3   32.75    1.15
  -8   2  -3   30.36    1.79
  -9  -2  -3   -0.01    0.28
   9  -2   3    0.34    0.18
  -9  -2  -3    0.61    0.19
   9  -2   3    0.91    0.38
  -9  -2  -3    0.32    0.32
  -9   2  -3    0.46    0.32
  -9   2  -3    0.75    0.41
   9   2   3    0.62    0.41
   9   2   3    0.33    0.17
  10  -2   3    7.15    0.52
  10  -2   3    8.60    1.07
 -10  -2  -3    7.50    0.51
 -10  -2  -3    9.32    1.15
 -10  -2  -3    7.03    0.97
  10   2   3    7.35    1.14
 -10   2  -3    6.70    0.90
 -10   2  -3    6.89    1.18
  10   2   3    8.14    0.54
 -11  -2  -3   -0.17    0.37
  11  -2   3    0.34    0.20
 -11  -2  -3   -0.07    0.41
 -11  -2  -3    0.54    0.21
  11  -2   3   -0.07    0.37
  11   2   3    0.43    0.21
  11   2   3    1.16    0.61
 -11   2  -3    0.17    0.45
 -11   2  -3   -0.58    0.28
 -12  -2  -3   19.21    1.56
 -12  -2  -3   17.54    1.53
  12  -2   3   18.34    1.54
  12  -2   3   18.24    0.93
 -12  -2  -3   18.36    0.90
  12   2   3   19.58    0.98
  12   2   3   20.59    2.17
 -12   2  -3   19.38    1.48
 -12   2  -3   16.88    1.92
 -13  -2  -3    1.18    0.64
 -13  -2  -3    1.10    0.61
  13  -2   3    1.56    0.39
  13  -2   3    2.84    0.89
 -13   2  -3    1.40    0.82
  13   2   3    1.32    0.37
  13   2   3    0.90    0.73
 -13   2  -3    1.83    0.68
 -14  -2  -3   11.65    1.60
  14  -2   3   13.10    0.85
  14  -2   3   11.77    1.71
 -14  -2  -3   12.52    1.67
  14   2   3   12.44    0.87
 -14   2  -3   16.05    2.12
 -14   2  -3   12.35    1.52
  14   2   3    9.81    1.65
  15  -2   3    4.05    1.12
  15  -2   3    6.27    0.72
 -15  -2  -3    2.80    0.96
 -15   2  -3    4.96    1.11
  15   2   3    4.35    0.66
 -15   2  -3    6.66    1.54
  15   2   3    7.53    1.56
 -16  -2  -3   10.30    1.70
  16  -2   3    9.53    0.95
  16  -2   3    6.95    1.54
  16   2   3   11.88    1.11
  16   2   3   10.54    1.93
 -16   2  -3    8.88    1.50
  17  -2   3    5.13    0.77
  17  -2   3    4.65    1.41
  17   2   3    5.70    1.58
  17   2   3    6.12    0.83
 -17   2  -3    6.80    1.45
  18  -2   3    3.06    1.33
  18  -2   3    3.29    0.65
  18   2   3    3.01    0.68
  18   2   3    2.70    1.31
 -18   2  -3    3.78    1.20
  18  -3  -3   15.89    1.16
  18  -3  -3   13.27    2.23
 -18   3   3   18.28    2.29
  18   3  -3   14.18    1.14
  18   3  -3   16.02    2.41
  17  -3  -3    0.51    0.95
  17  -3  -3    1.52    0.45
  17   3  -3    0.40    0.86
  17   3  -3    1.62    0.47
 -17   3   3    2.28    0.80
 -16  -3   3   24.37    2.12
  16  -3  -3   27.65    1.41
  16  -3  -3   25.33    2.65
 -16   3   3   29.26    2.20
  16   3  -3   32.91    2.75
  16   3  -3   30.12    1.50
 -15  -3   3    1.58    0.69
  15  -3  -3    0.99    0.37
  15  -3  -3    2.70    0.96
  15   3  -3    0.55    0.72
  15   3  -3    1.08    0.41
 -15   3   3    2.28    0.80
 -15   3   3    2.38    0.91
  14  -3  -3   60.72    3.23
  14  -3  -3   64.10    2.25
 -14  -3   3   61.38    3.12
  14   3  -3   67.75    3.66
 -14   3   3   68.73    3.12
 -14   3   3   61.99    3.47
  14   3  -3   64.86    2.35
  13  -3  -3   10.20    1.36
 -13  -3   3    9.98    1.30
  13  -3  -3    7.25    0.60
 -13  -3   3    8.58    0.61
  13   3  -3    7.96    0.67
  13   3  -3    5.21    1.25
 -13   3   3    6.92    1.33
 -13   3   3    8.66    1.17
 -12  -3   3   99.80    3.04
  12  -3  -3   95.78    3.82
  12  -3  -3  102.78    3.06
 -12  -3   3   97.60    3.89
  12   3  -3   97.91    3.14
 -12   3   3  101.62    4.32
  12   3  -3  103.60    4.45
 -12   3   3  100.71    3.81
 -11  -3   3    7.49    1.10
  11  -3  -3    7.82    0.52
 -11  -3   3    4.74    0.77
  11  -3  -3    5.41    0.87
 -11  -3   3    7.18    0.51
 -11   3   3    5.80    1.02
 -11   3   3    6.09    0.86
  11   3  -3    5.71    1.04
  11   3  -3    7.76    0.58
 -10  -3   3   88.63    3.45
 -10  -3   3   86.66    2.65
 -10  -3   3   85.74    3.25
  10  -3  -3   90.22    2.62
  10  -3  -3   82.56    3.07
 -10   3   3   79.08    3.52
  10   3  -3   92.25    2.74
 -10   3   3   90.81    3.23
  10   3  -3   88.26    3.74
   9  -3  -3    1.11    0.22
  -9  -3   3    1.74    0.26
   9  -3  -3    1.05    0.33
  -9  -3   3    1.66    0.41
   9   3  -3    1.11    0.46
  -9   3   3    1.54    0.48
  -9   3   3    1.11    0.35
   9   3  -3    1.82    0.29
   8  -3  -3   24.20    0.87
  -8  -3   3   24.03    1.23
   8  -3  -3   24.00    1.07
  -8  -3   3   25.34    0.95
   8   3  -3   24.89    1.57
   8   3  -3   24.55    0.97
  -8   3   3   24.88    1.24
  -8   3   3   25.25    1.48
   7  -3  -3    2.74    0.27
  -7  -3   3    3.92    0.31
  -7  -3   3    2.83    0.45
   7   3  -3    3.30    0.65
  -7   3   3    3.76    0.64
   7   3  -3    3.76    0.33
  -7   3   3    2.87    0.45
  -6  -3   3   29.29    0.98
  -6  -3   3   27.63    1.17
  -6   3   3   27.67    1.16
   6   3  -3   27.94    1.49
   6   3  -3   27.76    0.99
  -6   3   3   26.42    1.39
  -5  -3   3   30.44    1.19
  -5  -3   3   30.74    1.01
   5   3  -3   31.23    1.04
   5   3  -3   29.26    1.46
  -5   3   3   34.14    1.47
  -4  -3   3   12.16    0.58
  -4  -3   3   11.46    0.47
   4   3  -3   11.67    0.76
  -4   3   3   12.62    0.76
   3   3  -3    1.18    0.24
  -3   3   3    0.77    0.21
  -2  -3   3   24.60    0.87
  -2   3   3   26.69    1.02
   1  -3  -3    0.72    0.13
  -1  -3   3    0.52    0.11
   1   3  -3    0.75    0.12
  -1   3   3    0.94    0.17
   0  -3  -3   81.17    2.23
   0  -3   3   82.78    2.32
   0  -3   3   77.11    2.62
   0   3   3   78.82    2.28
  -1   3  -3    8.10    0.61
  -2  -3  -3  581.57   15.53
   2   3   3  570.96   15.51
  -2   3  -3  596.48   16.17
  -3  -3  -3   36.22    1.18
  -3  -3  -3   37.18    1.09
   3   3   3   36.05    1.30
  -3   3  -3   37.86    1.66
   3   3   3   36.05    1.12
   3   3   3   35.57    1.07
  -4  -3  -3   14.86    0.58
  -4  -3  -3   15.11    0.69
   4   3   3   14.72    0.56
   4   3   3   16.65    0.88
  -4   3  -3   16.08    1.04
  -5  -3  -3    0.01    0.13
  -5  -3  -3    0.10    0.09
  -5   3  -3   -0.07    0.22
   5   3   3    0.10    0.09
   5   3   3   -0.08    0.17
  -6  -3  -3   18.72    0.95
  -6  -3  -3   16.33    0.70
  -6   3  -3   17.39    0.89
   6   3   3   18.20    0.71
   6   3   3   15.79    1.10
  -6   3  -3   18.03    1.25
  -7  -3  -3    0.50    0.17
  -7  -3  -3    0.00    0.18
   7   3   3    0.53    0.37
  -7   3  -3    0.63    0.38
  -7   3  -3    0.13    0.20
   7   3   3    0.24    0.14
  -8  -3  -3    3.46    0.57
  -8  -3  -3    3.58    0.38
   8   3   3    3.16    0.37
  -8   3  -3    3.02    0.53
  -8   3  -3    4.44    0.84
   8   3   3    3.01    0.69
  -9  -3  -3    1.64    0.48
   9  -3   3    1.99    0.43
  -9  -3  -3    2.45    0.33
   9   3   3    2.43    0.33
  -9   3  -3    1.36    0.41
  -9   3  -3    1.26    0.58
   9   3   3    2.51    0.68
 -10  -3  -3   15.87    0.79
 -10  -3  -3   15.71    1.19
 -10  -3  -3   15.05    1.29
  10  -3   3   15.06    1.17
 -10   3  -3   19.38    1.59
 -10   3  -3   13.79    1.09
  10   3   3   15.52    0.79
  10   3   3   14.88    1.66
 -11  -3  -3    1.89    0.61
 -11  -3  -3    2.21    0.61
  11  -3   3    1.38    0.34
 -11  -3  -3    2.07    0.35
  11   3   3    2.86    0.80
 -11   3  -3    1.40    0.52
 -11   3  -3    0.47    0.55
  11   3   3    2.62    0.41
 -12  -3  -3   11.75    1.43
 -12  -3  -3   12.87    0.78
  12  -3   3   13.97    0.79
 -12  -3  -3   13.34    1.54
 -12   3  -3   10.62    1.28
  12   3   3   15.87    1.84
 -12   3  -3   14.25    1.84
  12   3   3   13.75    0.82
  13  -3   3    5.24    0.61
 -13  -3  -3    4.87    0.99
 -13  -3  -3    3.98    0.52
 -13   3  -3    2.84    0.75
  13   3   3    5.08    1.17
 -13   3  -3    4.46    1.19
  13   3   3    4.15    0.56
  14  -3   3    5.41    0.65
 -14  -3  -3    3.27    0.91
  14   3   3    4.76    0.65
  14   3   3    4.63    1.12
 -14   3  -3    6.66    1.14
 -14   3  -3    4.17    1.20
 -15  -3  -3    4.12    1.09
  15  -3   3    3.90    0.61
  15   3   3    4.96    0.68
 -15   3  -3    5.60    1.16
 -15   3  -3    3.91    1.18
  15   3   3    2.46    1.04
  16  -3   3   -0.53    0.27
 -16   3  -3   -0.24    0.60
  16   3   3   -0.07    0.79
  16   3   3   -0.69    0.31
  17  -3   3    0.39    0.41
  17  -3   3    0.23    0.97
  17   3   3    1.05    0.51
  17   3   3    2.09    1.11
 -17   3  -3    0.60    0.67
  18  -3   3    1.23    1.20
  18  -3   3    1.13    0.49
  18   3   3    1.90    0.59
 -18   3  -3    1.39    0.92
  18   3   3    1.37    1.11
  18  -4  -3   11.11    1.08
  18   4  -3   12.52    2.22
 -18   4   3    8.37    1.58
  17  -4  -3    9.00    0.93
  17   4  -3    9.63    1.85
 -17   4   3    7.45    1.42
 -16  -4   3    4.43    1.11
  16  -4  -3    4.40    0.63
  16   4  -3    3.51    1.17
 -16   4   3    3.42    0.94
  16   4  -3    4.52    0.70
 -15  -4   3    0.21    0.54
  15  -4  -3    0.66    0.30
  15   4  -3    1.13    0.78
 -15   4   3    1.00    0.76
  15   4  -3    0.77    0.34
 -15   4   3    1.55    0.65
 -14  -4   3    0.94    0.31
 -14  -4   3    1.69    0.69
  14  -4  -3    1.98    0.41
 -14   4   3    0.94    0.73
  14   4  -3    2.25    0.83
 -14   4   3    0.74    0.51
  14   4  -3    1.69    0.42
  13  -4  -3    1.22    0.29
 -13  -4   3    1.33    0.32
 -13  -4   3    1.11    0.56
 -13   4   3    2.88    0.89
  13   4  -3    1.49    0.36
 -13   4   3    1.75    0.59
  13   4  -3    1.33    0.72
 -12  -4   3    1.18    0.54
  12  -4  -3    2.04    0.33
 -12  -4   3    2.08    0.34
 -12   4   3    0.52    0.45
  12   4  -3    1.70    0.65
  12   4  -3    1.37    0.31
 -12   4   3    1.95    0.72
 -11  -4   3   21.57    0.98
 -11  -4   3   22.42    1.42
  11  -4  -3   23.71    0.95
 -11   4   3   24.63    1.46
 -11   4   3   22.10    1.74
  11   4  -3   16.33    1.84
  11   4  -3   21.97    1.03
 -10  -4   3   16.56    0.79
 -10  -4   3   16.45    1.10
  10  -4  -3   15.48    0.70
 -10   4   3   14.52    1.33
  10   4  -3   15.16    0.79
  10   4  -3   12.72    1.50
 -10   4   3   15.98    1.11
   9  -4  -3   66.13    2.01
  -9  -4   3   67.05    2.13
  -9  -4   3   65.17    2.55
   9   4  -3   70.44    2.18
  -9   4   3   70.46    3.05
  -9   4   3   67.73    2.54
   9   4  -3   71.96    3.10
  -8  -4   3   41.23    1.69
  -8  -4   3   40.04    1.36
  -8   4   3   37.98    2.01
   8   4  -3   37.72    1.37
  -8   4   3   39.94    1.66
   8   4  -3   42.46    2.11
  -7  -4   3   74.95    2.53
  -7  -4   3   73.42    2.21
   7   4  -3   72.15    2.22
  -7   4   3   75.79    2.49
  -7   4   3   75.41    2.97
   7   4  -3   74.12    2.93
  -6  -4   3  123.94    3.71
  -6  -4   3  117.22    3.37
  -6   4   3  121.10    3.58
   6   4  -3  118.49    3.38
  -6   4   3  131.32    4.21
   6   4  -3  118.00    4.02
  -5  -4   3  123.83    3.58
  -5  -4   3  117.18    3.29
   5   4  -3  122.18    3.81
  -5   4   3  115.47    3.95
  -4  -4   3   35.91    1.28
  -4  -4   3   36.26    1.16
   4   4  -3   38.57    1.44
  -4   4   3   40.39    1.63
  -3  -4   3    2.55    0.24
  -3   4   3    2.89    0.44
  -2  -4   3    5.27    0.32
  -2   4   3    5.37    0.45
  -2   4   3    6.07    0.53
   1  -4  -3    2.27    0.26
  -1  -4   3    2.36    0.21
  -1   4   3    2.95    0.34
  -1   4   3    2.78    0.45
   0  -4   3    0.94    0.15
   0  -4  -3    0.93    0.14
   0   4   3    0.66    0.25
   0   4   3    0.93    0.18
  -1  -4  -3   46.84    1.30
  -1  -4  -3   48.46    1.35
  -1   4  -3   48.03    1.89
   1   4   3   46.77    1.90
  -2  -4  -3    0.58    0.07
   2   4   3   -0.03    0.22
  -2   4  -3    0.25    0.25
   2   4   3    0.46    0.06
  -3  -4  -3  133.37    3.63
  -3  -4  -3  128.55    3.48
  -3   4  -3  135.91    4.38
   3   4   3  124.96    3.55
   3   4   3  128.59    3.58
   3   4   3  132.93    4.44
  -4  -4  -3    4.10    0.27
  -4  -4  -3    4.77    0.32
   4   4   3    3.96    0.26
  -4   4  -3    3.95    0.64
   4   4   3    5.11    0.53
   4   4   3    3.96    0.24
  -5  -4  -3   73.56    2.17
  -5  -4  -3   76.55    2.40
  -5   4  -3   77.38    3.05
   5   4   3   74.39    2.60
   5   4   3   72.92    2.14
  -6  -4  -3    0.31    0.18
  -6  -4  -3   -0.12    0.09
   6   4   3    0.17    0.23
  -6   4  -3   -0.15    0.14
  -6   4  -3    0.10    0.26
   6   4   3   -0.06    0.10
  -7  -4  -3   42.37    1.73
  -7  -4  -3   40.80    1.43
   7   4   3   43.26    1.42
  -7   4  -3   45.66    1.70
  -7   4  -3   42.94    2.26
   7   4   3   42.32    2.01
  -8  -4  -3    2.23    0.32
  -8  -4  -3    2.62    0.50
  -8   4  -3    1.73    0.41
   8   4   3    2.46    0.33
   8   4   3    2.89    0.63
  -8   4  -3    2.30    0.62
  -9  -4  -3    4.28    0.67
  -9  -4  -3    4.32    0.45
  -9   4  -3    2.26    0.69
  -9   4  -3    3.71    0.61
   9   4   3    5.00    0.90
   9   4   3    3.84    0.43
 -10  -4  -3   21.18    1.41
 -10  -4  -3   19.62    1.54
 -10  -4  -3   25.97    1.06
 -10   4  -3   23.66    1.40
  10   4   3   22.01    1.66
  10   4   3   23.63    1.03
 -10   4  -3   24.35    1.87
 -11  -4  -3    0.50    0.24
 -11  -4  -3   -0.21    0.33
  11   4   3    0.25    0.45
 -11   4  -3    0.59    0.53
  11   4   3    0.56    0.23
 -11   4  -3    0.32    0.36
  12  -4   3    5.88    0.67
 -12  -4  -3    7.12    0.59
 -12  -4  -3    7.13    1.09
  12   4   3    6.95    0.60
 -12   4  -3    5.68    0.94
  12   4   3    7.15    1.31
 -12   4  -3    8.71    1.47
  13  -4   3   20.24    1.03
 -13  -4  -3   20.98    1.06
 -13  -4  -3   17.92    1.57
 -13   4  -3   20.85    1.62
  13   4   3   20.61    2.20
 -13   4  -3   16.64    2.16
  13   4   3   23.05    1.12
 -14  -4  -3    3.01    0.90
  14  -4   3    3.41    0.51
 -14  -4  -3    3.84    0.52
 -14   4  -3    2.71    0.85
  14   4   3    1.88    0.78
  14   4   3    2.59    0.49
 -14   4  -3    1.35    0.88
  15  -4   3   13.37    0.91
  15   4   3   13.25    0.95
 -15   4  -3   13.92    2.07
 -15   4  -3   13.67    1.63
  15   4   3   13.29    1.94
  16  -4   3    2.66    0.55
  16   4   3    2.36    0.98
  16   4   3    1.50    0.47
 -16   4  -3    1.75    0.83
  17  -4   3    1.73    0.54
  17   4   3    2.48    1.14
  17   4   3    3.59    0.68
 -17   4  -3    1.54    0.81
  18  -4   3    3.94    0.70
  18   4   3    3.14    1.28
 -18   4  -3    2.36    1.02
  18  -5  -3   -0.13    0.37
 -18   5   3    1.13    0.80
  18   5  -3    0.31    0.94
  17  -5  -3   10.46    1.00
 -17   5   3   10.11    1.55
  17   5  -3    8.64    1.74
  16  -5  -3    0.92    0.38
  16   5  -3    1.41    0.86
 -16   5   3   -0.16    0.54
  15  -5  -3    8.29    0.80
 -15  -5   3    7.78    1.31
 -15  -5   3    7.39    0.73
 -15   5   3    7.14    1.18
  15   5  -3    6.25    1.41
 -14  -5   3    3.08    0.49
 -14  -5   3    2.52    0.74
  14  -5  -3    2.46    0.45
  14   5  -3    1.98    0.46
  14   5  -3    2.25    0.90
 -14   5   3    1.96    0.64
 -14   5   3    1.77    0.81
 -13  -5   3   28.95    1.83
 -13  -5   3   29.50    1.30
  13  -5  -3   31.32    1.26
  13   5  -3   30.23    2.28
 -13   5   3   31.40    2.38
  13   5  -3   27.48    1.33
 -13   5   3   33.37    1.92
 -12  -5   3    0.84    0.27
 -12  -5   3    1.39    0.50
  12  -5  -3    0.49    0.24
  12   5  -3    1.22    0.71
 -12   5   3    1.51    0.64
  12   5  -3    0.93    0.33
 -12   5   3    0.97    0.48
  11  -5  -3   53.57    1.76
 -11  -5   3   54.46    2.38
 -11  -5   3   55.32    1.89
  11   5  -3   53.49    2.83
 -11   5   3   52.46    2.32
 -11   5   3   53.12    2.91
  11   5  -3   54.70    1.92
  10  -5  -3   -0.04    0.11
 -10  -5   3    0.21    0.17
 -10  -5   3    0.28    0.27
  10   5  -3    0.23    0.38
  10   5  -3    0.11    0.18
 -10   5   3    0.14    0.26
 -10   5   3    0.33    0.49
  -9  -5   3    1.11    0.35
  -9  -5   3    1.59    0.29
   9   5  -3    0.53    0.69
  -9   5   3    1.27    0.35
  -9   5   3    0.56    0.42
   9   5  -3    1.87    0.63
   9   5  -3    1.50    0.28
  -8  -5   3   41.05    1.67
  -8  -5   3   38.51    1.37
   8   5  -3   41.46    2.05
   8   5  -3   38.78    1.39
  -8   5   3   40.67    2.14
  -8   5   3   42.44    1.67
  -7  -5   3   15.24    0.68
  -7  -5   3   14.61    0.82
  -7   5   3   14.97    0.81
  -7   5   3   13.29    1.12
   7   5  -3   15.41    1.09
  -6  -5   3  113.49    3.43
  -6  -5   3  110.33    3.14
  -6   5   3  110.80    3.97
  -6   5   3  110.74    3.30
   6   5  -3  111.99    3.66
  -5  -5   3    8.49    0.44
  -5  -5   3    8.40    0.51
   5   5  -3    9.08    0.63
  -5   5   3    8.78    0.80
  -5   5   3    8.91    0.49
  -4  -5   3   24.97    0.93
  -4  -5   3   22.95    0.81
  -4   5   3   23.07    1.25
  -3  -5   3   29.81    1.03
   3   5  -3   27.80    1.40
  -3   5   3   27.36    1.32
  -2  -5   3   17.94    0.71
  -2   5   3   18.80    1.05
  -2   5   3   17.06    0.92
  -1  -5   3   12.57    0.55
  -1   5   3   13.03    0.87
  -1   5   3   13.32    0.72
   0  -5  -3   73.23    2.18
   0  -5   3   72.52    2.20
   0   5   3   72.71    2.29
   0   5   3   73.84    2.67
  -1  -5  -3   18.71    0.65
  -1  -5  -3   18.09    0.56
   1   5   3   17.71    1.08
  -1   5  -3   18.24    1.07
  -2  -5  -3    0.28    0.05
  -2  -5  -3    0.19    0.09
  -2   5  -3    0.35    0.26
   2   5   3    0.13    0.21
  -3  -5  -3    0.81    0.13
  -3  -5  -3    0.88    0.12
  -3   5  -3    1.02    0.37
   3   5   3    0.42    0.30
   3   5   3    0.86    0.11
  -4  -5  -3   53.11    1.59
  -4  -5  -3   55.55    1.67
   4   5   3   54.48    2.50
  -4   5  -3   56.79    2.45
   4   5   3   51.80    1.64
   4   5   3   53.11    1.61
  -5  -5  -3   87.55    2.52
  -5  -5  -3   89.43    2.70
   5   5   3   89.59    2.81
  -5   5  -3   88.85    2.59
  -5   5  -3   93.25    3.57
   5   5   3   83.31    2.45
  -6  -5  -3  107.55    3.28
  -6  -5  -3  105.91    3.01
  -6   5  -3  105.55    3.16
   6   5   3  100.03    2.94
   6   5   3  104.01    3.45
  -6   5  -3  109.70    4.14
  -7  -5  -3    9.13    0.52
  -7  -5  -3    8.78    0.66
   7   5   3    9.11    0.49
  -7   5  -3    9.82    0.67
  -7   5  -3    6.75    1.04
   7   5   3    9.64    0.85
  -8  -5  -3   98.27    3.35
  -8  -5  -3   95.96    2.92
  -8   5  -3   99.90    3.24
   8   5   3   97.09    2.88
   8   5   3   98.80    3.64
  -8   5  -3   98.81    4.12
  -9  -5  -3    1.57    0.43
  -9  -5  -3    1.35    0.28
  -9   5  -3    1.66    0.66
  -9   5  -3    0.89    0.36
   9   5   3    1.75    0.52
   9   5   3    1.47    0.28
 -10  -5  -3   38.95    1.47
 -10  -5  -3   37.87    1.91
  10   5   3   40.42    1.46
  10   5   3   38.54    2.20
 -10   5  -3   35.83    2.38
 -10   5  -3   38.19    1.84
 -11  -5  -3    0.49    0.23
 -11  -5  -3   -0.09    0.31
  11   5   3    0.12    0.18
  11   5   3   -0.01    0.46
 -11   5  -3    0.48    0.50
 -11   5  -3   -0.29    0.26
 -12  -5  -3   42.56    2.31
 -12  -5  -3   46.34    1.71
 -12   5  -3   44.20    2.23
  12   5   3   43.64    2.60
  12   5   3   40.98    1.65
 -12   5  -3   42.94    2.88
  13  -5   3    0.98    0.39
 -13  -5  -3    3.01    0.46
 -13   5  -3    3.79    1.09
 -13   5  -3    2.11    0.65
  13   5   3    1.66    0.66
  13   5   3    1.91    0.38
 -14  -5  -3   13.39    0.88
  14  -5   3   13.57    0.86
  14   5   3   17.27    2.11
 -14   5  -3   15.12    2.18
  14   5   3   12.20    0.87
 -14   5  -3   16.55    1.71
  15  -5   3    1.57    0.42
  15   5   3    2.05    0.90
 -15   5  -3    1.65    0.68
  16  -5   3    0.32    0.32
 -16   5  -3    0.08    0.53
  16   5   3   -0.14    0.80
  17  -5   3    1.34    0.48
 -17   5  -3    2.93    0.91
  17   5   3    0.59    0.87
  18  -5   3    4.73    0.75
 -18   5  -3    5.85    1.31
  18   5   3    6.01    1.53
  17  -6  -3    0.74    0.42
 -17   6   3    0.70    0.73
  17   6  -3    1.37    1.04
 -16  -6   3    0.06    0.33
  16  -6  -3   -0.49    0.27
  16   6  -3    0.61    0.80
 -16   6   3    0.22    0.62
 -15  -6   3    2.52    0.52
  15  -6  -3    1.96    0.45
  15   6  -3    2.96    1.01
 -15   6   3    2.00    0.74
 -14  -6   3    0.48    0.30
  14  -6  -3    0.45    0.28
  14   6  -3    1.76    0.80
 -14   6   3    0.09    0.59
 -14   6   3   -0.52    0.40
  13  -6  -3    0.61    0.28
 -13  -6   3    0.89    0.51
 -13  -6   3    0.64    0.30
 -13   6   3    0.18    0.38
  13   6  -3    1.51    0.64
 -13   6   3    1.18    0.77
 -12  -6   3    9.70    0.69
 -12  -6   3    6.35    0.93
  12  -6  -3    8.08    0.55
 -12   6   3    9.39    1.10
  12   6  -3    9.12    1.38
 -12   6   3    9.25    1.45
  11  -6  -3    1.94    0.29
 -11  -6   3    1.38    0.33
 -11  -6   3    1.09    0.41
 -11   6   3    1.25    0.48
  11   6  -3    1.91    0.69
 -11   6   3    1.05    0.66
 -10  -6   3    0.30    0.25
 -10  -6   3    0.01    0.17
 -10   6   3    0.07    0.25
  10   6  -3   -0.73    0.61
 -10   6   3    0.22    0.43
  10   6  -3    0.25    0.42
  -9  -6   3    3.42    0.55
  -9  -6   3    3.92    0.42
  -9   6   3    3.42    0.80
   9   6  -3    1.50    0.50
   9   6  -3    2.43    1.00
  -9   6   3    3.76    0.56
  -8  -6   3    7.53    0.48
  -8  -6   3    6.70    0.59
  -8   6   3    8.23    1.16
   8   6  -3    6.75    1.41
  -8   6   3    6.82    0.60
   8   6  -3    6.25    0.86
  -7  -6   3    0.28    0.15
  -7  -6   3    0.04    0.17
   7   6  -3    0.61    0.68
   7   6  -3   -0.23    0.19
  -7   6   3    0.36    0.20
  -7   6   3    0.34    0.33
  -6  -6   3    8.34    0.46
  -6  -6   3    7.98    0.53
   6   6  -3    7.22    0.57
   6   6  -3    6.55    1.22
  -6   6   3    7.80    0.98
  -6   6   3    7.45    0.49
   6   6  -3    9.77    1.42
  -5  -6   3   11.33    0.52
  -5  -6   3   11.53    0.61
  -5   6   3    9.91    0.88
   5   6  -3   11.86    1.50
   5   6  -3   11.11    1.43
  -5   6   3   11.00    0.56
  -4  -6   3   25.36    0.88
  -4  -6   3   25.57    0.99
  -4   6   3   25.50    1.41
   4   6  -3   25.74    1.49
  -4   6   3   26.10    0.94
  -3  -6   3  107.03    3.11
   3   6  -3  101.89    3.61
  -3   6   3  108.67    3.63
  -3   6   3  105.40    3.62
  -2  -6   3   11.09    0.52
   2   6  -3    9.18    0.74
  -2   6   3    9.86    0.79
  -2   6   3    9.91    0.74
  -1  -6   3  161.05    4.60
  -1   6   3  163.92    5.17
  -1   6   3  169.01    4.94
   1   6  -3  155.85    4.96
   0  -6   3   25.73    0.98
   0  -6  -3   26.49    0.99
   0   6   3   26.29    1.40
   0   6   3   27.45    1.12
  -1  -6  -3  195.33    5.34
  -1  -6  -3  197.26    5.49
  -1   6  -3  198.58    5.81
   1   6   3  195.43    6.17
  -1   6  -3  199.13    6.16
  -2  -6  -3   38.37    1.25
  -2  -6  -3   37.18    1.10
   2   6   3   37.53    1.86
  -2   6  -3   41.05    1.88
  -3  -6  -3  454.93   11.66
  -3   6  -3  441.44   12.74
   3   6   3  416.68   11.63
   3   6   3  428.66   12.68
  -4  -6  -3   37.32    1.16
  -4  -6  -3   35.40    1.13
   4   6   3   34.23    1.93
   4   6   3   35.19    1.12
  -4   6  -3   36.83    1.94
  -5  -6  -3   76.42    2.33
  -5  -6  -3   73.08    2.20
   5   6   3   75.36    3.48
  -5   6  -3   76.16    2.21
   5   6   3   78.27    3.40
   5   6   3   75.59    2.22
  -5   6  -3   75.73    3.24
  -6  -6  -3    8.60    0.56
  -6  -6  -3    9.11    0.49
  -6   6  -3    8.59    0.54
   6   6   3    7.97    1.26
   6   6   3   10.32    0.66
  -6   6  -3    7.22    1.05
   6   6   3    8.47    0.42
  -7  -6  -3    2.77    0.42
  -7  -6  -3    2.08    0.29
  -7   6  -3    2.31    0.38
   7   6   3    2.99    0.32
   7   6   3    2.89    0.52
   7   6   3    2.27    0.80
  -7   6  -3    3.12    0.82
  -8  -6  -3    3.22    0.50
  -8  -6  -3    3.49    0.40
   8   6   3    2.85    0.56
  -8   6  -3    2.28    0.47
   8   6   3    3.14    0.35
   8   6   3    1.37    0.74
  -8   6  -3    2.13    0.69
  -9  -6  -3    0.36    0.20
  -9  -6  -3    0.21    0.28
  -9   6  -3   -0.07    0.22
   9   6   3    0.58    0.35
  -9   6  -3    0.09    0.41
   9   6   3    0.98    0.76
   9   6   3    0.39    0.17
 -10  -6  -3    6.64    0.53
 -10  -6  -3    5.20    0.79
 -10   6  -3    4.56    0.74
  10   6   3    4.33    0.88
  10   6   3    5.49    0.46
 -10   6  -3    5.54    1.15
 -11  -6  -3   35.73    1.44
 -11  -6  -3   33.91    1.91
 -11   6  -3   32.90    1.78
  11   6   3   36.56    1.46
 -11   6  -3   37.56    2.60
  11   6   3   37.11    2.18
 -12  -6  -3   12.68    0.81
 -12   6  -3   13.37    1.99
 -12   6  -3   13.00    1.37
  12   6   3   10.54    1.46
  13  -6   3   28.52    1.25
 -13  -6  -3   30.72    1.38
 -13   6  -3   28.16    2.42
  13   6   3   26.72    2.07
 -13   6  -3   33.03    1.94
  14  -6   3    6.55    0.73
 -14  -6  -3    7.85    0.79
 -14   6  -3    5.94    1.06
 -14   6  -3    6.85    1.47
  14   6   3   10.25    1.62
  15  -6   3   50.75    1.95
 -15  -6  -3   49.43    2.00
  15   6   3   50.28    3.09
 -15   6  -3   52.35    2.84
  16  -6   3    6.55    0.74
 -16   6  -3    6.27    1.19
  16   6   3    4.62    1.20
  17  -6   3   43.81    1.94
  17   6   3   43.44    3.07
 -17   6  -3   45.24    2.90
  17  -7  -3    0.90    0.41
  17   7  -3    1.30    0.91
 -17   7   3    0.78    0.70
  16  -7  -3    4.06    0.61
 -16  -7   3    3.53    0.61
  16   7  -3    4.07    1.11
 -16   7   3    3.96    0.97
  15  -7  -3    2.47    0.48
 -15  -7   3    2.32    0.51
 -15   7   3    1.62    0.67
  15   7  -3    2.51    0.91
 -14  -7   3   19.74    1.10
  14  -7  -3   19.91    0.99
 -14   7   3   18.83    1.51
  14   7  -3   19.11    2.04
 -14   7   3   16.47    2.34
 -13  -7   3    4.25    0.58
  13  -7  -3    3.82    0.45
 -13   7   3    4.19    0.80
 -13   7   3    3.89    1.18
  13   7  -3    4.91    1.03
 -12  -7   3   23.16    1.13
  12  -7  -3   22.80    0.95
 -12   7   3   24.07    2.07
 -12   7   3   26.58    1.54
  12   7  -3   22.89    1.74
 -11  -7   3    6.58    0.58
 -11  -7   3    7.53    0.90
 -11   7   3    8.63    0.94
 -11   7   3    5.09    1.19
  11   7  -3    8.14    1.16
 -10  -7   3    1.82    0.35
 -10  -7   3    1.63    0.44
  10   7  -3    1.37    0.93
  10   7  -3    1.44    0.54
 -10   7   3    2.32    0.50
 -10   7   3    3.09    0.88
  -9  -7   3   39.07    1.47
  -9  -7   3   40.79    1.75
  -9   7   3   41.45    1.72
  -9   7   3   42.43    2.47
   9   7  -3   41.30    1.94
   9   7  -3   36.81    2.79
  -8  -7   3    0.06    0.14
  -8  -7   3    0.15    0.21
   8   7  -3   -0.49    0.53
   8   7  -3    0.56    0.29
  -8   7   3    0.10    0.19
  -8   7   3    0.18    0.40
  -7  -7   3   26.51    1.05
  -7  -7   3   26.98    1.21
  -7   7   3   27.78    1.15
   7   7  -3   29.43    2.23
  -7   7   3   28.38    1.81
   7   7  -3   30.92    1.20
  -6  -7   3   16.91    0.75
  -6  -7   3   20.41    0.90
   6   7  -3   17.30    1.94
  -6   7   3   18.51    1.36
   6   7  -3   20.54    2.17
  -6   7   3   18.73    0.82
  -5  -7   3   34.17    1.28
  -5  -7   3   35.27    1.17
   5   7  -3   35.04    2.24
   5   7  -3   33.88    1.95
   5   7  -3   33.97    2.18
  -5   7   3   35.28    1.21
  -5   7   3   36.34    1.90
  -4  -7   3   28.66    1.07
  -4  -7   3   28.11    0.95
  -4   7   3   26.92    1.54
   4   7  -3   27.42    1.59
   4   7  -3   29.62    1.93
  -4   7   3   27.39    0.99
  -3  -7   3   42.49    1.43
  -3   7   3   41.61    1.42
  -3   7   3   41.70    1.92
   3   7  -3   41.04    1.91
  -3   7   3   42.45    1.93
   3   7  -3   41.36    2.16
  -2  -7   3   17.93    0.76
   2   7  -3   19.43    1.13
   2   7  -3   19.07    1.26
  -2   7   3   17.38    1.16
  -2   7   3   18.40    1.11
  -1  -7   3    2.29    0.28
  -1   7   3    2.40    0.52
   1   7  -3    1.75    0.46
   1   7  -3    2.63    0.46
  -1   7   3    1.92    0.41
   0  -7   3   54.48    1.75
   0   7   3   51.99    1.93
   0   7   3   54.52    2.32
   0   7  -3   51.15    2.04
  -1  -7  -3    0.13    0.08
  -1  -7  -3    0.10    0.13
  -1   7  -3    0.39    0.28
   1   7   3    0.20    0.26
  -1   7  -3    0.25    0.19
   1   7   3   -0.11    0.22
  -2  -7  -3   14.14    0.49
  -2  -7  -3   14.34    0.64
  -2   7  -3   15.17    1.13
   2   7   3   14.32    1.12
  -3  -7  -3    3.82    0.34
  -3  -7  -3    4.09    0.22
  -3   7  -3    3.35    0.70
   3   7   3    3.98    0.78
   3   7   3    2.88    0.61
  -4  -7  -3    7.23    0.38
  -4  -7  -3    7.62    0.36
   4   7   3    8.91    1.24
   4   7   3    7.38    0.34
  -4   7  -3    8.73    1.11
   4   7   3    9.21    1.18
  -5  -7  -3   53.99    1.66
  -5  -7  -3   55.28    1.72
   5   7   3   51.36    2.69
  -5   7  -3   54.34    1.60
  -5   7  -3   53.81    2.65
   5   7   3   52.48    2.78
  -6  -7  -3   23.99    0.91
  -6  -7  -3   21.81    0.95
   6   7   3   20.80    1.71
  -6   7  -3   23.06    1.69
   6   7   3   20.01    1.74
  -6   7  -3   23.44    0.92
   6   7   3   22.90    0.81
  -7  -7  -3   51.99    1.87
  -7  -7  -3   50.56    1.69
  -7   7  -3   51.44    1.80
   7   7   3   53.20    1.86
  -7   7  -3   50.87    2.77
   7   7   3   47.76    2.93
  -8  -7  -3   14.60    0.88
  -8  -7  -3   12.82    0.70
   8   7   3   13.03    1.79
  -8   7  -3   17.09    1.55
  -8   7  -3   13.54    0.83
   8   7   3   15.52    0.98
  -9  -7  -3   45.45    1.93
  -9  -7  -3   47.00    1.64
  -9   7  -3   42.16    1.82
  -9   7  -3   43.26    2.71
   9   7   3   42.07    3.00
   9   7   3   46.14    2.07
 -10  -7  -3   40.08    1.49
  10   7   3   33.40    2.79
 -10   7  -3   35.21    1.71
  10   7   3   37.18    1.96
 -10   7  -3   31.88    2.42
 -11  -7  -3   31.27    1.36
 -11   7  -3   34.26    2.59
  11   7   3   32.08    1.94
 -11   7  -3   31.74    1.71
 -12  -7  -3   20.19    1.07
 -12   7  -3   21.00    2.53
  12   7   3   18.78    1.60
 -12   7  -3   19.59    1.41
 -13  -7  -3    2.83    0.49
  13   7   3    3.60    0.89
 -13   7  -3    3.16    1.16
 -13   7  -3    3.68    0.80
 -14  -7  -3    0.94    0.36
 -14   7  -3    0.74    0.52
  14   7   3    0.82    0.64
  15  -7   3    2.53    0.52
 -15  -7  -3    4.86    0.67
  15   7   3    1.52    0.73
 -15   7  -3    3.78    0.92
  16  -7   3    2.33    0.45
  16   7   3    2.31    0.88
  17  -7   3    5.01    0.73
 -17   7  -3    4.93    1.17
  17   7   3    4.76    1.22
 -17  -8   3   17.25    1.18
  17  -8  -3   19.60    1.18
 -17   8   3   23.77    2.00
  16  -8  -3    3.15    0.52
  16   8  -3    2.19    0.91
 -16   8   3    2.73    0.81
  15  -8  -3    4.74    0.59
 -15  -8   3    4.87    0.69
  15   8  -3    4.03    0.99
 -15   8   3    4.78    0.97
 -14  -8   3    2.09    0.42
  14  -8  -3    1.24    0.29
 -14   8   3    1.45    0.57
  14   8  -3    1.08    0.64
 -13  -8   3    1.45    0.39
  13   8  -3    2.36    0.76
 -13   8   3    1.08    0.51
 -13   8   3    1.10    0.77
 -12  -8   3    0.96    0.31
  12   8  -3    1.44    0.59
 -12   8   3    1.33    0.80
 -11  -8   3    8.31    0.66
  11   8  -3    9.92    1.15
 -11   8   3    6.93    1.38
 -11   8   3   10.41    1.04
 -10  -8   3    3.24    0.58
 -10  -8   3    4.14    0.49
  10   8  -3    3.57    0.63
  10   8  -3    1.19    1.06
 -10   8   3    3.19    0.57
 -10   8   3    4.44    1.03
  -9  -8   3   66.20    2.49
  -9  -8   3   68.71    2.21
   9   8  -3   63.27    3.87
  -9   8   3   68.54    2.42
  -9   8   3   69.15    3.43
  -8  -8   3    2.84    0.36
  -8  -8   3    3.01    0.46
  -8   8   3    2.64    0.39
   8   8  -3    1.27    0.88
  -8   8   3    2.58    0.77
  -7  -8   3   96.87    2.86
  -7  -8   3   98.50    3.11
   7   8  -3   95.89    4.49
  -7   8   3   91.61    3.97
  -7   8   3   96.23    2.94
  -6  -8   3    0.48    0.16
  -6  -8   3    0.53    0.20
   6   8  -3    0.80    0.49
  -6   8   3    0.28    0.30
  -6   8   3    0.79    0.19
   6   8  -3    0.86    0.59
  -5  -8   3   42.52    1.49
  -5  -8   3   39.83    1.33
   5   8  -3   43.21    2.22
  -5   8   3   42.03    2.17
  -5   8   3   40.28    1.36
   5   8  -3   40.25    2.43
   5   8  -3   39.13    2.48
  -4  -8   3    0.38    0.12
  -4  -8   3    0.23    0.13
  -4   8   3    0.31    0.13
   4   8  -3    0.20    0.43
  -4   8   3   -0.18    0.24
   4   8  -3    0.45    0.48
   4   8  -3    0.34    0.29
  -3  -8   3    4.11    0.33
  -3   8   3    3.86    0.69
   3   8  -3    3.59    0.64
  -3   8   3    4.08    0.71
  -3   8   3    3.94    0.39
   3   8  -3    4.51    0.83
  -2  -8   3   31.49    1.15
   2   8  -3   31.01    1.60
  -2   8   3   30.69    1.22
  -2   8   3   29.94    1.63
  -2   8   3   31.20    1.58
   2   8  -3   31.16    1.72
  -1  -8   3    3.58    0.32
  -1   8   3    2.42    0.55
  -1   8   3    3.73    0.51
   1   8  -3    3.80    0.61
   1   8  -3    3.35    0.56
  -1   8   3    3.69    0.57
   0  -8   3   59.92    1.93
   0   8   3   57.15    2.24
   0   8   3   58.13    2.52
   0   8  -3   55.96    2.28
   0   8  -3   59.63    2.11
   0   8   3   57.78    2.16
  -1  -8  -3    0.64    0.13
  -1  -8  -3    0.65    0.21
   1   8   3    1.35    0.44
  -1   8  -3    0.46    0.18
  -1   8  -3    0.58    0.36
  -1   8  -3    1.08    0.35
   1   8   3    0.58    0.33
  -2  -8  -3   50.61    1.71
  -2  -8  -3   52.71    1.52
   2   8   3   50.03    2.34
  -2   8  -3   51.16    2.07
  -2   8  -3   55.35    2.46
   2   8   3   46.74    2.35
  -3  -8  -3   40.07    1.22
  -3  -8  -3   40.07    1.43
   3   8   3   41.47    2.19
  -3   8  -3   42.41    2.18
   3   8   3   41.03    2.18
  -4  -8  -3   29.61    0.98
  -4  -8  -3   31.06    0.97
   4   8   3   30.22    1.96
   4   8   3   26.78    1.78
   4   8   3   28.71    0.93
  -4   8  -3   26.84    1.79
  -5  -8  -3   41.55    1.38
  -5  -8  -3   43.52    1.40
  -5   8  -3   43.70    1.27
  -5   8  -3   41.94    2.36
   5   8   3   46.29    2.48
   5   8   3   39.30    2.44
  -6  -8  -3   11.97    0.62
  -6  -8  -3   11.30    0.59
   6   8   3   11.40    1.57
   6   8   3   14.12    1.64
  -6   8  -3   12.58    0.58
  -6   8  -3   15.13    1.69
  -7  -8  -3   16.37    0.77
  -7  -8  -3   17.76    0.96
  -7   8  -3   16.59    1.85
   7   8   3   18.64    2.10
  -7   8  -3   16.36    0.80
   7   8   3   15.58    1.94
  -8  -8  -3    4.37    0.48
  -8   8  -3    3.56    0.48
   8   8   3    6.16    1.35
  -8   8  -3    4.58    1.05
   8   8   3    2.81    1.08
  -9  -8  -3   46.73    1.69
   9   8   3   46.83    1.89
   9   8   3   43.04    3.11
  -9   8  -3   42.89    2.80
  -9   8  -3   50.29    1.93
 -10  -8  -3    5.70    0.61
 -10   8  -3    4.94    0.68
  10   8   3    5.22    1.37
  10   8   3    5.69    0.81
 -10   8  -3    6.93    1.43
 -11  -8  -3    5.15    0.59
  11   8   3    4.67    0.83
 -11   8  -3    4.16    1.15
 -11   8  -3    5.01    0.78
 -12  -8  -3   16.86    0.99
 -12   8  -3   15.65    1.24
  12   8   3   18.52    1.43
 -12   8  -3   19.13    2.46
 -13  -8  -3    0.52    0.32
 -13   8  -3    1.53    0.61
  13   8   3    0.82    0.51
 -13   8  -3    1.78    1.03
 -14  -8  -3   24.79    1.35
 -14   8  -3   28.44    1.88
  14   8   3   28.78    2.04
  15  -8   3   -0.84    0.29
 -15  -8  -3    0.26    0.36
  15   8   3    0.34    0.63
 -15   8  -3    0.23    0.52
 -16  -8  -3   18.44    1.21
  16  -8   3   16.20    1.06
 -16   8  -3   22.03    1.83
  16   8   3   19.12    2.18
  17  -8   3   -0.28    0.33
 -17   8  -3    0.14    0.65
  17   8   3    0.30    0.77
  16  -9  -3   35.93    1.58
 -16  -9   3   35.81    1.76
 -16   9   3   41.79    2.43
 -15  -9   3   18.73    1.18
 -15   9   3   22.34    1.69
 -14  -9   3   45.38    1.89
 -14   9   3   46.33    2.38
 -13  -9   3   11.88    0.86
 -13   9   3   13.21    2.11
 -13   9   3   11.22    1.21
 -12  -9   3   45.60    1.80
 -12   9   3   46.89    2.15
 -12   9   3   44.75    3.11
 -11  -9   3   21.60    1.07
  11   9  -3   23.17    3.03
 -11   9   3   19.49    1.24
 -11   9   3   17.29    2.15
 -10  -9   3   61.26    2.07
 -10   9   3   53.81    3.21
 -10   9   3   60.47    2.30
  10   9  -3   53.54    3.67
  -9  -9   3   42.46    1.56
  -9   9   3   42.72    1.70
   9   9  -3   39.00    3.05
  -9   9   3   39.87    2.61
  -8  -9   3    0.13    0.22
  -8  -9   3    0.40    0.19
   8   9  -3    0.96    0.61
  -8   9   3    0.56    0.23
  -8   9   3    0.32    0.48
   8   9  -3    0.25    0.69
  -7  -9   3    1.45    0.25
  -7  -9   3    1.19    0.30
   7   9  -3    0.45    0.68
   7   9  -3    1.43    0.62
  -7   9   3    1.16    0.26
  -7   9   3    0.83    0.49
  -6  -9   3    1.97    0.34
  -6  -9   3    2.72    0.32
  -6   9   3    2.22    0.29
  -6   9   3    2.83    0.74
   6   9  -3    2.37    0.67
   6   9  -3    1.56    0.73
  -5  -9   3    3.89    0.31
  -5  -9   3    4.40    0.45
   5   9  -3    4.11    0.82
  -5   9   3    3.12    0.34
   5   9  -3    3.82    0.90
   5   9  -3    3.04    0.97
  -5   9   3    4.31    0.84
  -4  -9   3   26.62    1.04
  -4  -9   3   25.21    0.90
  -4   9   3   25.67    1.64
   4   9  -3   27.47    1.87
  -4   9   3   24.89    0.97
   4   9  -3   24.24    1.59
   4   9  -3   27.01    1.93
  -3  -9   3    2.22    0.30
   3   9  -3    1.26    0.55
  -3   9   3    2.35    0.56
   3   9  -3    2.05    0.55
  -3   9   3    2.23    0.58
  -3   9   3    1.88    0.30
  -2  -9   3   93.19    2.84
  -2   9   3   90.75    3.53
  -2   9   3   94.80    3.46
   2   9  -3   92.18    3.46
   2   9  -3   93.34    3.60
  -2   9   3   90.18    2.91
  -1  -9   3   75.52    2.35
  -1   9   3   72.57    2.57
  -1   9   3   73.85    3.05
  -1   9   3   73.54    2.79
   1   9  -3   71.12    2.84
   1   9  -3   73.55    2.83
   0  -9   3   78.24    2.51
   0   9   3   77.08    2.87
   0   9  -3   79.26    2.74
   0   9   3   79.04    3.22
   0   9   3   78.23    2.81
   0   9  -3   80.81    2.99
  -1  -9  -3   44.90    1.44
   1   9   3   45.26    2.12
  -1   9  -3   45.62    1.64
  -1   9  -3   45.82    2.24
   1   9   3   47.16    2.31
  -1   9  -3   48.82    2.05
  -2  -9  -3   43.21    1.55
  -2  -9  -3   43.94    1.34
   2   9   3   43.10    2.27
  -2   9  -3   43.79    2.24
  -2   9  -3   42.04    1.91
   2   9   3   46.27    2.25
  -3  -9  -3   34.40    1.28
  -3  -9  -3   34.49    1.05
  -3   9  -3   35.31    2.01
   3   9   3   29.79    1.92
   3   9   3   28.92    1.90
  -4  -9  -3    4.06    0.29
  -4  -9  -3    4.52    0.27
   4   9   3    4.58    0.93
   4   9   3    4.64    0.92
  -4   9  -3    5.71    1.03
  -5  -9  -3    0.84    0.19
  -5   9  -3    0.98    0.48
   5   9   3    1.95    0.63
   5   9   3    2.11    0.77
  -6  -9  -3    5.34    0.40
  -6   9  -3    3.79    0.93
  -6   9  -3    5.81    0.58
  -6   9  -3    4.87    0.34
   6   9   3    7.09    1.33
   6   9   3    6.44    1.17
  -7  -9  -3    3.18    0.38
  -7   9  -3    3.05    0.37
  -7   9  -3    4.36    0.98
   7   9   3    2.95    1.01
   7   9   3    4.04    1.01
  -8  -9  -3    0.46    0.20
   8   9   3    0.79    0.78
  -8   9  -3    0.42    0.52
  -8   9  -3    0.19    0.20
   8   9   3    0.36    0.51
  -9  -9  -3    0.21    0.20
  -9   9  -3    0.19    0.25
   9   9   3    0.80    0.69
  -9   9  -3    0.78    0.57
   9   9   3    0.80    0.83
 -10  -9  -3    1.72    0.35
  10   9   3    2.76    1.08
 -10   9  -3    1.44    0.43
 -10   9  -3    0.74    0.69
  10   9   3    1.61    1.01
 -11  -9  -3   -0.18    0.22
 -11   9  -3   -0.13    0.63
 -11   9  -3    0.38    0.33
 -12  -9  -3   -0.04    0.26
 -12   9  -3   -0.14    0.65
 -12   9  -3   -0.16    0.31
 -13  -9  -3    3.92    0.61
 -13   9  -3    1.60    0.98
 -13   9  -3    4.70    0.86
 -14  -9  -3    1.70    0.49
 -14   9  -3    1.60    0.64
 -15  -9  -3    1.73    0.52
 -15   9  -3    1.35    0.67
 -16  -9  -3    0.73    0.43
 -16   9  -3   -0.03    0.58
 -16 -10   3   13.66    1.08
 -16  10   3   13.86    1.68
 -15  10   3    1.44    0.57
 -14 -10   3   -0.35    0.31
 -14  10   3   -0.01    0.37
 -13 -10   3    1.62    0.42
 -13  10   3    0.94    0.42
 -12 -10   3    5.77    0.71
 -12  10   3    5.46    0.84
 -12  10   3    5.00    1.33
 -11 -10   3   19.58    1.03
 -11  10   3   18.96    1.20
  11  10  -3   18.41    2.78
 -11  10   3   21.59    2.50
 -10 -10   3   45.54    1.74
 -10  10   3   45.89    1.91
  10  10  -3   46.69    3.26
  10  10  -3   53.84    3.66
 -10  10   3   43.36    2.92
  -9 -10   3   13.02    0.76
   9  10  -3   11.87    1.86
   9  10  -3   14.78    2.25
  -9  10   3   11.77    0.80
  -9  10   3   16.06    1.99
  -8 -10   3   77.46    2.42
  -8  10   3   71.31    3.66
   8  10  -3   72.35    3.82
  -8  10   3   72.73    2.44
   8  10  -3   83.21    4.33
  -7 -10   3   27.57    1.09
   7  10  -3   26.60    2.24
  -7  10   3   23.51    1.88
   7  10  -3   26.98    2.06
  -7  10   3   27.47    1.09
  -6 -10   3   66.51    2.28
  -6 -10   3   65.81    2.09
  -6  10   3   69.29    3.30
  -6  10   3   65.66    2.08
   6  10  -3   68.26    3.61
   6  10  -3   69.70    3.31
  -5 -10   3   18.13    0.85
   5  10  -3   19.81    1.74
   5  10  -3   19.42    2.12
   5  10  -3   19.70    1.52
  -5  10   3   17.76    1.48
  -5  10   3   14.64    0.90
  -5  10   3   17.51    0.75
  -4 -10   3  124.33    3.70
   4  10  -3  127.51    4.66
  -4  10   3  120.66    3.67
  -4  10   3  122.11    3.56
  -4  10   3  123.02    4.66
   4  10  -3  123.49    4.89
   4  10  -3  123.93    5.00
  -3 -10   3    0.24    0.15
   3  10  -3    0.75    0.41
  -3  10   3    0.60    0.22
   3  10  -3    0.21    0.38
  -3  10   3    0.68    0.36
  -3  10   3    0.13    0.29
   3  10  -3    0.58    0.47
  -2 -10   3   48.26    1.65
  -2  10   3   44.35    1.78
   2  10  -3   50.75    2.45
   2  10  -3   45.35    2.21
  -2  10   3   46.95    2.22
  -2  10   3   46.64    2.30
  -1 -10   3    7.75    0.51
  -1  10   3    7.88    0.94
   1  10  -3    9.07    1.05
  -1  10   3    7.35    0.80
  -1  10   3    8.16    1.06
   1  10  -3    8.00    0.97
   0 -10   3   11.45    0.66
   0  10  -3   10.89    0.94
   0  10   3   10.72    0.92
   0  10   3   11.91    1.28
   0  10  -3    9.99    0.83
   1 -10   3    3.37    0.44
  -1 -10  -3    3.61    0.28
   1  10   3    2.74    0.66
  -1  10  -3    3.89    0.51
  -1  10  -3    2.78    0.58
   1  10   3    3.37    0.68
  -2 -10  -3    1.26    0.18
  -2  10  -3    1.63    0.43
  -2  10  -3    1.33    0.53
   2  10   3    0.75    0.46
  -2  10  -3    1.09    0.17
   2  10   3    0.11    0.36
  -2  10  -3    1.04    0.20
  -3  10  -3   56.38    2.87
   3  10   3   64.75    3.03
   3  10   3   64.13    3.01
   4  10   3   22.25    1.81
  -4  10  -3   25.06    1.80
   4  10   3   26.30    1.87
  -5 -10  -3    7.63    0.45
  -5  10  -3    8.89    1.36
   5  10   3    9.36    1.38
   5  10   3    6.07    1.24
  -6 -10  -3   14.84    0.69
   6  10   3   15.20    1.92
  -6  10  -3   13.60    0.57
  -6  10  -3   18.01    1.65
  -6  10  -3   13.55    0.74
   6  10   3   15.58    1.88
  -7 -10  -3   16.23    0.79
  -7  10  -3   16.37    1.92
   7  10   3   16.72    2.11
  -7  10  -3   14.93    0.72
   7  10   3   15.01    1.88
  -8 -10  -3   14.05    0.78
   8  10   3   17.43    2.17
   8  10   3   17.31    2.33
  -8  10  -3   18.26    2.15
  -8  10  -3   15.39    0.83
  -9 -10  -3    2.06    0.39
  -9  10  -3    2.30    0.45
   9  10   3    0.83    0.86
   9  10   3    2.78    1.06
  -9  10  -3    1.68    0.78
 -10 -10  -3    7.00    0.71
  10  10   3    5.44    1.57
 -10  10  -3    5.54    1.28
 -10  10  -3    5.67    0.72
  10  10   3    7.51    1.61
 -11 -10  -3    0.45    0.26
 -11  10  -3    0.24    0.33
 -11  10  -3    0.13    0.70
  11  10   3   -0.43    0.83
  11  10   3    0.23    0.66
 -12 -10  -3   12.18    0.86
 -12  10  -3    7.23    1.57
 -12  10  -3   10.48    1.15
  12  10   3   10.86    2.12
 -13 -10  -3   16.26    1.06
 -13  10  -3   14.23    1.26
  13  10   3   14.16    2.53
 -14 -10  -3    0.85    0.40
 -14  10  -3    0.69    0.52
 -15 -10  -3    9.66    1.04
 -15  10  -3    8.93    1.27
 -16 -10  -3    0.71    0.48
 -16  10  -3   -0.40    0.48
 -15 -11   3   12.07    1.13
 -15  11   3    9.72    1.28
 -14 -11   3    3.10    0.61
  14  11  -3    2.77    1.39
 -14  11   3    2.85    0.72
 -13 -11   3   12.93    0.95
 -13  11   3   12.91    1.13
  13  11  -3   12.72    2.37
 -12 -11   3    0.51    0.35
 -12  11   3    2.12    1.02
 -12  11   3    1.13    0.44
  12  11  -3    0.70    0.88
 -11 -11   3   20.03    1.07
  11  11  -3   14.98    2.49
  11  11  -3   18.42    2.48
 -11  11   3   18.02    1.15
 -11  11   3   16.06    2.28
 -10 -11   3    2.90    0.46
  10  11  -3    1.46    0.76
  10  11  -3    3.32    1.31
 -10  11   3    2.34    0.98
 -10  11   3    2.20    0.47
  -9 -11   3    6.57    0.63
   9  11  -3    9.69    1.71
  -9  11   3   10.21    1.70
  -9  11   3    5.75    0.62
   9  11  -3    7.52    1.72
  -8 -11   3   14.37    0.80
   8  11  -3   18.16    2.37
  -8  11   3   15.41    0.82
   8  11  -3   17.78    2.12
  -8  11   3   16.29    2.01
  -7 -11   3    2.18    0.34
  -7  11   3    2.53    0.84
   7  11  -3    1.69    0.81
   7  11  -3    0.77    0.79
  -7  11   3    2.07    0.31
  -6  11   3   52.58    2.89
   6  11  -3   58.84    2.97
  -6  11   3   48.57    1.68
   6  11  -3   57.22    3.33
   5  11  -3   23.10    1.74
  -5  11   3   23.85    0.95
  -5  11   3   24.13    1.78
   5  11  -3   23.78    2.02
  -4  11   3   37.01    2.11
  -4  11   3   32.05    1.33
  -4  11   3   30.10    1.22
   4  11  -3   32.52    2.00
   4  11  -3   33.75    2.23
   4  11  -3   33.26    2.33
  -3 -11   3   26.44    1.12
  -3  11   3   26.73    1.73
  -3  11   3   27.67    1.22
   3  11  -3   30.17    2.03
  -3  11   3   25.82    1.73
   3  11  -3   28.25    1.93
   3  11  -3   31.71    1.86
  -3  11   3   27.85    1.22
  -2 -11   3   15.36    0.77
   2  11  -3   17.92    1.32
  -2  11   3   15.39    0.96
  -2  11   3   12.09    1.13
   2  11  -3   16.89    1.43
  -2  11   3   17.13    1.35
  -1 -11   3   25.09    1.08
   1  11  -3   25.52    1.61
  -1  11   3   26.50    1.70
   1  11  -3   23.09    1.50
  -1  11   3   26.84    1.41
  -1  11   3   24.44    1.49
   0 -11  -3    7.16    0.45
   0 -11   3    6.97    0.53
   0  11   3    6.15    0.99
   0  11  -3    6.75    0.91
   0  11   3    6.85    0.92
   0  11  -3    7.23    0.88
   1 -11   3   30.95    1.30
   1  11   3   30.54    1.79
   1  11   3   32.22    1.96
  -1  11  -3   27.48    1.62
  -1  11  -3   28.94    1.37
  -2  11  -3   19.67    0.90
   2  11   3   20.35    1.57
  -2  11  -3   17.80    0.72
  -2  11  -3   20.19    1.32
   2  11   3   19.98    1.52
  -2  11  -3   21.03    1.58
   3  11   3    4.57    0.97
  -3  11  -3    4.13    0.88
   3  11   3    5.49    0.99
  -4  11  -3   53.46    2.84
   4  11   3   51.86    2.81
   4  11   3   43.96    2.70
  -5  11  -3    0.47    0.48
   5  11   3    1.00    0.52
   5  11   3    0.32    0.54
  -6 -11  -3   55.25    1.77
  -6  11  -3   48.18    1.72
   6  11   3   54.23    3.12
   6  11   3   59.31    3.37
  -6  11  -3   53.48    1.56
  -6  11  -3   56.25    3.14
  -7 -11  -3    3.32    0.42
   7  11   3    4.33    1.09
   7  11   3    3.04    1.09
  -7  11  -3    2.83    0.34
  -7  11  -3    4.12    1.13
  -8 -11  -3   88.31    2.82
   8  11   3   90.39    4.74
  -8  11  -3   84.90    4.39
   8  11   3   95.74    4.67
  -8  11  -3   90.75    2.80
  -9 -11  -3   10.68    0.70
   9  11   3   10.25    1.99
  -9  11  -3    8.70    0.71
   9  11   3    7.74    1.61
  -9  11  -3   12.13    1.83
 -10 -11  -3   31.35    1.40
  10  11   3   34.70    2.91
 -10  11  -3   32.60    1.51
  10  11   3   29.41    3.34
 -10  11  -3   30.00    2.58
 -11 -11  -3   10.26    0.79
 -11  11  -3    9.45    0.99
  11  11   3   11.54    2.17
 -11  11  -3   12.11    2.08
  11  11   3   11.71    2.28
 -12 -11  -3   44.27    1.89
 -12  11  -3   45.63    2.14
  12  11   3   50.79    3.85
 -13 -11  -3   11.18    0.91
  13  11   3   11.67    2.35
 -13  11  -3    8.42    1.08
 -14 -11  -3    5.07    0.74
  14  11   3    2.71    1.32
 -14  11  -3    3.09    0.77
 -15 -11  -3    1.95    0.52
 -15  11  -3    0.90    0.53
  15  11   3   -0.42    1.06
 -15 -12   3   -0.37    0.37
 -15  12   3   -0.18    0.48
 -14 -12   3   -0.21    0.31
 -14  12   3   -0.39    0.38
 -13 -12   3    2.22    0.52
 -13  12   3    2.03    0.59
 -12 -12   3    0.95    0.39
 -12  12   3    0.71    0.43
 -11 -12   3    2.31    0.46
  11  12  -3    1.92    1.11
  11  12  -3    0.49    1.10
 -11  12   3    2.02    0.49
 -11  12   3    2.08    1.03
 -10 -12   3    3.85    0.55
  10  12  -3    2.79    1.19
 -10  12   3    2.23    1.00
  10  12  -3    0.01    0.94
 -10  12   3    5.07    0.64
  -9 -12   3    5.54    0.59
  -9  12   3    5.72    0.61
   9  12  -3    5.48    1.33
   9  12  -3    2.84    1.30
  -9  12   3    5.86    1.35
  -8 -12   3    0.36    0.23
  -8  12   3    0.03    0.54
   8  12  -3   -0.17    0.86
  -8  12   3    0.42    0.22
   8  12  -3   -0.13    0.54
  -7  12   3    0.21    0.18
  -7  12   3   -0.39    0.43
   7  12  -3    0.31    0.52
   7  12  -3    0.15    0.66
   6  12  -3    0.83    0.76
  -6  12   3    1.52    0.70
  -6  12   3    0.91    0.22
   6  12  -3    1.13    0.63
   5  12  -3    2.33    0.92
   5  12  -3    1.11    0.59
  -5  12   3    1.55    0.28
  -5  12   3    1.75    0.70
   4  12  -3    0.47    0.58
   4  12  -3    0.62    0.50
  -4  12   3    0.88    0.27
  -4  12   3    1.07    0.57
  -3  12   3    0.48    0.23
   3  12  -3    0.13    0.48
  -3  12   3    0.46    0.39
   3  12  -3    0.16    0.44
   3  12  -3    0.51    0.41
  -3  12   3    0.58    0.45
   2  12  -3   29.83    1.96
  -2  12   3   27.87    1.43
   2  12  -3   30.52    1.92
  -2  12   3   28.17    1.83
   2  12  -3   28.82    1.80
  -1 -12   3   13.48    0.76
  -1  12   3   13.59    1.05
   1  12  -3   13.89    1.24
  -1  12   3   13.82    1.50
   1  12  -3   14.87    1.22
   0 -12   3   21.68    1.04
   0  12   3   20.66    1.60
   0  12   3   20.70    1.42
   0  12  -3   21.01    1.39
   0  12  -3   25.15    1.56
   1 -12   3   24.99    1.16
   1  12   3   22.38    1.71
   1  12   3   26.43    1.70
  -1  12  -3   25.95    1.59
  -1  12  -3   24.93    1.34
  -2  12  -3   41.41    2.41
   2  12   3   39.77    2.38
   2  12   3   41.36    2.36
  -2  12  -3   41.28    2.10
  -2  12  -3   44.45    1.65
   3  12   3   24.00    1.86
  -3  12  -3   25.86    1.90
   3  12   3   24.23    1.88
   4  12   3   39.91    2.59
  -4  12  -3   41.39    2.55
   4  12   3   40.76    2.55
   5  12   3   19.45    2.15
  -5  12  -3   17.52    1.97
   5  12   3   18.95    2.08
   6  12   3    8.70    1.46
   6  12   3    9.01    1.63
  -6  12  -3   10.82    1.64
  -7 -12  -3    5.52    0.55
  -7  12  -3    4.26    1.13
   7  12   3    4.33    1.27
  -7  12  -3    4.07    0.34
   7  12   3    6.75    1.38
  -8 -12  -3    0.60    0.23
  -8  12  -3    0.07    0.19
  -8  12  -3    0.32    0.72
   8  12   3    0.13    0.74
   8  12   3    1.45    0.75
  -9 -12  -3    1.18    0.29
  -9  12  -3    0.38    0.24
   9  12   3    0.44    0.80
  -9  12  -3    0.97    0.69
   9  12   3    0.21    0.73
 -10 -12  -3    2.82    0.48
  10  12   3    1.93    1.19
 -10  12  -3    2.00    0.45
  10  12   3    2.05    1.03
 -10  12  -3    2.77    1.20
 -11 -12  -3    6.90    0.75
  11  12   3    6.38    1.62
 -11  12  -3    5.18    0.73
  11  12   3    3.81    1.55
 -11  12  -3    5.16    1.32
 -12 -12  -3   24.40    1.32
 -12  12  -3   27.45    1.55
  12  12   3   22.02    3.03
 -13 -12  -3   14.35    1.03
  13  12   3   10.68    2.22
 -13  12  -3   10.75    1.21
 -14 -12  -3   40.24    1.89
  14  12   3   36.87    4.30
 -14  12  -3   36.52    2.10
 -15 -12  -3   23.85    1.43
 -15  12  -3   17.79    1.56
  15  12   3   19.12    3.23
 -14 -13   3   19.78    1.27
 -14  13   3   19.40    1.46
 -13 -13   3    0.81    0.45
 -13  13   3    0.99    0.47
 -12 -13   3   13.31    0.97
 -12  13   3   14.90    1.08
  12  13  -3   11.51    2.47
 -11 -13   3    0.51    0.33
  11  13  -3   -0.20    1.03
 -11  13   3    0.18    0.31
 -11  13   3    0.59    0.79
 -10 -13   3    8.09    0.70
  10  13  -3    5.59    1.67
 -10  13   3    8.17    0.70
 -10  13   3    4.51    1.32
  -9 -13   3    2.06    0.40
  -9  13   3    1.67    0.82
  -9  13   3    1.93    0.38
   9  13  -3    0.43    0.83
  -8 -13   3   -0.06    0.20
   8  13  -3   -0.75    0.66
  -8  13   3    0.01    0.17
  -8  13   3   -0.16    0.53
   7  13  -3   15.22    2.18
  -7  13   3   15.49    0.75
  -7  13   3   14.65    1.98
  -6  13   3    4.64    1.05
   6  13  -3    5.82    1.19
   6  13  -3    6.91    1.49
  -6  13   3    4.30    0.42
   5  13  -3    9.91    1.42
   5  13  -3   12.89    1.86
  -5  13   3    9.96    0.61
  -5  13   3   11.64    1.62
  -4  13   3    4.74    0.54
   4  13  -3    3.47    0.86
   4  13  -3    5.10    1.16
   3  13  -3    9.70    1.31
  -3  13   3    7.80    1.15
   3  13  -3    7.22    1.24
  -3  13   3    8.57    0.75
  -2  13   3    4.75    0.72
   2  13  -3    5.37    0.96
   2  13  -3    5.47    1.08
  -2  13   3    4.90    0.94
   2  13  -3    4.13    0.90
  -1  13   3   17.06    1.45
   1  13  -3   15.65    1.34
  -1  13   3   18.33    1.28
   1  13  -3   14.68    1.31
   1  13  -3   14.96    1.35
   0  13   3   36.64    2.25
   0  13  -3   36.23    2.05
   0  13   3   38.62    2.06
   0  13  -3   34.56    1.95
   1 -13   3    1.45    0.35
   1  13   3    0.38    0.45
   1  13   3    1.77    0.64
  -1  13  -3    1.33    0.53
  -1  13  -3    0.99    0.41
   2 -13   3   31.28    1.43
  -2  13  -3   34.07    1.51
  -2  13  -3   31.54    1.85
   2  13   3   30.91    2.10
   2  13   3   30.24    2.09
   3  13   3    4.13    0.94
  -3  13  -3    3.09    0.90
  -3  13  -3    5.68    0.54
   3  13   3    3.14    0.92
  -4  13  -3    1.07    0.63
   4  13   3    0.76    0.58
   4  13   3    0.60    0.59
   5  13   3   41.66    2.87
   5  13   3   45.45    2.87
  -5  13  -3   46.42    2.88
  -6  13  -3    3.74    1.04
   6  13   3    2.42    1.02
   6  13   3    4.23    1.22
   7  13   3   79.04    4.19
   7  13   3   70.99    4.17
  -7  13  -3   72.00    4.01
  -7  13  -3   72.03    2.13
  -8 -13  -3   10.54    0.71
  -8  13  -3    9.35    0.57
   8  13   3    7.82    1.61
   8  13   3   13.16    2.19
  -8  13  -3    9.67    1.76
  -9 -13  -3   47.07    1.81
  -9  13  -3   46.50    1.73
   9  13   3   45.12    3.34
  -9  13  -3   42.02    3.19
   9  13   3   53.77    3.79
 -10 -13  -3   12.21    0.87
  10  13   3   13.25    2.39
 -10  13  -3   11.37    0.84
  10  13   3   11.11    1.99
 -10  13  -3   10.39    2.05
 -11 -13  -3   31.24    1.51
  11  13   3   29.72    3.65
 -11  13  -3   32.68    1.59
  11  13   3   34.07    3.79
 -12 -13  -3   10.62    0.89
 -12  13  -3    8.14    0.96
  12  13   3    8.58    1.98
 -13 -13  -3   10.73    1.05
 -13  13  -3   10.40    1.18
  13  13   3   11.24    2.38
 -14 -13  -3   10.75    1.08
 -14  13  -3    9.59    1.19
  14  13   3    4.96    1.76
 -13 -14   3    0.62    0.41
 -13  14   3    0.09    0.39
 -12 -14   3    1.92    0.45
  12  14  -3    1.44    1.34
 -12  14   3    2.33    0.52
 -11 -14   3   10.07    0.85
  11  14  -3    5.49    1.84
 -11  14   3    8.89    0.89
 -10 -14   3    8.71    0.77
 -10  14   3    9.39    0.74
 -10  14   3    9.94    1.82
  10  14  -3    9.05    2.07
  -9 -14   3   14.78    0.90
   9  14  -3   12.59    2.26
  -9  14   3   14.97    0.85
  -9  14   3   15.34    2.16
  -8  14   3    7.97    0.57
   8  14  -3    7.90    1.76
  -8  14   3    7.52    1.50
  -7  14   3   51.81    1.74
   7  14  -3   54.37    3.62
   6  14  -3   20.16    2.48
  -6  14   3   23.16    0.96
   5  14  -3   68.89    3.82
  -5  14   3   69.28    2.24
   4  14  -3    0.35    0.57
  -4  14   3    0.34    0.26
  -3  14   3   33.20    1.59
  -3  14   3   31.96    2.10
   3  14  -3   35.28    2.39
  -2  14   3    0.19    0.35
   2  14  -3    0.38    0.50
  -2  14   3   -0.07    0.37
   1  14  -3   13.51    1.53
  -1  14   3   14.44    1.63
  -1  14   3   13.66    1.39
   1  14  -3   13.75    1.51
   0  14   3    9.34    1.23
   0  14  -3    9.79    1.24
   0  14  -3   11.05    1.25
   0  14   3   11.19    1.47
   0  14  -3   10.29    1.29
   1  14   3    1.14    0.60
  -1  14  -3    1.52    0.53
  -1  14  -3    0.96    0.50
   1  14   3    1.89    0.69
  -1  14  -3    1.69    0.51
  -2  14  -3   40.66    1.90
   2  14   3   45.96    2.65
  -2  14  -3   42.67    2.27
   2  14   3   45.44    2.68
   3  14   3    0.06    0.52
  -3  14  -3   -0.06    0.25
   3  14   3    0.05    0.47
   4  14   3   36.57    2.49
   4  14   3   30.71    2.40
  -4  14  -3   30.32    2.32
  -5  14  -3   11.24    1.73
   5  14   3   10.80    1.69
   5  14   3   12.14    1.84
  -6  14  -3   39.36    2.82
   6  14   3   39.59    2.82
   6  14   3   39.75    3.01
   7  14   3   20.69    2.52
   7  14   3   20.87    2.60
  -7  14  -3   19.56    2.46
  -8  14  -3    2.95    0.37
   8  14   3    1.82    1.19
  -8  14  -3    2.73    1.06
   8  14   3    5.20    1.45
  -9 -14  -3   12.63    0.86
  -9  14  -3   13.73    2.19
   9  14   3   15.44    2.31
   9  14   3   13.74    2.41
  -9  14  -3   12.68    0.76
 -10 -14  -3    0.44    0.33
 -10  14  -3   -0.25    0.93
 -10  14  -3   -0.12    0.24
  10  14   3   -0.53    1.00
  10  14   3   -0.27    0.72
 -11 -14  -3    6.93    0.81
  11  14   3    9.36    2.30
  11  14   3    6.48    1.70
 -11  14  -3    5.59    0.75
 -12 -14  -3    4.09    0.69
  12  14   3    0.90    1.17
 -12  14  -3    2.91    0.60
 -13 -14  -3    2.43    0.62
 -13  14  -3    3.60    0.74
  13  14   3    1.29    1.25
 -12 -15   3   18.99    1.20
 -12  15   3   18.03    1.19
  12  15  -3   12.65    2.62
 -11 -15   3   36.97    1.68
  11  15  -3   37.50    4.32
 -11  15   3   32.11    1.55
 -10 -15   3    8.98    0.80
 -10  15   3    7.99    0.69
  10  15  -3   13.94    2.52
   9  15  -3   13.06    2.39
  -9  15   3   17.82    0.92
   8  15  -3    1.59    1.09
  -8  15   3    1.48    0.30
   7  15  -3    2.60    1.10
  -7  15   3    2.02    0.33
  -6  15   3    2.40    0.34
   6  15  -3    2.16    0.95
  -5  15   3    5.47    0.55
   5  15  -3    2.06    0.94
   4  15  -3    7.36    1.46
  -4  15   3    6.87    0.74
  -3  15   3   29.47    1.54
  -3  15   3   31.18    2.11
   3  15  -3   26.28    2.15
  -2  15   3   11.23    1.47
  -2  15   3   12.07    1.26
   2  15  -3   11.94    1.56
  -1  15   3   35.58    2.02
  -1  15   3   36.60    2.33
   1  15  -3   32.39    2.13
   0  15  -3   18.78    1.49
   0  15   3   20.61    1.78
   0  15   3   21.40    1.67
   1  15   3   52.47    2.95
  -1  15  -3   47.99    2.33
   1  15   3   53.33    2.85
   2  15   3    6.55    1.26
  -2  15  -3    6.57    0.84
   2  15   3    6.59    1.23
  -3  15  -3   26.82    1.32
   3  15   3   28.70    2.21
   3  15   3   26.31    2.17
   4  15   3    2.49    0.95
   4  15   3    1.39    0.83
  -4  15  -3    1.72    0.37
   5  15   3    6.55    1.40
   5  15   3    8.54    1.50
   6  15   3    0.51    0.73
   6  15   3    0.35    0.75
   7  15   3    0.30    0.68
  -7  15  -3    0.14    0.67
   7  15   3   -0.54    0.71
   8  15   3    0.07    0.69
  -8  15  -3   -0.19    0.16
   8  15   3   -0.24    0.73
  -8  15  -3    0.48    0.77
  -9  15  -3    1.28    0.98
   9  15   3    1.21    0.94
   9  15   3    1.26    1.19
  -9  15  -3    1.46    0.33
 -10 -15  -3   -0.13    0.28
  10  15   3    0.71    1.18
  10  15   3    0.80    0.99
 -10  15  -3   -0.29    0.25
 -11 -15  -3    1.85    0.51
  11  15   3    1.63    1.27
  11  15   3    0.71    1.34
 -11  15  -3    1.62    0.45
 -12 -15  -3    2.11    0.55
  12  15   3    2.95    1.34
 -12  15  -3    2.18    0.53
  12  15   3    1.30    1.46
 -11 -16   3    1.04    0.42
  11  16  -3    0.28    1.27
 -11  16   3    0.61    0.33
  10  16  -3   14.85    2.63
 -10  16   3   14.17    0.88
  -9  16   3    0.80    0.29
   9  16  -3    0.14    1.00
   8  16  -3   39.25    3.36
  -8  16   3   34.30    1.31
  -7  16   3    0.16    0.18
   7  16  -3    0.10    0.79
   6  16  -3   39.89    3.05
  -6  16   3   32.68    1.27
   5  16  -3   -0.17    0.66
  -5  16   3   -0.12    0.20
  -4  16   3   23.45    1.24
   4  16  -3   25.69    2.28
  -3  16   3    9.24    1.03
   3  16  -3   10.14    1.68
  -3  16   3    8.25    1.29
   2  16  -3    5.35    1.19
  -2  16   3    5.17    0.89
  -2  16   3    5.81    1.18
  -1  16   3   14.51    1.57
   1  16  -3   17.13    1.83
  -1  16   3   13.12    1.69
   0  16   3    3.84    0.95
   0  16  -3    4.41    0.93
   0  16   3    2.69    0.88
   1  16   3   13.77    1.74
  -1  16  -3   14.48    1.29
   1  16   3   16.55    1.91
  -2  16  -3    7.94    0.97
   2  16   3   11.18    1.68
   2  16   3    9.32    1.54
   3  16   3   16.64    2.05
   3  16   3   17.51    2.13
  -3  16  -3   14.73    1.03
   4  16   3   24.68    2.70
   4  16   3   25.57    2.20
  -4  16  -3   21.90    1.10
   5  16   3    5.20    1.24
   5  16   3    8.22    1.65
   6  16   3   14.26    2.09
   6  16   3   15.50    2.42
   7  16   3    1.13    0.89
   7  16   3    1.33    1.06
   8  16   3   10.68    2.20
   8  16   3    5.86    1.51
   9  16   3    1.37    1.03
  -9  16  -3    1.81    0.34
   9  16   3    1.61    1.21
 -10 -16  -3    2.44    0.55
  10  16   3    1.01    1.27
 -10  16  -3    2.77    0.46
  10  16   3    2.23    1.33
 -11 -16  -3    2.81    0.62
 -11  16  -3    3.77    0.59
  11  16   3    2.56    1.51
  10  17  -3    4.28    1.74
 -10  17   3    4.72    0.57
  -9  17   3    0.04    0.22
   9  17  -3   -0.16    1.11
  -8  17   3    7.35    0.53
   8  17  -3    7.75    1.92
   7  17  -3    6.62    1.70
  -7  17   3    4.99    0.42
   6  17  -3    9.16    1.90
  -6  17   3    5.88    0.48
   5  17  -3   11.12    1.91
  -5  17   3   12.19    0.77
   4  17  -3    1.07    0.76
  -4  17   3    3.00    0.54
  -3  17   3   17.23    1.23
   3  17  -3   15.80    2.05
  -2  17   3    5.68    0.93
   2  17  -3    4.02    1.05
  -2  17   3    3.73    0.96
  -1  17   3    9.66    1.50
   1  17  -3    7.70    1.31
  -1  17   3    9.78    1.31
   0  17  -3    0.26    0.49
   0  17   3    0.07    0.50
   0  17   3    0.42    0.59
  -1  17  -3    9.38    1.24
   1  17   3    8.49    1.46
   1  17   3   14.02    1.84
   2  17   3    5.68    1.22
  -2  17  -3    4.10    0.80
   2  17   3    2.79    1.02
   3  17   3   -0.25    0.55
  -3  17  -3    0.70    0.41
   3  17   3    0.21    0.68
   4  17   3   15.72    2.13
   4  17   3   14.37    2.18
  -4  17  -3   12.41    0.87
   5  17   3    4.49    1.36
   5  17   3    6.01    1.41
   6  17   3   21.59    2.87
   6  17   3   29.56    3.23
   7  17   3   16.13    2.64
   8  17   3   20.80    3.04
   9  17   3   19.20    2.97
  10  17   3   12.45    2.65
 -10  17  -3   17.39    0.91
   8  18  -3    3.98    1.64
  -8  18   3    2.97    0.38
   7  18  -3    0.16    1.03
  -7  18   3   -0.05    0.18
   6  18  -3    0.86    0.96
  -6  18   3   -0.04    0.20
  -5  18   3    0.31    0.27
   5  18  -3    0.41    0.85
  -4  18   3    1.56    0.47
   4  18  -3   -0.13    0.75
  -3  18   3    3.43    0.68
   3  18  -3    2.91    1.01
  -2  18   3   15.85    1.91
  -2  18   3   13.94    1.49
   2  18  -3   15.40    2.04
  -1  18   3    7.53    1.21
  -1  18   3    5.36    1.16
   1  18  -3    7.98    1.38
   0  18   3   18.06    2.12
   0  18   3   23.71    1.95
   0  18  -3   21.85    1.82
  -1  18  -3    1.12    0.63
   1  18   3    0.73    0.73
   1  18   3    1.35    0.78
  -2  18  -3   44.94    2.32
   2  18   3   50.79    3.17
  -3  18  -3    7.16    0.92
   3  18   3    6.65    1.45
   4  18   3   13.26    2.13
  -4  18  -3   14.82    0.98
   5  18   3    8.53    1.87
   6  18   3    4.19    1.43
   7  18   3    1.85    1.23
   8  18   3   -0.55    1.05
  -7  19   3    9.03    0.52
   7  19  -3    9.70    2.24
   6  19  -3   -0.02    0.94
  -6  19   3    0.40    0.24
  -5  19   3   15.54    0.90
   5  19  -3   15.40    2.39
  -4  19   3    0.52    0.37
   4  19  -3   -0.48    0.81
   3  19  -3   18.36    2.41
  -3  19   3   19.73    1.39
  -2  19   3    7.49    1.17
   2  19  -3    7.46    1.57
   1  19  -3    8.58    1.56
  -1  19   3   14.36    1.70
   0  19  -3   12.57    1.69
   0  19   3   13.41    1.80
  -1  19  -3    0.95    0.65
   1  19   3    1.31    0.85
   2  19   3   14.64    2.10
  -2  19  -3   16.55    1.42
  -3  19  -3    4.79    0.84
   3  19   3    2.08    1.02
   4  19   3    6.32    1.61
  -4  19  -3    5.97    0.75
   5  19   3   18.71    2.71
   6  19   3    2.28    1.16
  -4  20   3    9.31    0.96
   4  20  -3   11.27    2.19
   3  20  -3   24.55    2.81
  -3  20   3   17.08    1.33
  -2  20   3    2.17    0.74
   2  20  -3    0.73    0.84
  -1  20   3   10.91    1.48
   1  20  -3    9.57    1.63
   0  20   3    2.18    0.94
   0  20  -3    3.97    1.08
  -1  20  -3    0.63    0.61
   1  20   3    1.79    0.88
   2  20   3   13.18    2.07
  -2  20  -3   12.07    1.47
   3  20   3    0.76    0.87
  -3  20  -3   -0.32    0.45
   4  20   3   12.57    2.26
  -4  20  -3   11.40    0.89
  18   0  -4    3.73    0.69
  18   0  -4    1.94    1.23
  17   0  -4    0.04    0.37
  17   0  -4    0.23    0.89
  16   0  -4    0.72    0.89
 -16   0   4    0.43    0.73
  16   0  -4    0.04    0.34
  15   0  -4    0.10    0.68
  15   0  -4   -0.02    0.29
 -15   0   4   -0.08    0.58
 -15   0   4   -0.38    0.55
  14   0  -4    8.69    0.71
 -14   0   4    8.32    1.24
 -14   0   4    6.49    1.19
  14   0  -4    6.80    1.40
 -13   0   4   -0.06    0.40
 -13   0   4    0.14    0.47
  13   0  -4   -0.27    0.19
  13   0  -4    0.13    0.58
  12   0  -4    3.29    0.93
 -12   0   4    3.50    0.76
 -12   0   4    4.26    0.90
  12   0  -4    4.71    0.53
  11   0  -4    0.01    0.43
 -11   0   4   -0.48    0.26
 -11   0   4    0.56    0.42
  11   0  -4    0.33    0.19
  10   0  -4   15.65    1.61
 -10   0   4   12.71    1.08
 -10   0   4   12.69    1.07
  10   0  -4   13.15    0.70
  -9   0   4   -0.14    0.09
   9   0  -4   -0.09    0.12
   9   0  -4   -0.15    0.27
  -9   0   4   -0.08    0.23
  -9   0   4    0.01    0.25
  -8   0   4    4.92    0.30
   8   0  -4    4.91    0.37
  -8   0   4    5.37    0.72
  -8   0   4    5.63    0.72
   8   0  -4    4.33    0.71
   7   0  -4   -0.14    0.10
  -7   0   4    0.07    0.09
   7   0  -4    0.10    0.26
  -7   0   4    0.09    0.20
  -6   0   4   66.61    2.31
  -6   0   4   62.73    1.84
   6   0  -4   65.44    1.91
   6   0  -4   66.07    2.37
   5   0  -4   -0.25    0.12
  -5   0   4   -0.09    0.06
  -5   0   4   -0.16    0.13
   5   0  -4    0.02    0.08
   4   0  -4    9.20    0.60
  -4   0   4   11.98    0.61
  -4   0   4   11.05    0.41
   4   0  -4   11.59    0.44
   3   0  -4   -0.27    0.07
  -3   0   4   -0.44    0.08
  -3   0   4   -0.23    0.06
  -2   0   4    1.63    0.18
   2   0  -4    1.60    0.18
   2   0  -4    1.69    0.12
   1   0  -4    0.01    0.04
  -1   0   4    0.02    0.05
   0   0  -4   82.60    2.33
   0   0   4   84.21    2.33
   1   0   4   -0.89    0.12
  -1   0  -4   -1.13    0.06
   2   0   4   14.45    0.72
  -2   0  -4   14.98    0.74
  -3   0  -4   -0.05    0.11
  -4   0  -4    0.41    0.19
   4   0   4    1.04    0.28
  -4   0  -4    0.68    0.13
   5   0   4    0.13    0.19
  -5   0  -4    0.13    0.21
  -5   0  -4    0.09    0.09
  -6   0  -4    2.61    0.26
   6   0   4    2.44    0.49
   6   0   4    1.94    0.26
  -6   0  -4    1.57    0.39
  -7   0  -4   -0.32    0.12
  -7   0  -4    0.21    0.27
   7   0   4    0.11    0.26
   7   0   4   -0.02    0.13
   8   0   4   40.48    1.99
  -8   0  -4   45.16    2.00
   8   0   4   43.70    1.47
  -8   0  -4   44.56    2.14
   9   0   4    0.11    0.30
   9   0   4    0.11    0.13
  -9   0  -4   -0.03    0.29
  -9   0  -4   -0.18    0.32
 -10   0  -4  116.02    4.17
  10   0   4  111.34    3.36
  10   0   4  119.34    4.34
 -10   0  -4  108.93    4.38
  11   0   4    0.30    0.45
 -11   0  -4    0.36    0.47
  11   0   4    0.26    0.20
 -11   0  -4   -0.16    0.31
  12   0   4  118.48    3.58
 -12   0  -4  110.49    4.76
 -12   0  -4  123.53    4.61
  12   0   4  116.33    4.72
 -13   0  -4   -0.48    0.42
  13   0   4    0.61    0.28
 -13   0  -4    0.39    0.52
  13   0   4   -0.12    0.49
  14   0   4   42.58    2.85
 -14   0  -4   45.66    2.95
 -14   0  -4   51.04    2.80
  14   0   4   49.01    1.90
  15   0   4    0.23    0.67
  15   0   4    1.18    0.36
 -15   0  -4    1.87    0.79
 -15   0  -4    0.46    0.76
  16   0   4   22.06    1.24
  16   0   4   18.11    2.38
 -16   0  -4   18.34    2.38
 -16   0  -4   22.03    2.37
  17   0   4    2.47    1.09
 -17   0  -4    2.93    1.01
  17   0   4    3.39    0.57
  18   0   4    1.12    0.49
  18   0   4    0.65    1.00
  18  -1  -4    5.86    1.70
  18  -1  -4    8.14    1.00
  18   1  -4    6.78    1.79
  18   1  -4    9.05    1.01
 -18   1   4    6.96    1.57
  17  -1  -4    6.22    1.48
  17  -1  -4    7.80    0.92
  17   1  -4    8.40    0.95
  17   1  -4    7.13    1.70
 -17   1   4    9.17    1.54
  16  -1  -4   16.77    2.26
  16  -1  -4   19.63    1.15
 -16  -1   4   15.99    2.05
  16   1  -4   18.86    1.17
  16   1  -4   17.94    2.44
 -16   1   4   18.16    2.11
 -15  -1   4   10.94    1.58
  15  -1  -4    9.06    1.65
  15  -1  -4    9.50    0.78
 -15  -1   4    8.16    1.45
  15   1  -4    7.07    1.57
 -15   1   4    6.85    1.32
  15   1  -4    8.29    0.84
 -15   1   4   10.41    1.48
 -14  -1   4    0.15    0.54
  14  -1  -4    0.60    0.31
  14  -1  -4    1.31    0.81
 -14  -1   4    0.95    0.61
 -14   1   4    0.03    0.57
 -14   1   4    0.26    0.51
  14   1  -4    0.74    0.32
  14   1  -4    0.27    0.63
 -13  -1   4   -0.37    0.41
  13  -1  -4    0.67    0.30
  13  -1  -4    0.72    0.62
 -13  -1   4    0.00    0.43
 -13   1   4    0.01    0.46
  13   1  -4    0.18    0.54
  13   1  -4    0.43    0.27
 -13   1   4    0.06    0.36
 -12  -1   4    6.10    0.99
 -12  -1   4    4.48    0.82
  12  -1  -4    6.10    1.11
  12  -1  -4    5.93    0.53
 -12   1   4    4.48    0.84
 -12   1   4    5.95    1.06
  12   1  -4    5.87    1.13
  12   1  -4    6.17    0.62
 -11  -1   4    1.13    0.44
 -11  -1   4    1.19    0.22
 -11  -1   4    0.18    0.32
  11  -1  -4    0.81    0.25
  11  -1  -4    1.33    0.59
  11   1  -4    1.12    0.28
 -11   1   4    0.90    0.47
  11   1  -4    1.16    0.63
 -11   1   4    1.42    0.54
  10  -1  -4    0.94    0.47
  10  -1  -4    0.85    0.23
 -10  -1   4    1.03    0.21
 -10  -1   4    1.09    0.43
 -10  -1   4    0.97    0.40
 -10   1   4    1.35    0.44
 -10   1   4    1.22    0.50
  10   1  -4    1.10    0.25
  10   1  -4    1.59    0.61
  -9  -1   4   16.93    1.16
   9  -1  -4   17.62    0.77
   9  -1  -4   19.01    1.23
  -9  -1   4   17.58    1.13
  -9  -1   4   17.06    0.71
  -9   1   4   15.44    1.07
   9   1  -4   18.36    1.36
  -9   1   4   18.23    1.22
   9   1  -4   16.60    0.79
  -8  -1   4    0.27    0.13
   8  -1  -4    0.30    0.29
  -8  -1   4    0.71    0.29
   8  -1  -4    0.25    0.14
  -8   1   4    0.19    0.25
   8   1  -4    0.22    0.16
   8   1  -4    0.20    0.27
  -8   1   4    0.44    0.29
  -7  -1   4   20.81    1.07
   7  -1  -4   20.92    1.10
   7  -1  -4   20.46    0.77
  -7  -1   4   19.42    0.75
   7   1  -4   20.62    1.26
  -7   1   4   23.28    1.19
  -7   1   4   19.12    1.07
   7   1  -4   19.54    0.79
   6  -1  -4    2.07    0.39
  -6  -1   4    1.96    0.22
  -6  -1   4    2.07    0.35
   6  -1  -4    1.48    0.20
  -6   1   4    1.72    0.37
   6   1  -4    3.22    0.57
   6   1  -4    2.03    0.26
  -5  -1   4  112.63    3.05
   5  -1  -4  112.80    3.30
  -5  -1   4  113.76    3.43
   5  -1  -4  111.74    3.04
  -5   1   4  117.28    3.53
   5   1  -4  108.90    3.08
   5   1  -4  108.40    3.56
  -4  -1   4   15.15    0.55
   4  -1  -4   14.89    0.52
  -4  -1   4   15.49    0.71
   4   1  -4   15.46    0.85
   4   1  -4   15.06    0.57
  -4   1   4   17.73    0.80
   3  -1  -4   41.33    1.15
  -3  -1   4   39.87    1.34
  -3  -1   4   39.65    1.18
   3   1  -4   41.38    1.49
   3   1  -4   39.47    1.20
  -3   1   4   44.56    1.41
   2  -1  -4   48.00    1.35
  -2  -1   4   52.28    1.55
  -2   1   4   50.28    1.56
  -1  -1   4    0.64    0.12
   1  -1  -4    0.43    0.09
  -1   1   4    0.53    0.11
   1   1  -4    0.25    0.08
   0   1  -4   71.82    2.10
   0   1   4   74.97    2.05
   1  -1   4    4.01    0.37
   1   1   4    3.80    0.18
   1   1   4    3.75    0.28
  -1   1  -4    3.36    0.39
  -2  -1  -4  102.22    3.11
   2   1   4  104.08    2.81
   2   1   4  104.53    3.08
  -2   1  -4  108.64    3.32
  -3  -1  -4   99.77    2.97
  -3  -1  -4   93.93    2.59
  -3   1  -4   95.84    3.14
   3   1   4   91.63    2.91
   3   1   4   94.83    2.59
   3   1   4   89.76    2.85
  -4  -1  -4  176.44    5.25
  -4  -1  -4  173.97    4.72
   4   1   4  179.61    4.72
   4   1   4  173.56    5.17
  -4   1  -4  180.02    5.46
  -5  -1  -4  148.82    4.15
  -5  -1  -4  157.88    4.76
  -5   1  -4  152.80    4.93
   5   1   4  150.18    4.70
   5   1   4  155.85    4.16
   6  -1   4    8.44    0.66
  -6  -1  -4    7.91    0.44
  -6  -1  -4    8.89    0.73
   6   1   4    9.13    1.00
  -6   1  -4    8.10    0.96
   7  -1   4  161.64    4.97
  -7  -1  -4  169.73    5.31
  -7  -1  -4  152.40    4.47
  -7   1  -4  165.22    5.48
   7   1   4  160.04    4.50
   7   1   4  168.19    5.28
  -7   1  -4  170.10    5.07
  -8  -1  -4    1.28    0.44
  -8  -1  -4    0.37    0.34
   8  -1   4    0.32    0.29
  -8  -1  -4    0.97    0.22
   8  -1   4    0.14    0.20
  -8   1  -4    0.47    0.37
  -8   1  -4    0.35    0.32
   8   1   4   -0.01    0.24
   8   1   4    0.72    0.19
   9  -1   4   23.39    0.98
   9  -1   4   22.73    1.43
  -9  -1  -4   24.29    0.94
  -9  -1  -4   25.00    1.55
  -9  -1  -4   21.65    1.44
  -9   1  -4   23.44    1.43
  -9   1  -4   22.51    1.58
   9   1   4   23.36    1.56
   9   1   4   24.98    1.00
 -10  -1  -4    2.34    0.32
  10  -1   4    1.38    0.53
 -10  -1  -4    2.95    0.71
  10  -1   4    2.40    0.34
 -10  -1  -4    1.98    0.58
  10   1   4    2.54    0.70
 -10   1  -4    1.97    0.53
  10   1   4    2.45    0.37
 -10   1  -4    2.53    0.71
 -11  -1  -4    1.29    0.58
 -11  -1  -4    1.27    0.61
  11  -1   4    2.21    0.70
  11  -1   4    1.45    0.30
  11   1   4    1.06    0.53
 -11   1  -4    1.25    0.56
  11   1   4    1.73    0.32
 -11   1  -4    1.22    0.53
  12  -1   4   26.72    1.90
 -12  -1  -4   26.26    1.84
  12  -1   4   28.10    1.21
 -12  -1  -4   25.69    1.93
 -12   1  -4   26.61    1.79
  12   1   4   29.44    2.09
  12   1   4   28.83    1.24
 -12   1  -4   23.88    1.92
 -13  -1  -4    2.12    0.78
 -13  -1  -4    3.09    0.90
  13  -1   4    3.53    0.51
  13  -1   4    1.56    0.71
  13   1   4    2.57    0.85
  13   1   4    3.82    0.53
 -13   1  -4    2.94    0.95
 -13   1  -4    2.88    0.78
  14  -1   4    5.99    1.27
 -14  -1  -4    5.34    1.17
 -14  -1  -4    7.10    1.26
  14  -1   4    7.61    0.68
  14   1   4    9.24    0.73
  14   1   4    8.87    1.61
 -14   1  -4    8.10    1.54
 -14   1  -4    6.84    1.25
 -15  -1  -4   18.75    2.11
  15  -1   4   19.60    2.24
 -15  -1  -4   17.66    2.22
  15  -1   4   18.07    1.07
  15   1   4   16.43    1.05
 -15   1  -4   19.33    2.39
  15   1   4   14.46    2.03
 -15   1  -4   12.99    1.68
 -16  -1  -4   16.85    2.21
  16  -1   4   23.75    2.63
  16  -1   4   23.20    1.29
 -16   1  -4   22.09    2.67
  16   1   4   25.60    2.84
  16   1   4   22.64    1.29
 -16   1  -4   25.14    2.15
  17  -1   4   23.35    2.85
  17  -1   4   33.04    1.64
 -17   1  -4   31.43    2.55
  17   1   4   33.48    1.66
  17   1   4   27.83    3.22
  18  -1   4    6.93    1.67
  18  -1   4    6.84    0.93
  18   1   4    7.79    1.83
  18   1   4    7.17    0.91
 -18   1  -4    7.17    1.56
  18  -2  -4    0.44    0.42
  18  -2  -4    1.28    1.12
  18   2  -4    0.48    0.43
 -18   2   4    0.45    0.79
  18   2  -4   -0.22    0.94
  17  -2  -4    1.34    0.42
  17  -2  -4    2.18    1.11
 -17   2   4    1.59    0.78
  17   2  -4    2.26    1.10
  17   2  -4    1.93    0.52
  16  -2  -4    8.10    1.65
 -16  -2   4    9.29    1.58
  16  -2  -4    7.49    0.85
  16   2  -4    7.91    0.87
  16   2  -4    8.51    1.78
 -16   2   4    7.62    1.38
  15  -2  -4    5.18    1.27
 -15  -2   4    2.74    0.80
  15  -2  -4    5.35    0.67
 -15   2   4    4.91    1.02
  15   2  -4    3.51    1.06
 -15   2   4    3.97    1.05
  15   2  -4    5.45    0.68
  14  -2  -4   28.08    1.29
 -14  -2   4   28.60    2.00
  14  -2  -4   30.50    2.23
  14   2  -4   24.48    1.28
  14   2  -4   35.04    2.54
 -14   2   4   26.95    1.89
 -14   2   4   30.12    2.22
  13  -2  -4    2.60    0.83
  13  -2  -4    3.06    0.45
 -13  -2   4    3.40    0.88
 -13  -2   4    3.27    0.83
 -13   2   4    2.38    0.72
  13   2  -4    3.66    0.53
  13   2  -4    3.16    0.98
 -13   2   4    1.82    0.77
 -12  -2   4   63.18    2.06
 -12  -2   4   61.03    2.92
  12  -2  -4   64.69    2.98
  12  -2  -4   64.89    2.16
 -12  -2   4   63.81    2.90
 -12   2   4   64.58    3.12
  12   2  -4   69.35    3.40
 -12   2   4   70.31    2.93
  12   2  -4   63.93    2.22
 -11  -2   4    8.35    1.02
 -11  -2   4    6.26    0.96
  11  -2  -4    7.40    1.05
  11  -2  -4    6.87    0.51
 -11  -2   4    7.41    0.50
  11   2  -4    9.85    1.46
 -11   2   4    6.29    1.02
  11   2  -4    7.75    0.57
 -11   2   4    7.82    1.04
 -10  -2   4  106.94    3.19
  10  -2  -4  112.05    3.23
 -10  -2   4  111.73    4.03
 -10  -2   4  113.19    3.95
  10  -2  -4  108.21    3.87
 -10   2   4  111.83    4.19
  10   2  -4  107.34    3.29
 -10   2   4  115.92    3.90
  10   2  -4  110.03    4.33
  -9  -2   4    5.29    0.83
  -9  -2   4    5.15    0.38
  -9  -2   4    5.60    0.73
   9  -2  -4    4.42    0.36
   9  -2  -4    4.66    0.67
  -9   2   4    5.00    0.70
   9   2  -4    6.18    0.98
  -9   2   4    4.35    0.74
   9   2  -4    4.85    0.42
   8  -2  -4  149.41    4.14
  -8  -2   4  147.28    4.15
   8  -2  -4  147.17    4.55
  -8  -2   4  152.19    4.77
  -8   2   4  148.43    4.66
  -8   2   4  155.85    5.03
   8   2  -4  153.17    4.24
   8   2  -4  155.67    5.14
  -7  -2   4    0.61    0.16
   7  -2  -4    0.67    0.15
   7  -2  -4    0.64    0.25
  -7  -2   4    0.29    0.22
  -7   2   4    0.97    0.34
   7   2  -4    0.22    0.27
  -7   2   4    0.39    0.22
   7   2  -4    0.46    0.16
  -6  -2   4   28.64    1.21
  -6  -2   4   27.74    0.96
   6  -2  -4   27.66    0.90
  -6   2   4   30.20    1.38
   6   2  -4   29.01    1.50
   6   2  -4   28.13    0.99
   5  -2  -4   79.89    2.21
  -5  -2   4   80.98    2.29
  -5  -2   4   82.70    2.59
  -5   2   4   82.49    2.74
   5   2  -4   79.95    2.84
   5   2  -4   80.81    2.31
   4  -2  -4    4.95    0.21
  -4  -2   4    5.58    0.38
  -4  -2   4    4.68    0.27
   4   2  -4    5.34    0.62
  -4   2   4    5.32    0.45
   4   2  -4    4.33    0.28
  -3  -2   4    1.20    0.14
  -3  -2   4    1.18    0.18
  -3   2   4    1.06    0.21
   3   2  -4    1.60    0.31
  -2  -2   4   15.92    0.63
  -2   2   4   16.58    0.67
   1  -2  -4   85.89    2.44
  -1  -2   4   86.92    2.47
  -1   2   4   86.37    2.45
   1   2  -4   84.23    2.47
   0  -2   4  112.02    3.02
   0  -2  -4  104.94    2.91
   0   2   4  107.91    2.92
   0   2  -4  101.74    3.00
   1  -2   4    0.07    0.19
  -1   2  -4   -0.12    0.15
   1   2   4    0.12    0.08
   1   2   4   -0.05    0.03
  -2  -2  -4    5.96    0.34
  -2   2  -4    5.68    0.53
   2   2   4    5.30    0.37
   2   2   4    5.82    0.31
   2   2   4    5.66    0.26
  -3  -2  -4   69.33    2.14
  -3  -2  -4   65.66    1.90
  -3   2  -4   68.46    2.49
   3   2   4   66.90    1.88
   3   2   4   66.49    2.04
  -4  -2  -4   49.45    1.52
  -4  -2  -4   52.68    1.80
   4   2   4   49.39    1.91
   4   2   4   52.10    1.51
  -5  -2  -4   73.21    2.17
  -5  -2  -4   76.59    2.56
  -5   2  -4   76.07    2.90
   5   2   4   72.71    2.68
   5   2   4   75.06    2.16
  -6  -2  -4   86.10    2.93
  -6  -2  -4   83.43    2.46
  -6   2  -4   86.44    3.27
   6   2   4   81.48    3.06
   6   2   4   83.44    2.44
  -7  -2  -4   14.22    0.99
   7  -2   4   14.66    0.85
  -7  -2  -4   15.45    0.69
   7   2   4   14.69    0.67
  -7   2  -4   15.81    1.20
   7   2   4   13.07    1.08
  -7   2  -4   16.22    0.98
   8  -2   4   11.53    0.86
  -8  -2  -4   13.21    0.64
  -8  -2  -4   13.85    1.01
   8   2   4   12.07    1.32
  -8   2  -4   11.35    1.33
  -8   2  -4   11.33    0.89
   8   2   4   11.62    0.61
  -9  -2  -4   15.80    1.19
  -9  -2  -4   15.24    0.74
   9  -2   4   14.60    1.06
  -9  -2  -4   16.66    1.25
  -9   2  -4   17.02    1.16
  -9   2  -4   13.41    1.25
   9   2   4   15.28    1.29
   9   2   4   15.53    0.76
 -10  -2  -4    5.87    0.95
  10  -2   4    5.51    0.47
 -10  -2  -4    5.78    0.46
  10  -2   4    5.60    0.89
 -10  -2  -4    5.28    0.87
  10   2   4    4.44    0.48
 -10   2  -4    4.85    0.98
 -10   2  -4    5.21    0.83
  10   2   4    6.62    1.15
  11  -2   4   17.51    1.40
 -11  -2  -4   20.69    1.56
  11  -2   4   19.50    0.93
 -11  -2  -4   20.11    1.51
 -11  -2  -4   18.55    0.88
  11   2   4   19.16    0.93
 -11   2  -4   18.00    1.61
 -11   2  -4   18.32    1.39
  11   2   4   19.98    1.66
 -12  -2  -4   10.28    1.38
 -12  -2  -4    8.36    1.25
  12  -2   4    9.56    0.66
  12  -2   4    9.91    1.33
 -12   2  -4    7.08    1.28
 -12   2  -4    8.96    1.19
  12   2   4   10.16    0.69
  12   2   4   10.37    1.54
 -13  -2  -4   10.00    1.44
 -13  -2  -4    8.05    1.36
  13  -2   4    8.35    1.32
  13  -2   4   10.78    0.74
  13   2   4   10.60    1.70
  13   2   4    9.58    0.73
 -13   2  -4   10.96    1.38
 -13   2  -4   14.15    1.89
 -14  -2  -4   16.50    1.98
  14  -2   4   17.03    0.97
  14  -2   4   15.78    1.91
 -14  -2  -4   13.43    1.76
 -14   2  -4   12.72    1.80
 -14   2  -4   13.26    1.62
  14   2   4   17.30    2.09
  14   2   4   15.57    0.97
  15  -2   4    5.36    1.33
 -15  -2  -4    7.37    1.40
  15  -2   4    6.54    0.76
 -15   2  -4    5.28    1.30
  15   2   4    6.21    0.76
  15   2   4    4.89    1.28
 -15   2  -4    5.58    1.15
 -16  -2  -4    6.85    1.51
  16  -2   4    7.24    1.59
  16  -2   4    7.80    0.88
 -16   2  -4    6.91    1.31
  16   2   4    6.49    0.81
  16   2   4    8.16    1.67
  17  -2   4    0.14    0.87
  17  -2   4    0.08    0.37
  17   2   4   -0.19    0.85
  17   2   4   -0.24    0.36
 -17   2  -4    0.18    0.75
  18  -2   4    4.00    1.42
  18  -2   4    2.48    0.62
  18   2   4    3.66    1.41
 -18   2  -4    3.29    1.04
  18   2   4    3.17    0.72
  18  -3  -4    1.14    0.50
  18  -3  -4    1.94    1.17
  18   3  -4    0.66    0.96
 -18   3   4    1.55    0.95
  18   3  -4    1.03    0.50
  17  -3  -4   49.65    2.11
  17  -3  -4   41.93    3.24
  17   3  -4   51.25    3.60
  17   3  -4   51.58    2.18
 -17   3   4   53.09    3.13
  16  -3  -4    0.51    0.34
 -16  -3   4    0.32    0.68
  16  -3  -4    0.23    0.81
  16   3  -4   -0.10    0.78
 -16   3   4    0.53    0.60
  16   3  -4    0.33    0.36
 -15  -3   4   38.24    2.42
  15  -3  -4   37.39    1.61
  15  -3  -4   33.47    2.52
 -15   3   4   37.41    2.72
  15   3  -4   38.44    1.70
  15   3  -4   38.39    2.85
 -15   3   4   36.58    2.30
  14  -3  -4    1.66    0.75
  14  -3  -4    1.29    0.33
 -14  -3   4    0.99    0.57
  14   3  -4    0.43    0.69
 -14   3   4    0.37    0.47
 -14   3   4    1.94    0.84
  14   3  -4    1.35    0.36
  13  -3  -4   20.81    1.01
 -13  -3   4   21.16    1.59
  13  -3  -4   17.34    1.57
 -13  -3   4   20.65    0.98
  13   3  -4   23.85    2.04
 -13   3   4   21.86    1.57
  13   3  -4   20.46    1.08
 -13   3   4   19.55    1.77
 -12  -3   4    2.18    0.60
  12  -3  -4    2.12    0.61
 -12   3   4    1.34    0.57
  12   3  -4    2.30    0.77
 -11  -3   4    0.61    0.37
 -11  -3   4    1.35    0.26
  11  -3  -4    1.28    0.27
  11  -3  -4    0.88    0.47
 -11  -3   4    0.70    0.50
 -11   3   4    0.65    0.40
  11   3  -4    1.38    0.59
  11   3  -4    1.41    0.32
 -11   3   4    1.28    0.54
 -10  -3   4   10.29    1.16
 -10  -3   4   13.31    1.00
  10  -3  -4   12.01    0.96
 -10  -3   4   13.08    0.66
  10  -3  -4   12.33    0.63
  10   3  -4   11.65    0.68
  10   3  -4   11.71    1.47
 -10   3   4   12.41    1.00
 -10   3   4   10.18    1.19
   9  -3  -4   12.69    0.61
  -9  -3   4   15.12    0.69
  -9  -3   4   13.62    0.95
   9  -3  -4   13.51    0.90
   9   3  -4   14.49    1.27
   9   3  -4   13.27    0.70
  -9   3   4   12.82    1.09
  -9   3   4   15.04    1.00
   8  -3  -4    1.34    0.21
   8  -3  -4    1.71    0.32
  -8  -3   4    1.63    0.40
  -8   3   4    0.87    0.39
   8   3  -4    1.08    0.21
  -8   3   4    1.13    0.33
   8   3  -4    1.19    0.45
  -7  -3   4  110.96    3.48
  -7  -3   4  103.18    3.05
   7  -3  -4  104.77    2.95
   7   3  -4  108.64    3.88
   7   3  -4  108.03    3.10
  -7   3   4  112.33    3.43
  -7   3   4  112.16    3.81
   6  -3  -4    5.82    0.27
  -6  -3   4    5.28    0.47
  -6  -3   4    6.40    0.37
   6   3  -4    8.77    0.98
   6   3  -4    5.44    0.37
  -6   3   4    4.93    0.65
  -6   3   4    5.20    0.53
  -5  -3   4  336.26    9.18
  -5  -3   4  331.62    8.63
   5   3  -4  327.07    9.28
   5   3  -4  315.32    8.64
  -5   3   4  340.49    9.48
  -4  -3   4   17.33    0.76
  -4  -3   4   18.59    0.66
  -4   3   4   17.38    0.91
   4   3  -4   17.78    0.98
  -3  -3   4  134.30    3.66
  -3  -3   4  138.85    3.92
  -3   3   4  138.82    4.08
   3   3  -4  134.79    3.95
  -2  -3   4   86.64    2.54
  -2   3   4   86.60    2.84
  -2   3   4   86.91    2.63
   1  -3  -4  173.90    4.87
  -1  -3   4  175.04    4.90
  -1   3   4  181.83    4.92
   0  -3   4  155.19    4.42
   0  -3  -4  160.98    4.29
   0   3   4  158.61    4.32
  -1   3  -4   38.54    1.60
  -2  -3  -4   20.27    0.66
   2   3   4   18.99    0.59
  -2   3  -4   19.62    1.08
   2   3   4   19.59    1.11
  -3  -3  -4   24.12    0.80
  -3  -3  -4   25.31    0.91
  -3   3  -4   25.93    1.33
   3   3   4   24.55    0.81
   3   3   4   24.61    1.00
   3   3   4   24.44    0.78
  -4  -3  -4    9.22    0.52
  -4  -3  -4    8.83    0.41
   4   3   4    7.69    0.42
  -4   3  -4    7.23    0.84
   4   3   4    8.34    0.62
   4   3   4    7.80    0.38
  -5  -3  -4   23.45    0.87
  -5  -3  -4   25.34    1.09
   5   3   4   25.52    1.28
   5   3   4   24.27    0.85
  -5   3  -4   22.89    1.41
  -6  -3  -4    0.13    0.20
  -6  -3  -4    0.16    0.14
   6   3   4    0.03    0.24
   6   3   4    0.18    0.13
  -6   3  -4    0.46    0.33
  -6   3  -4    0.06    0.20
  -7  -3  -4    8.96    0.73
  -7  -3  -4   10.13    0.54
   7   3   4    9.52    0.51
  -7   3  -4    8.40    0.69
   7   3   4   12.29    1.00
  -7   3  -4    7.12    1.00
  -8  -3  -4    1.58    0.26
  -8  -3  -4    1.86    0.45
  -8   3  -4    2.24    0.64
  -8   3  -4    2.09    0.47
   8   3   4    1.82    0.29
   8   3   4    2.47    0.66
  -9  -3  -4   59.53    1.88
  -9  -3  -4   55.47    2.43
   9  -3   4   53.31    2.12
  -9   3  -4   54.32    2.30
  -9   3  -4   54.34    2.80
   9   3   4   57.33    1.86
   9   3   4   53.56    2.64
 -10  -3  -4    0.06    0.33
 -10  -3  -4   -0.17    0.35
 -10  -3  -4    0.26    0.17
  10   3   4   -0.11    0.15
 -10   3  -4    0.33    0.39
 -10   3  -4   -0.10    0.28
  10   3   4   -0.02    0.34
 -11  -3  -4   35.73    2.16
 -11  -3  -4   34.91    1.39
  11  -3   4   35.35    1.38
 -11  -3  -4   35.74    2.04
  11   3   4   38.04    2.32
 -11   3  -4   35.25    2.37
 -11   3  -4   38.27    1.99
  11   3   4   37.01    1.44
 -12  -3  -4    1.47    0.66
 -12  -3  -4    1.32    0.59
 -12  -3  -4    1.00    0.31
  12  -3   4    1.54    0.37
  12   3   4    1.63    0.71
 -12   3  -4    0.08    0.40
 -12   3  -4    1.40    0.76
  12   3   4    1.52    0.36
 -13  -3  -4    8.81    0.69
  13  -3   4    9.19    0.69
 -13  -3  -4   10.67    1.47
 -13   3  -4   10.64    1.36
 -13   3  -4    8.40    1.50
  13   3   4    8.49    1.46
  13   3   4    9.67    0.73
 -14  -3  -4    0.34    0.59
  14  -3   4    0.04    0.25
 -14   3  -4    0.42    0.68
 -14   3  -4    0.36    0.51
  14   3   4   -0.20    0.53
  14   3   4    0.05    0.26
  15  -3   4    3.49    0.59
 -15  -3  -4    2.12    0.84
  15   3   4    2.94    1.09
  15   3   4    3.62    0.62
 -15   3  -4    1.82    1.00
 -15   3  -4    4.38    1.04
  16  -3   4   -0.18    0.29
  16   3   4   -0.21    0.37
  16   3   4    0.46    0.81
 -16   3  -4   -0.02    0.66
  17  -3   4   -1.35    0.84
  17  -3   4   -0.55    0.32
 -17   3  -4   -0.01    0.61
  17   3   4   -0.27    0.81
  17   3   4   -0.27    0.36
  18  -3   4   -0.09    0.38
  18  -3   4   -0.22    0.99
  18   3   4    0.18    0.44
 -18   3  -4    0.06    0.77
  18   3   4    0.94    0.98
  18  -4  -4    2.91    0.63
 -18   4   4    3.14    1.03
  18   4  -4    3.80    1.40
  17  -4  -4    6.50    0.82
  17   4  -4    8.20    1.78
 -17   4   4    6.58    1.38
  16  -4  -4    0.46    0.34
 -16  -4   4    0.14    0.62
  16   4  -4    1.16    0.88
  16   4  -4    1.00    0.42
 -16   4   4    1.30    0.68
  15  -4  -4    8.24    0.80
 -15  -4   4    6.57    1.25
  15   4  -4    7.74    0.85
  15   4  -4    9.12    1.67
 -15   4   4    7.15    1.16
 -14  -4   4   11.46    1.51
 -14  -4   4   11.23    0.76
  14  -4  -4   10.67    0.75
  14   4  -4   10.47    1.70
 -14   4   4   12.44    1.49
 -14   4   4   10.08    1.63
  14   4  -4   10.73    0.82
  13  -4  -4   26.68    1.17
 -13  -4   4   24.42    1.71
 -13  -4   4   27.61    1.19
 -13   4   4   27.73    1.77
  13   4  -4   24.70    1.25
  13   4  -4   29.48    2.24
 -13   4   4   25.91    2.09
 -12  -4   4   80.83    2.60
 -12  -4   4   82.53    3.35
  12  -4  -4   83.63    2.57
  12   4  -4   79.80    2.69
  12   4  -4   88.03    3.95
 -12   4   4   80.92    3.79
 -12   4   4   77.57    3.22
 -11  -4   4   36.84    1.89
 -11  -4   4   37.50    1.41
  11  -4  -4   37.26    1.35
  11   4  -4   41.39    2.44
 -11   4   4   36.77    1.88
 -11   4   4   37.00    2.24
  11   4  -4   39.18    1.49
  10  -4  -4   59.01    1.89
 -10  -4   4   62.09    2.00
 -10  -4   4   62.24    2.50
  10   4  -4   58.93    2.03
  10   4  -4   65.67    3.04
 -10   4   4   62.16    2.91
 -10   4   4   60.44    2.45
  -9  -4   4   24.81    1.30
  -9  -4   4   24.45    0.99
   9  -4  -4   23.16    0.89
  -9   4   4   26.26    1.63
  -9   4   4   25.27    1.32
   9   4  -4   27.19    1.74
   9   4  -4   23.53    1.01
  -8  -4   4   32.16    1.46
  -8  -4   4   32.70    1.18
   8  -4  -4   32.89    1.06
  -8   4   4   37.03    1.87
   8   4  -4   34.23    1.89
   8   4  -4   32.35    1.21
  -8   4   4   33.31    1.47
  -7  -4   4  101.56    3.26
  -7  -4   4   99.43    2.89
   7   4  -4  100.16    3.67
   7   4  -4   98.55    2.92
  -7   4   4  104.15    3.70
  -7   4   4  102.91    3.19
  -6  -4   4    8.03    0.44
  -6  -4   4    8.22    0.56
  -6   4   4    7.02    0.53
  -6   4   4    8.72    0.79
   6   4  -4    8.76    0.95
  -5  -4   4   32.13    1.24
  -5  -4   4   33.43    1.09
  -5   4   4   32.47    1.52
   5   4  -4   34.03    1.51
  -4  -4   4    0.58    0.16
  -4  -4   4    0.57    0.12
   4   4  -4    0.55    0.22
  -4   4   4    0.52    0.26
  -3  -4   4    2.23    0.27
  -3  -4   4    2.50    0.20
  -3   4   4    2.64    0.40
  -2  -4   4  112.31    3.20
  -2   4   4  108.78    3.35
   1  -4  -4    4.23    0.28
  -1  -4   4    4.42    0.29
  -1   4   4    5.01    0.61
  -1   4   4    4.14    0.33
   0  -4  -4  218.62    5.82
   0  -4   4  216.77    5.95
   0   4   4  213.95    5.91
   0   4   4  207.26    6.36
  -1   4  -4  120.82    3.88
   1   4   4  112.98    3.82
   2   4   4  111.33    3.80
  -2   4  -4  113.11    3.81
  -3  -4  -4   30.17    0.96
  -3  -4  -4   31.12    1.01
   3   4   4   30.56    1.62
  -3   4  -4   33.10    1.61
   3   4   4   30.76    0.93
   3   4   4   31.50    1.05
  -4  -4  -4   63.99    1.97
  -4  -4  -4   62.15    1.82
   4   4   4   58.43    1.84
  -4   4  -4   66.19    2.65
   4   4   4   63.75    2.09
   4   4   4   62.13    1.78
  -5  -4  -4   83.94    2.42
  -5  -4  -4   84.62    2.67
  -5   4  -4   80.78    3.30
   5   4   4   82.80    2.84
   5   4   4   86.65    2.39
  -6  -4  -4   46.01    1.50
  -6  -4  -4   47.93    1.77
   6   4   4   46.39    1.47
   6   4   4   46.47    1.99
  -6   4  -4   44.94    2.29
  -6   4  -4   46.04    1.69
  -7  -4  -4   16.79    0.75
  -7  -4  -4   16.09    0.97
  -7   4  -4   17.37    0.95
   7   4   4   17.07    1.19
  -7   4  -4   16.49    1.33
   7   4   4   15.46    0.70
  -8  -4  -4    0.06    0.24
  -8  -4  -4    0.29    0.17
  -8   4  -4   -0.02    0.22
  -8   4  -4   -0.07    0.28
   8   4   4    0.05    0.31
   8   4   4    0.39    0.17
  -9  -4  -4    7.32    0.89
  -9  -4  -4    7.54    0.53
  -9   4  -4   10.20    1.39
   9   4   4    7.73    1.13
   9   4   4    8.55    0.54
  -9   4  -4    9.36    0.82
 -10  -4  -4   26.66    1.60
 -10  -4  -4   25.09    1.76
 -10  -4  -4   27.97    1.17
 -10   4  -4   29.91    1.60
  10   4   4   28.03    1.16
  10   4   4   28.38    1.87
 -10   4  -4   28.29    2.04
 -11  -4  -4    6.12    0.53
 -11  -4  -4    7.02    1.05
 -11   4  -4    4.80    0.81
 -11   4  -4    5.08    1.10
  11   4   4    4.86    1.00
  11   4   4    6.31    0.63
 -12  -4  -4   30.10    1.32
  12  -4   4   29.70    1.29
 -12  -4  -4   35.94    2.09
  12   4   4   29.22    2.13
  12   4   4   30.10    1.32
 -12   4  -4   32.09    1.90
 -12   4  -4   30.92    2.37
 -13  -4  -4    0.19    0.25
  13  -4   4   -0.59    0.23
 -13  -4  -4    0.89    0.55
  13   4   4    0.44    0.58
  13   4   4    0.33    0.25
 -13   4  -4    0.61    0.68
 -13   4  -4   -0.37    0.38
 -14  -4  -4   15.49    0.96
 -14  -4  -4   14.27    1.96
  14  -4   4   15.53    0.93
  14   4   4   17.74    2.19
  14   4   4   15.87    0.98
 -14   4  -4   16.35    2.25
 -14   4  -4   18.19    1.58
  15  -4   4   -0.05    0.30
  15   4   4    0.10    0.33
  15   4   4    0.04    0.65
 -15   4  -4    0.79    0.60
 -15   4  -4    0.56    0.83
  16  -4   4   13.00    0.95
 -16   4  -4   11.37    1.67
  16   4   4   10.82    1.83
  16   4   4   10.64    0.93
  17  -4   4   -0.41    0.31
 -17   4  -4   -0.40    0.57
  17   4   4   -0.40    0.34
  17   4   4    0.04    0.85
  18  -4   4    0.63    0.45
  18   4   4    0.47    0.93
 -18   4  -4   -0.40    0.66
  18  -5  -4    8.13    0.96
  18   5  -4    7.90    1.75
 -18   5   4    7.33    1.43
  17  -5  -4    1.87    0.53
 -17   5   4    1.62    0.82
  17   5  -4    1.23    0.94
  16  -5  -4    8.58    0.87
  16   5  -4    8.94    1.68
 -16   5   4    8.19    1.38
 -15  -5   4   -0.05    0.55
 -15  -5   4    0.31    0.29
  15  -5  -4   -0.06    0.26
 -15   5   4    0.46    0.50
  15   5  -4    0.46    0.75
  14  -5  -4   12.38    0.79
 -14  -5   4   11.18    1.44
 -14  -5   4   12.12    0.80
  14   5  -4   11.42    1.76
 -14   5   4    7.90    1.44
 -14   5   4   12.44    1.41
  13  -5  -4    0.62    0.26
 -13  -5   4    0.69    0.27
 -13  -5   4    0.49    0.45
 -13   5   4    0.61    0.61
  13   5  -4    1.00    0.62
  13   5  -4    0.97    0.34
 -13   5   4    0.00    0.39
  12  -5  -4    0.47    0.24
 -12  -5   4    0.76    0.41
 -12  -5   4    0.86    0.29
 -12   5   4    0.55    0.62
  12   5  -4    0.91    0.34
 -12   5   4    0.48    0.40
  12   5  -4   -0.13    0.48
  11  -5  -4    9.33    0.55
 -11  -5   4   10.92    0.95
 -11  -5   4   10.95    0.66
  11   5  -4   10.83    1.46
 -11   5   4    9.52    1.39
  11   5  -4    9.88    0.67
 -11   5   4    8.44    0.98
  10  -5  -4    3.01    0.33
 -10  -5   4    3.11    0.55
 -10  -5   4    3.15    0.41
  10   5  -4    2.54    0.73
 -10   5   4    1.92    0.64
 -10   5   4    2.81    0.55
  10   5  -4    2.49    0.37
   9  -5  -4    2.58    0.27
  -9  -5   4    2.36    0.46
  -9  -5   4    2.76    0.35
  -9   5   4    2.34    0.44
   9   5  -4    2.81    0.37
   9   5  -4    3.10    0.73
  -9   5   4    3.45    0.75
   9   5  -4    2.09    0.95
  -8  -5   4   19.58    1.06
  -8  -5   4   21.41    0.89
   8   5  -4   22.11    1.44
  -8   5   4   21.28    1.47
  -8   5   4   22.93    1.12
  -7  -5   4   42.21    1.61
  -7  -5   4   39.31    1.35
   7   5  -4   39.70    1.89
  -7   5   4   40.81    1.55
  -7   5   4   39.95    2.00
  -6  -5   4   25.04    0.93
  -6  -5   4   25.59    1.10
  -6   5   4   25.80    1.45
   6   5  -4   26.95    1.34
  -6   5   4   25.29    1.07
  -5  -5   4   40.24    1.43
  -5  -5   4   38.17    1.25
   5   5  -4   40.92    1.53
  -5   5   4   39.53    1.79
  -5   5   4   37.13    1.35
  -4  -5   4   44.97    1.43
  -4  -5   4   49.71    1.61
  -4   5   4   47.42    1.93
  -3  -5   4    1.11    0.20
  -3   5   4    0.86    0.30
  -3   5   4    0.96    0.30
  -2  -5   4    5.13    0.33
  -2   5   4    3.65    0.53
  -2   5   4    5.04    0.45
  -1  -5   4    9.25    0.46
  -1   5   4    9.01    0.56
   0  -5   4    9.75    0.49
   0  -5  -4    9.20    0.41
   0   5   4    9.47    0.76
   0   5   4   10.09    0.52
  -1  -5  -4   29.58    0.85
  -1  -5  -4   30.37    0.87
  -1   5  -4   29.46    1.48
   1   5   4   28.54    1.47
  -2   5  -4    6.02    0.78
   2   5   4    3.10    0.57
  -3  -5  -4   41.91    1.25
  -3  -5  -4   41.47    1.24
  -3   5  -4   42.98    2.01
   3   5   4   41.03    2.00
   3   5   4   42.52    1.20
  -4  -5  -4   13.79    0.59
  -4  -5  -4   13.29    0.55
   4   5   4   13.84    0.52
   4   5   4   13.68    0.61
  -4   5  -4   14.47    1.13
   4   5   4   12.05    1.12
  -5  -5  -4  129.70    3.73
  -5  -5  -4  120.38    3.48
  -5   5  -4  135.06    4.68
  -5   5  -4  126.92    3.59
   5   5   4  129.38    3.79
   5   5   4  116.82    3.40
  -6  -5  -4    8.95    0.50
  -6  -5  -4    9.47    0.62
   6   5   4   10.06    0.48
  -6   5  -4    9.26    0.59
   6   5   4   10.44    0.78
  -6   5  -4   10.34    1.25
  -7  -5  -4   84.95    2.59
  -7  -5  -4   88.22    2.95
  -7   5  -4   88.71    2.84
   7   5   4   85.39    2.54
  -7   5  -4   83.20    3.68
   7   5   4   90.35    3.20
  -8  -5  -4   15.22    0.75
  -8  -5  -4   16.45    1.02
   8   5   4   15.28    1.18
  -8   5  -4   16.36    1.45
   8   5   4   15.89    0.73
  -8   5  -4   16.32    0.97
  -9  -5  -4   17.32    1.13
  -9  -5  -4   16.85    0.83
   9   5   4   17.49    1.32
  -9   5  -4   15.63    1.05
   9   5   4   16.04    0.78
  -9   5  -4   17.32    1.54
 -10  -5  -4    7.73    0.57
 -10  -5  -4    6.79    0.93
  10   5   4    7.41    0.53
 -10   5  -4    6.29    0.84
 -10   5  -4    4.29    1.05
  10   5   4    7.69    1.19
 -11  -5  -4    3.70    0.49
 -11  -5  -4    3.92    0.78
  11   5   4    3.92    0.92
  11   5   4    4.99    0.54
 -11   5  -4    2.48    0.58
 -11   5  -4    3.58    0.95
 -12  -5  -4    1.05    0.55
  12   5   4    2.31    0.74
 -12   5  -4    1.48    0.73
 -12   5  -4    0.52    0.46
  12   5   4    1.46    0.32
  13  -5   4   13.45    0.89
 -13  -5  -4   17.76    0.98
 -13   5  -4   14.90    2.06
 -13   5  -4   17.97    1.47
  13   5   4   18.79    2.07
  13   5   4   15.85    0.94
  14  -5   4    2.25    0.45
 -14  -5  -4    4.11    0.57
  14   5   4    0.80    0.71
  14   5   4    3.12    0.51
 -14   5  -4    1.66    0.80
 -14   5  -4    4.01    0.86
  15  -5   4   18.63    1.07
  15   5   4   15.19    2.11
 -15   5  -4   16.73    1.81
  16  -5   4    4.83    0.65
 -16   5  -4    3.49    0.95
  16   5   4    4.28    1.31
  17  -5   4   26.20    1.45
 -17   5  -4   28.18    2.28
  17   5   4   21.46    2.56
  18  -5   4    0.55    0.43
 -18   5  -4   -0.39    0.68
  18   5   4    1.19    0.98
  17  -6  -4    1.11    0.44
  17   6  -4    0.16    0.95
 -17   6   4    0.52    0.72
  16  -6  -4    0.66    0.38
 -16  -6   4    0.63    0.38
  16   6  -4   -0.01    0.74
 -16   6   4    0.48    0.63
 -15  -6   4    0.69    0.37
  15  -6  -4    0.41    0.32
  15   6  -4    1.17    0.78
 -15   6   4    0.75    0.58
 -14  -6   4    0.39    0.28
  14  -6  -4   -0.05    0.25
 -14   6   4   -0.13    0.40
  14   6  -4    0.79    0.66
 -14   6   4   -0.24    0.63
 -13  -6   4    0.88    0.33
 -13  -6   4    0.90    0.50
  13  -6  -4    1.40    0.32
 -13   6   4    0.49    0.63
 -13   6   4    1.57    0.57
  13   6  -4    1.58    0.73
 -12  -6   4    4.24    0.53
 -12  -6   4    2.78    0.67
  12  -6  -4    3.85    0.44
 -12   6   4    2.76    0.65
  12   6  -4    2.71    0.83
 -12   6   4    2.50    0.83
  11  -6  -4   -0.13    0.14
 -11  -6   4    0.06    0.21
 -11  -6   4   -0.22    0.28
  11   6  -4    1.06    0.56
 -11   6   4   -0.27    0.24
 -11   6   4   -0.37    0.36
 -10  -6   4    1.66    0.33
 -10  -6   4    1.04    0.37
  10  -6  -4    1.28    0.21
  10   6  -4    0.88    0.90
 -10   6   4    0.90    0.52
 -10   6   4    1.23    0.38
  10   6  -4    2.14    0.65
  -9  -6   4    0.26    0.24
  -9  -6   4    0.50    0.20
   9   6  -4    0.07    0.58
  -9   6   4    1.31    0.36
   9   6  -4    0.20    0.34
  -9   6   4    0.35    0.41
  -8  -6   4    5.86    0.55
  -8  -6   4    5.71    0.44
   8   6  -4    5.70    1.27
  -8   6   4    7.02    1.02
   8   6  -4    7.54    0.95
  -8   6   4    6.56    0.67
  -7  -6   4    0.10    0.16
  -7  -6   4    0.02    0.11
   7   6  -4   -0.60    0.45
  -7   6   4    0.14    0.17
   7   6  -4    0.24    0.25
  -7   6   4   -0.06    0.30
   7   6  -4   -0.62    0.47
  -6  -6   4    4.52    0.41
  -6  -6   4    4.48    0.34
  -6   6   4    4.50    0.46
   6   6  -4    6.71    1.24
   6   6  -4    3.07    0.89
   6   6  -4    5.98    0.60
  -6   6   4    4.28    0.73
  -5  -6   4    0.17    0.13
  -5  -6   4   -0.11    0.08
   5   6  -4   -0.43    0.37
  -5   6   4   -0.23    0.20
  -5   6   4    0.13    0.12
  -4  -6   4   28.76    1.08
  -4  -6   4   26.98    0.94
  -4   6   4   27.00    1.02
   4   6  -4   30.36    1.91
   4   6  -4   28.05    1.55
  -4   6   4   28.73    1.46
  -3  -6   4   22.95    0.89
  -3   6   4   22.36    1.26
  -3   6   4   22.82    1.20
   3   6  -4   21.65    1.22
  -2  -6   4  161.82    4.47
  -2   6   4  155.37    4.82
  -2   6   4  155.85    5.02
   2   6  -4  150.73    4.83
  -1  -6   4   26.76    1.00
  -1   6   4   27.04    1.19
  -1   6   4   26.87    1.42
   0  -6  -4  108.18    3.10
   0  -6   4  108.17    3.18
   0   6   4  107.49    3.75
   0   6   4  104.85    3.25
  -1  -6  -4   17.12    0.55
  -1  -6  -4   17.79    0.61
   1   6   4   15.98    1.11
  -1   6  -4   17.53    1.14
  -1   6  -4   17.41    0.91
  -2   6  -4   51.33    2.28
   2   6   4   52.38    2.32
  -3  -6  -4    3.71    0.24
   3   6   4    4.82    0.80
  -3   6  -4    5.52    0.85
  -4  -6  -4    4.45    0.28
  -4  -6  -4    4.33    0.29
   4   6   4    4.87    0.85
   4   6   4    4.18    0.23
  -4   6  -4    4.38    0.74
  -5  -6  -4   16.97    0.70
  -5  -6  -4   17.96    0.76
  -5   6  -4   18.33    0.73
  -5   6  -4   17.17    1.34
   5   6   4   16.42    1.80
   5   6   4   17.87    1.49
   5   6   4   17.02    0.72
  -6  -6  -4   23.21    1.00
  -6  -6  -4   22.00    0.88
   6   6   4   22.48    1.06
  -6   6  -4   21.94    0.95
  -6   6  -4   22.55    1.64
   6   6   4   22.82    1.82
   6   6   4   21.25    0.79
  -7  -6  -4   13.16    0.65
  -7  -6  -4   12.88    0.78
  -7   6  -4   17.08    1.81
   7   6   4   11.99    0.58
  -7   6  -4   13.17    0.76
   7   6   4   14.18    0.94
   7   6   4   13.68    1.80
  -8  -6  -4   38.20    1.41
  -8  -6  -4   40.31    1.71
   8   6   4   38.02    2.63
   8   6   4   37.28    1.84
  -8   6  -4   44.38    2.53
  -8   6  -4   39.17    1.63
   8   6   4   39.18    1.35
  -9  -6  -4   19.26    0.90
  -9  -6  -4   19.56    1.17
   9   6   4   18.65    2.34
   9   6   4   17.01    0.81
  -9   6  -4   17.33    1.08
  -9   6  -4   18.19    1.69
   9   6   4   18.77    1.33
 -10  -6  -4   63.14    2.61
 -10  -6  -4   62.27    2.11
  10   6   4   56.12    2.74
 -10   6  -4   63.51    2.52
 -10   6  -4   61.43    3.38
  10   6   4   60.36    2.04
 -11  -6  -4    5.57    0.61
 -11   6  -4    4.55    1.15
  11   6   4    4.31    0.92
  11   6   4    4.67    0.56
 -11   6  -4    3.79    0.70
 -12  -6  -4   68.85    2.46
  12   6   4   68.21    3.35
 -12   6  -4   77.11    3.13
 -12   6  -4   73.87    3.99
 -13  -6  -4    8.09    0.70
 -13   6  -4    8.81    1.21
  13   6   4    9.48    1.44
 -13   6  -4    8.86    1.75
 -14  -6  -4   25.63    1.27
  14  -6   4   21.89    1.17
 -14   6  -4   22.43    2.72
  14   6   4   23.64    2.02
 -14   6  -4   29.11    1.94
  15  -6   4   14.50    0.91
 -15  -6  -4   11.99    0.91
  15   6   4   10.76    1.66
 -15   6  -4   13.53    1.64
  16  -6   4   13.98    0.97
  16   6   4   12.85    1.94
 -16   6  -4   10.78    1.53
  17  -6   4    3.35    0.60
  17   6   4    2.91    1.00
 -17   6  -4    2.61    0.98
  17  -7  -4    9.91    0.86
 -17   7   4    9.08    1.45
  17   7  -4   10.50    1.79
  16  -7  -4    1.57    0.47
 -16  -7   4    1.49    0.46
  16   7  -4    1.67    0.88
 -16   7   4    2.47    0.82
  15  -7  -4   14.94    0.91
 -15  -7   4   14.95    0.99
  15   7  -4   13.96    1.85
 -15   7   4   15.88    1.70
 -14  -7   4    1.20    0.36
  14  -7  -4    0.86    0.30
  14   7  -4    0.64    0.60
 -14   7   4    1.00    0.54
 -13  -7   4    8.10    0.70
  13  -7  -4    8.26    0.57
 -13   7   4    7.82    1.05
  13   7  -4    5.87    1.16
 -13   7   4    9.57    1.70
 -12  -7   4    1.27    0.49
 -12  -7   4    1.47    0.34
  12  -7  -4    1.07    0.24
  12   7  -4    0.86    0.51
 -12   7   4    0.90    0.43
 -12   7   4    0.77    0.64
 -11  -7   4    6.06    0.82
 -11  -7   4    4.45    0.54
 -11   7   4    5.75    0.78
 -11   7   4    5.36    1.22
  11   7  -4    4.74    0.91
 -10  -7   4    4.17    0.49
 -10  -7   4    3.21    0.58
  10   7  -4    2.55    1.13
 -10   7   4    3.58    0.89
 -10   7   4    3.54    0.59
  10   7  -4    4.86    0.87
  -9  -7   4    8.07    0.71
  -9  -7   4    8.94    0.57
  -9   7   4    7.74    0.70
   9   7  -4    8.72    1.00
   9   7  -4    9.13    1.74
  -9   7   4    9.74    1.39
  -8  -7   4    1.11    0.24
  -8  -7   4    1.01    0.31
  -8   7   4    0.05    0.34
  -8   7   4    1.04    0.29
   8   7  -4    1.23    0.78
   8   7  -4    0.55    0.31
  -7  -7   4    8.71    0.63
  -7  -7   4    8.46    0.51
   7   7  -4    9.28    0.60
  -7   7   4    8.54    0.59
   7   7  -4   10.15    1.57
  -7   7   4    9.34    1.16
   7   7  -4   10.49    1.64
  -6  -7   4    6.40    0.49
  -6  -7   4    5.48    0.39
  -6   7   4    6.47    0.93
   6   7  -4    5.94    1.17
  -6   7   4    6.80    0.47
   6   7  -4    6.57    1.22
  -5  -7   4   86.99    2.74
  -5  -7   4   86.78    2.52
   5   7  -4   86.24    3.50
   5   7  -4   89.80    3.85
  -5   7   4   86.96    2.60
   5   7  -4   84.66    3.88
  -5   7   4   89.38    3.40
  -4  -7   4    5.82    0.41
  -4  -7   4    5.06    0.33
   4   7  -4    4.11    0.90
  -4   7   4    4.56    0.36
   4   7  -4    6.99    0.89
  -4   7   4    5.97    0.81
  -3  -7   4   33.24    1.19
  -3   7   4   31.03    1.19
   3   7  -4   30.37    1.82
  -3   7   4   31.88    1.59
  -3   7   4   33.65    1.68
   3   7  -4   33.60    1.61
  -2  -7   4   30.31    1.12
   2   7  -4   29.30    1.44
  -2   7   4   30.96    1.25
   2   7  -4   29.11    1.60
  -2   7   4   31.50    1.47
  -2   7   4   28.51    1.56
  -1  -7   4    0.41    0.16
  -1   7   4    0.55    0.26
  -1   7   4    0.64    0.37
   1   7  -4    0.24    0.23
   1   7  -4    0.36    0.29
   0  -7  -4  188.70    5.35
   0  -7   4  193.92    5.42
   0   7   4  188.68    5.56
   0   7   4  190.80    6.09
   0   7  -4  190.74    5.70
   0   7   4  184.22    5.70
  -1  -7  -4    1.93    0.22
  -1  -7  -4    1.54    0.14
   1   7   4    1.48    0.47
  -1   7  -4    1.70    0.48
  -1   7  -4    1.80    0.37
   1   7   4    1.24    0.40
  -2  -7  -4  122.34    3.46
  -2  -7  -4  123.07    3.38
   2   7   4  126.20    4.48
  -2   7  -4  126.57    4.46
   2   7   4  127.49    4.35
  -3  -7  -4   19.73    0.70
   3   7   4   17.97    1.37
  -3   7  -4   19.68    1.39
   3   7   4   17.88    1.32
  -4  -7  -4   43.28    1.29
  -4  -7  -4   41.31    1.31
   4   7   4   40.98    1.23
  -4   7  -4   41.85    1.19
   4   7   4   44.41    2.31
   4   7   4   40.42    2.28
  -4   7  -4   42.96    2.25
  -5  -7  -4   30.74    1.10
  -5  -7  -4   30.41    1.08
  -5   7  -4   32.82    1.06
   5   7   4   33.23    2.05
   5   7   4   31.79    2.09
   5   7   4   31.21    1.03
  -5   7  -4   31.51    1.95
  -6  -7  -4   23.87    1.00
  -6  -7  -4   23.34    0.91
  -6   7  -4   23.20    0.95
   6   7   4   22.31    1.86
   6   7   4   21.33    1.75
  -6   7  -4   25.34    1.78
   6   7   4   23.52    0.86
  -7  -7  -4   62.39    2.05
  -7  -7  -4   64.92    2.25
  -7   7  -4   62.43    3.20
   7   7   4   62.92    3.42
   7   7   4   67.53    2.23
  -7   7  -4   66.46    2.18
  -8  -7  -4   22.39    1.16
  -8  -7  -4   22.13    0.98
   8   7   4   24.06    2.10
   8   7   4   23.99    1.25
  -8   7  -4   24.52    1.92
  -8   7  -4   21.80    1.11
  -9  -7  -4   24.19    1.07
  -9   7  -4   23.00    1.25
  -9   7  -4   25.58    2.05
   9   7   4   24.76    2.72
   9   7   4   25.53    1.46
 -10  -7  -4    0.50    0.24
 -10   7  -4    0.82    0.37
 -10   7  -4    0.29    0.56
  10   7   4    0.80    0.40
  10   7   4    0.89    0.85
[truncated: 1,939,001 more chars]
