# Supplementary material for: A dissymmetric [Gd2] coordination molecular dimer hosting six addressable spin qubits
Source: Commun Chem. 2020 Nov 20;3:176. doi: 10.1038/s42004-020-00422-w (PMC9814487; doi:10.1038/s42004-020-00422-w)
Supplement: Supplementary file 4 — Supplementary Data 2 [file 42004_2020_422_MOESM4_ESM.cif]

 
data_lb495_a_sq
 
_audit_creation_method            SHELXL-2014
_chemical_name_systematic
;
 ?
;
_chemical_name_common             ?
_chemical_melting_point           ?
_chemical_formula_moiety          
 'C50 H34 Gd Lu N5 O19, 5(C5 H5 N), C5 H6 N'
_chemical_formula_sum
 'C80 H65 Gd Lu N11 O19' 
_chemical_formula_weight          1816.65

loop_
 _atom_type_symbol
 _atom_type_description
 _atom_type_scat_dispersion_real
 _atom_type_scat_dispersion_imag
 _atom_type_scat_source
 'C'  'C'   0.0033   0.0016
 'International Tables Vol C Tables 4.2.6.8 and 6.1.1.4'
 'H'  'H'   0.0000   0.0000
 'International Tables Vol C Tables 4.2.6.8 and 6.1.1.4'
 'N'  'N'   0.0061   0.0033
 'International Tables Vol C Tables 4.2.6.8 and 6.1.1.4'
 'O'  'O'   0.0106   0.0060
 'International Tables Vol C Tables 4.2.6.8 and 6.1.1.4'
 'Gd'  'Gd'  -0.1653   3.9035
 'International Tables Vol C Tables 4.2.6.8 and 6.1.1.4'
 'Lu'  'Lu'  -0.4720   5.8584
 'International Tables Vol C Tables 4.2.6.8 and 6.1.1.4'
 
_space_group_crystal_system       monoclinic
_space_group_IT_number            14
_space_group_name_H-M_alt         'P 21/n'
_space_group_name_Hall            '-P 2yn'
 
_shelx_space_group_comment
;
The symmetry employed for this shelxl refinement is uniquely defined
by the following loop, which should always be used as a source of
symmetry information in preference to the above space-group names.
They are only intended as comments.
;
 
loop_
 _space_group_symop_operation_xyz
 'x, y, z'
 '-x+1/2, y+1/2, -z+1/2'
 '-x, -y, -z'
 'x-1/2, -y-1/2, z-1/2'
 
_cell_length_a                    14.268(2)
_cell_length_b                    15.697(2)
_cell_length_c                    33.048(4)
_cell_angle_alpha                 90
_cell_angle_beta                  92.267(5)
_cell_angle_gamma                 90
_cell_volume                      7395.8(17)
_cell_formula_units_Z             4
_cell_measurement_temperature     100(2)
_cell_measurement_reflns_used     1986 
_cell_measurement_theta_min       2.26 
_cell_measurement_theta_max       17.82 
 
_exptl_crystal_description        needle 
_exptl_crystal_colour             yellow  
_exptl_crystal_density_meas       ? 
_exptl_crystal_density_method     ?              
_exptl_crystal_density_diffrn     1.631          
_exptl_crystal_F_000              3626
_exptl_transmission_factor_min    ?                                             
_exptl_transmission_factor_max    ?                                             
_exptl_crystal_size_max           0.405
_exptl_crystal_size_mid           0.033
_exptl_crystal_size_min           0.026
_exptl_absorpt_coefficient_mu     2.398
_shelx_estimated_absorpt_T_min    0.457
_shelx_estimated_absorpt_T_max    0.943
_exptl_absorpt_correction_type    multi-scan 
_exptl_absorpt_correction_T_min   0.609 
_exptl_absorpt_correction_T_max   0.745 
_exptl_absorpt_process_details    'SADABS-2008/1 - Bruker AXS'
 
_exptl_special_details
;
 ?
;
 
_diffrn_ambient_temperature       100(2)
_diffrn_radiation_wavelength      0.71073
_diffrn_radiation_type            MoK\a
_diffrn_radiation_source          
 'multilayer monochromator ImuS'                     
_diffrn_measurement_device_type   'Bruker APEX II QUAZAR'
_diffrn_measurement_method        '\f and \w rotation with narrow frames' 
_diffrn_detector_area_resol_mean  ? 
_diffrn_reflns_number             36030
_diffrn_reflns_av_unetI/netI      0.1345
_diffrn_reflns_av_R_equivalents   0.1578
_diffrn_reflns_limit_h_min        -14
_diffrn_reflns_limit_h_max        14
_diffrn_reflns_limit_k_min        -16
_diffrn_reflns_limit_k_max        16
_diffrn_reflns_limit_l_min        -33
_diffrn_reflns_limit_l_max        33
_diffrn_reflns_theta_min          1.533
_diffrn_reflns_theta_max          21.259
_diffrn_reflns_theta_full         21.260
_diffrn_measured_fraction_theta_max   1.000
_diffrn_measured_fraction_theta_full  1.000
_diffrn_reflns_Laue_measured_fraction_max    1.000
_diffrn_reflns_Laue_measured_fraction_full   1.000
_diffrn_reflns_point_group_measured_fraction_max   1.000
_diffrn_reflns_point_group_measured_fraction_full  1.000
_reflns_number_total              8238
_reflns_number_gt                 5408
_reflns_threshold_expression      'I > 2\s(I)'
_reflns_Friedel_coverage          0.000
_reflns_Friedel_fraction_max      .
_reflns_Friedel_fraction_full     .
 
_reflns_special_details
;
 Reflections were merged by SHELXL according to the crystal
 class for the calculation of statistics and refinement.
 
 Structure factors included contributions from the .fab file.
 
 _reflns_Friedel_fraction is defined as the number of unique
 Friedel pairs measured divided by the number that would be
 possible theoretically, ignoring centric projections and
 systematic absences.
;
 
_computing_data_collection        'Bruker APEX 2'
_computing_cell_refinement        'SAINT v8.34A (Bruker, 2013)'
_computing_data_reduction         'SAINT v8.34A (Bruker, 2013)'
_computing_structure_solution     'SHELXT (Sheldrick, 2015)'
_computing_structure_refinement   'SHELXL-2014 (Sheldrick, 2015)'
_computing_molecular_graphics     ?
_computing_publication_material   ?
 
_refine_special_details
;
 The data were indexed in the P21/n cell as it has a much less
 obtuse beta angle than the alternate settings P21/c. It was decided
 to keep this setting as more oblique cells can display increased
 correlations between coordinates (Acta Cryst 2009 C65, o635-o638).
 On the contrary we previously reported 
 (Chem. Eur. J. 2013, 19, 5881-5891) a series of analogous 
 compounds in the alternated P21/c settings, for homogeneity since 
 the original structure (Inorg. Chem. 2010, 49, 6784-6786) was 
 reported in P21/c). We stress that although the cell differ all 
 these basically the same structural phase.
 All non-hydrogens were refined anisotropically. All lattice pyridine
 molecules were refined with displacement parameters restraints, 
 as well as a number of carbon atoms from the main residue. Hydrogens 
 were placed geometrically on their carrier atom and refined with a
 riding model, except those on the coordinated water molecule
 that were refined freely with their thermal parameter 1.5 that of
 O19 and distance restraints. One of the lattice pyridine molecule
 is protonated at its N (N4S) and forms a hydrogen bond with
 a neighboring carboxylic group from the main residue. Although
 the position corresponds to a residual electron density found in
 a difference Fourier map, this hydrogen was refined with
 AFIX 43 as it could not be refined freely. At the end of the 
 refinement voids remained with no significant electron density.
 These were analyzed and taken into account with PLATON/SQUEEZE
 that recovered a total of 224 electrons per cell, over four
 equivalent voids of 193 cubic angstroms. These figures are
 reasonable for one diffuse pyridine molecule per void, four per
 cell and thus one per formula unit. This has been reflected
 in the formula, FW, density etc. The metal site
 composition was confirmed by refining the structure with
 the two homometallic situations as well as with the Gd
 and La site inverted. These resulted in relatively poorer 
 agreement factors and most importantly in less realistic
 combination of Ueq values at the metal sites (see embedded
 .res for details).
;

_vrf_THETM01_lb495_a_sq
;
PROBLEM:  The value of sine(theta_max)/wavelength is less than 0.550
            Calculated sin(theta_max)/wavelength =    0.5102
RESPONSE: Crystals showed systematically rather poor diffraction,
likely associated with the loss of solvent/presence of diffuse lattice
solvent. The present data were cut at 0.987 angstrom as then I/sigma(I)
was below 1.9. This results in a poor value of thetamax, as well as
a poor data over parameter ratio.
;

_vrf_PLAT411_lb495_a_sq
;
PROBLEM:  Short Inter H...H Contact   H13B   ..  H47A    .       1.86 Ang. 
RESPONSE: This short contacts involves an hydrogen from one of the
lattice pyridine molecules and is therefore likely due to an ill-
defined calculated hydrogen position.
;

_vrf_CHEMW03_lb495_a_sq
;
PROBLEM:  The ratio of given/expected molecular weight as
            calculated from the _atom_site* data lies outside
            the range 0.99 <> 1.01 
RESPONSE: At the end of the refinement voids remained with no 
significant electron density. These were analyzed and taken 
into account with PLATON/SQUEEZE that recovered a total of 
224 electrons per cell, over four equivalent voids of 193 
cubic angstroms. These figures are reasonable for one diffuse
pyridine molecule per void, four per cell and thus one per 
formula unit. This has been reflected in the formula, FW, 
density etc, and results in discrepancy between reported
values and those calculated from the atom site list.
;

_vrf_FORMU01_lb495_a_sq
;
PROBLEM:  There is a discrepancy between the atom counts in the
            _chemical_formula_sum and the formula from the _atom_site* data.
RESPONSE: At the end of the refinement voids remained with no 
significant electron density. These were analyzed and taken 
into account with PLATON/SQUEEZE that recovered a total of 
224 electrons per cell, over four equivalent voids of 193 
cubic angstroms. These figures are reasonable for one diffuse
pyridine molecule per void, four per cell and thus one per 
formula unit. This has been reflected in the formula, FW, 
density etc, and results in discrepancy between reported
values and those calculated from the atom site list.
;

_vrf_PLAT088_lb495_a_sq
;
PROBLEM:  Poor Data / Parameter Ratio ....................       8.65 Note  
RESPONSE: Crystals showed systematically rather poor diffraction,
likely associated with the loss of solvent/presence of diffuse lattice
solvent. The present data were cut at 0.987 angstrom as then I/sigma(I)
was below 1.9. This results in a poor value of thetamax, as well as
a poor data over parameter ratio.
;

# SQUEEZE RESULTS (Version = 160117)
# Note: Data are Listed for all Voids in the P1 Unit Cell
# i.e. Centre of Gravity, Solvent Accessible Volume,
# Recovered number of Electrons in the Void and
# Details about the Squeezed Material
loop_
  _platon_squeeze_void_nr
  _platon_squeeze_void_average_x
  _platon_squeeze_void_average_y
  _platon_squeeze_void_average_z
  _platon_squeeze_void_volume
  _platon_squeeze_void_count_electrons
  _platon_squeeze_void_content
   1 -0.062  0.112  0.281       193        56 ' '
   2  0.062 -0.112  0.719       194        56 ' '
   3  0.438  0.388  0.781       193        56 ' '
   4  0.562  0.612  0.219       193        56 ' '
# Missing Reflections Below sin(th)/lambda = 0.25
loop_
  _platon_missing_refln_index_h
  _platon_missing_refln_index_k
  _platon_missing_refln_index_l
  _platon_missing_refln_theta
    1    0    1     1.578
    0    1    1     1.436
    0    0    2     1.233
_platon_squeeze_void_probe_radius                  1.20
_platon_squeeze_details
;
TITL lb495_a.res in P2(1)/n
CELL   14.2680   15.6970   33.0480     90.00     92.27     90.00
SPGR P21/n
# Solvent Accessible Volume =       775
# Electrons Found in S.A.V. =       225
# Note: Atoms in Void as Cxxx and Qxxx all others
C101 0.438 0.588 0.205 !       3.14 eA-3
C102 0.544 0.594 0.202 !       3.08 eA-3
C103 0.104 0.069 0.334 !       2.70 eA-3
C104 0.422 0.585 0.153 !       2.62 eA-3
C105 0.045 0.050 0.352 !       2.61 eA-3
C106 0.566 0.651 0.241 !       2.13 eA-3
C107 0.467 0.548 0.179 !       2.07 eA-3
C108 0.480 0.429 0.838 !       2.04 eA-3
C109 0.092 0.955 0.671 !       2.02 eA-3
C110 0.503 0.505 0.157 !       1.76 eA-3
Q111 0.918 0.099 0.334 !       1.72 eA-3
Q112 0.812 0.615 0.292 !       1.65 eA-3
C113 0.919 0.907 0.632 !       1.64 eA-3
Q114 0.870 0.018 0.876 !       1.49 eA-3
Q115 0.206 0.387 0.753 !       1.48 eA-3
C116 0.331 0.380 0.742 !       1.47 eA-3
Q117 0.857 0.592 0.273 !       1.47 eA-3
C118 0.844 0.126 0.260 !       1.47 eA-3
Q119 0.403 0.534 0.120 !       1.47 eA-3
Q120 0.827 0.117 0.177 !       1.46 eA-3
Q121 0.763 0.079 0.234 !       1.46 eA-3
C122 0.780 0.150 0.243 !       1.41 eA-3
Q123 0.201 0.332 0.423 !       1.41 eA-3
C124 0.422 0.491 0.165 !       1.39 eA-3
C125 0.813 0.174 0.270 !       1.39 eA-3
Q126 0.281 0.709 0.761 !       1.39 eA-3
Q127 0.705 0.641 0.221 !       1.35 eA-3
Q128 0.513 0.549 0.135 !       1.34 eA-3
Q129 0.782 0.138 0.176 !       1.33 eA-3
Q130 0.169 0.061 0.404 !       1.33 eA-3
Q131 0.274 0.879 0.825 !       1.29 eA-3
Q132 0.703 0.178 0.188 !       1.29 eA-3
Q133 0.751 0.359 0.033 !       1.28 eA-3
Q134 0.719 0.577 0.234 !       1.28 eA-3
Q135 0.339 0.384 0.804 !       1.28 eA-3
Q136 0.606 0.442 0.767 !       1.24 eA-3
Q137 0.139 0.684 0.747 !       1.23 eA-3
Q138 0.464 0.676 0.188 !       1.23 eA-3
Q139 0.227 0.104 0.390 !       1.23 eA-3
Q140 0.902 0.167 0.289 !       1.23 eA-3
Q141 0.471 0.472 0.124 !       1.18 eA-3
C142 0.293 0.826 0.776 !       1.18 eA-3
Q143 0.773 0.128 0.202 !       1.18 eA-3
Q144 0.016 0.125 0.360 !       1.17 eA-3
C145 0.426 0.533 0.212 !       1.16 eA-3
Q146 0.302 0.965 0.768 !       1.16 eA-3
Q147 0.416 0.595 0.092 !       1.16 eA-3
Q148 0.655 0.656 0.288 !       1.15 eA-3
Q149 0.798 0.268 0.236 !       1.15 eA-3
Q150 0.699 0.013 0.848 !       1.13 eA-3
Q151 0.207 0.808 0.798 !       1.13 eA-3
Q152 0.529 0.345 0.854 !       1.12 eA-3
Q153 0.344 0.049 0.240 !       1.11 eA-3
Q154 0.314 0.546 0.188 !       1.10 eA-3
Q155 0.888 0.654 0.297 !       1.10 eA-3
Q156 0.370 0.954 0.436 !       1.10 eA-3
Q157 0.718 0.702 0.269 !       1.09 eA-3
Q158 0.876 0.540 0.314 !       1.09 eA-3
Q159 0.013 0.041 0.389 !       1.09 eA-3
Q160 0.804 0.516 0.625 !       1.08 eA-3
Q161 0.204 0.920 0.850 !       1.08 eA-3
Q162 0.158 0.042 0.515 !       1.08 eA-3
Q163 0.249 0.533 0.683 !       1.07 eA-3
Q164 0.862 0.199 0.307 !       1.07 eA-3
Q165 0.118 0.019 0.689 !       1.07 eA-3
Q166 0.372 0.253 0.242 !       1.07 eA-3
Q167 0.720 0.229 0.472 !       1.07 eA-3
Q168 0.766 0.059 0.171 !       1.05 eA-3
Q169 0.146 0.361 0.775 !       1.04 eA-3
Q170 0.856 0.877 0.602 !       1.04 eA-3
Q171 0.873 0.664 0.260 !       1.03 eA-3
Q172 0.591 0.212 0.236 !       1.03 eA-3
Q173 0.354 0.326 0.453 !       1.02 eA-3
C174 0.732 0.720 0.256 !       1.01 eA-3
Q175 0.836 0.713 0.248 !       0.99 eA-3
Q176 0.654 0.550 0.249 !       0.99 eA-3
Q177 0.819 0.853 0.885 !       0.99 eA-3
Q178 0.675 0.221 0.215 !       0.98 eA-3
Q179 0.386 0.691 0.761 !       0.97 eA-3
Q180 0.515 0.613 0.258 !       0.97 eA-3
Q181 0.674 0.684 0.611 !       0.97 eA-3
Q182 0.612 0.442 0.719 !       0.97 eA-3
Q183 0.185 0.643 0.894 !       0.97 eA-3
Q184 0.772 0.349 0.248 !       0.96 eA-3
Q185 0.848 0.455 0.248 !       0.96 eA-3
Q186 0.450 0.391 0.557 !       0.96 eA-3
Q187 0.938 0.631 0.697 !       0.96 eA-3
Q188 0.442 0.265 0.741 !       0.96 eA-3
Q189 0.156 0.406 0.573 !       0.96 eA-3
Q190 0.362 0.313 0.755 !       0.95 eA-3
Q191 0.967 0.387 0.366 !       0.95 eA-3
Q192 0.875 0.794 0.158 !       0.95 eA-3
Q193 0.310 0.667 0.618 !       0.94 eA-3
Q194 0.515 0.072 0.540 !       0.94 eA-3
Q195 0.985 0.584 0.962 !       0.94 eA-3
Q196 0.756 0.497 0.268 !       0.93 eA-3
Q197 0.624 0.326 0.587 !       0.93 eA-3
Q198 0.765 0.866 0.020 !       0.93 eA-3
Q199 0.093 0.905 0.321 !       0.92 eA-3
;

_refine_ls_structure_factor_coef  Fsqd
_refine_ls_matrix_type            full
_refine_ls_weighting_scheme       calc
_refine_ls_weighting_details
'w=1/[\s^2^(Fo^2^)+(0.0714P)^2^+32.1190P] where P=(Fo^2^+2Fc^2^)/3'
_atom_sites_solution_primary      ?
_atom_sites_solution_secondary    ?
_atom_sites_solution_hydrogens    mixed
_refine_ls_hydrogen_treatment     mixed
_refine_ls_extinction_method      SHELXL
_refine_ls_extinction_coef        0.00174(13)
_refine_ls_extinction_expression
 'Fc^*^=kFc[1+0.001xFc^2^\l^3^/sin(2\q)]^-1/4^'
_refine_ls_number_reflns          8238
_refine_ls_number_parameters      952
_refine_ls_number_restraints      342
_refine_ls_R_factor_all           0.1150
_refine_ls_R_factor_gt            0.0712
_refine_ls_wR_factor_ref          0.1787
_refine_ls_wR_factor_gt           0.1564
_refine_ls_goodness_of_fit_ref    1.026
_refine_ls_restrained_S_all       1.017
_refine_ls_shift/su_max           0.001
_refine_ls_shift/su_mean          0.000
 
loop_
 _atom_site_label
 _atom_site_type_symbol
 _atom_site_fract_x
 _atom_site_fract_y
 _atom_site_fract_z
 _atom_site_U_iso_or_equiv
 _atom_site_adp_type
 _atom_site_occupancy
 _atom_site_site_symmetry_order  
 _atom_site_calc_flag
 _atom_site_refinement_flags_posn
 _atom_site_refinement_flags_adp
 _atom_site_refinement_flags_occupancy
 _atom_site_disorder_assembly
 _atom_site_disorder_group
Gd1 Gd 0.72126(5) 0.67502(5) 0.55476(2) 0.0339(3) Uani 1 1 d . . . . .
Lu2 Lu 0.71238(5) 0.51180(4) 0.63783(2) 0.0386(3) Uani 1 1 d . . . . .
O1 O 0.6741(8) 0.7687(6) 0.5007(3) 0.043(3) Uani 1 1 d . . . . .
O2 O 0.5802(8) 0.8088(8) 0.4494(4) 0.081(4) Uani 1 1 d . . . . .
O3 O 0.6129(6) 0.5607(6) 0.5841(3) 0.032(3) Uani 1 1 d . . . . .
O4 O 0.5885(8) 0.4193(6) 0.6325(3) 0.041(3) Uani 1 1 d . . . . .
O5 O 0.5510(8) 0.3038(7) 0.6838(4) 0.069(4) Uani 1 1 d . . . . .
H5 H 0.5760 0.3514 0.6800 0.104 Uiso 1 1 calc R U . . .
O6 O 0.8184(8) 0.7982(6) 0.5578(3) 0.045(3) Uani 1 1 d . . . . .
O7 O 0.9509(8) 0.8685(7) 0.5463(4) 0.059(3) Uani 1 1 d . . . . .
O8 O 0.7860(7) 0.5369(6) 0.5783(3) 0.040(3) Uani 1 1 d . . . . .
O9 O 0.7623(7) 0.3812(6) 0.6087(3) 0.038(3) Uani 1 1 d . . . . .
O10 O 0.7174(7) 0.2286(6) 0.6231(3) 0.049(3) Uani 1 1 d . . . . .
H10 H 0.7165 0.2820 0.6248 0.074 Uiso 1 1 calc R U . . .
O11 O 0.7183(7) 0.4301(6) 0.6962(3) 0.041(3) Uani 1 1 d . . . . .
O12 O 0.7828(9) 0.4154(7) 0.7583(3) 0.068(4) Uani 1 1 d . . . . .
O13 O 0.7319(6) 0.6625(6) 0.6276(3) 0.032(2) Uani 1 1 d . . . . .
O14 O 0.6410(7) 0.7875(6) 0.5853(3) 0.037(3) Uani 1 1 d . . . . .
O15 O 0.6193(8) 0.9306(6) 0.5422(3) 0.051(3) Uani 1 1 d . . . . .
H15 H 0.6211 0.8772 0.5438 0.076 Uiso 1 1 calc R U . . .
O16 O 0.7393(7) 0.5887(6) 0.4953(3) 0.038(3) Uani 1 1 d . . . . .
O17 O 0.8469(9) 0.6555(10) 0.4659(4) 0.082(5) Uani 1 1 d . . . . .
O18 O 0.7851(8) 0.5422(10) 0.4383(4) 0.084(5) Uani 1 1 d . . . . .
O19 O 0.8748(7) 0.5002(6) 0.6558(3) 0.051(3) Uani 1 1 d D . . . .
H19C H 0.912(6) 0.454(4) 0.656(4) 0.077 Uiso 1 1 d D U . . .
H19D H 0.913(5) 0.546(4) 0.658(4) 0.077 Uiso 1 1 d D U . . .
N1 N 0.5533(8) 0.6516(7) 0.5234(4) 0.031(3) Uani 1 1 d . . . . .
N2 N 0.8943(8) 0.6508(7) 0.5536(4) 0.036(3) Uani 1 1 d . . . . .
N3 N 0.7494(8) 0.5953(7) 0.6983(4) 0.042(4) Uani 1 1 d . . . . .
N4 N 0.7935(11) 0.5965(11) 0.4666(5) 0.052(4) Uani 1 1 d . . . . .
N5 N 0.5621(9) 0.5808(8) 0.6683(4) 0.047(4) Uani 1 1 d . . . . .
C1 C 0.5997(11) 0.7645(10) 0.4796(5) 0.040(4) Uani 1 1 d . . . . .
C2 C 0.5296(11) 0.6978(10) 0.4903(5) 0.043(4) Uani 1 1 d . . . . .
C3 C 0.4446(12) 0.6860(11) 0.4699(5) 0.046(4) Uani 1 1 d . . . . .
H3A H 0.4283 0.7204 0.4470 0.055 Uiso 1 1 calc R U . . .
C4 C 0.3840(12) 0.6258(11) 0.4821(5) 0.049(5) Uani 1 1 d . . . . .
H4A H 0.3261 0.6167 0.4676 0.059 Uiso 1 1 calc R U . . .
C5 C 0.4074(11) 0.5777(9) 0.5160(4) 0.037(4) Uani 1 1 d . . . . .
H5A H 0.3654 0.5364 0.5258 0.044 Uiso 1 1 calc R U . . .
C6 C 0.4947(11) 0.5916(10) 0.5353(5) 0.036(4) Uani 1 1 d . . . . .
C7 C 0.5293(10) 0.5435(8) 0.5716(4) 0.026(4) Uani 1 1 d . . . . .
C8 C 0.4731(11) 0.4795(9) 0.5879(5) 0.039(4) Uani 1 1 d . . . . .
H8A H 0.4101 0.4758 0.5776 0.046 Uiso 1 1 calc R U . . .
C9 C 0.5013(12) 0.4210(10) 0.6176(5) 0.047(5) Uani 1 1 d . . . . .
C10 C 0.4417(13) 0.3542(12) 0.6343(6) 0.076(4) Uani 1 1 d . U . . .
C11 C 0.3511(13) 0.3457(13) 0.6159(7) 0.092(4) Uani 1 1 d . U . . .
H11A H 0.3309 0.3826 0.5945 0.111 Uiso 1 1 calc R U . . .
C12 C 0.2915(15) 0.2821(14) 0.6295(7) 0.103(5) Uani 1 1 d . U . . .
H12A H 0.2307 0.2748 0.6173 0.124 Uiso 1 1 calc R U . . .
C13 C 0.3217(14) 0.2301(14) 0.6609(7) 0.095(5) Uani 1 1 d . U . . .
H13A H 0.2817 0.1863 0.6699 0.114 Uiso 1 1 calc R U . . .
C14 C 0.4059(12) 0.2402(11) 0.6787(7) 0.078(4) Uani 1 1 d . U . . .
H14A H 0.4244 0.2049 0.7010 0.094 Uiso 1 1 calc R U . . .
C15 C 0.4670(12) 0.3017(11) 0.6652(6) 0.067(4) Uani 1 1 d . U . . .
C16 C 0.9060(12) 0.8037(11) 0.5510(4) 0.040(4) Uani 1 1 d . . . . .
C17 C 0.9519(11) 0.7153(9) 0.5473(5) 0.035(4) Uani 1 1 d . U . . .
C18 C 1.0449(11) 0.7067(11) 0.5395(5) 0.048(5) Uani 1 1 d . . . . .
H18A H 1.0834 0.7551 0.5356 0.058 Uiso 1 1 calc R U . . .
C19 C 1.0805(12) 0.6257(12) 0.5376(6) 0.062(5) Uani 1 1 d . . . . .
H19A H 1.1443 0.6174 0.5315 0.075 Uiso 1 1 calc R U . . .
C20 C 1.0242(12) 0.5561(10) 0.5446(5) 0.048(5) Uani 1 1 d . . . . .
H20A H 1.0484 0.4998 0.5436 0.058 Uiso 1 1 calc R U . . .
C21 C 0.9303(11) 0.5713(10) 0.5531(5) 0.040(4) Uani 1 1 d . . . . .
C22 C 0.8646(12) 0.5055(11) 0.5665(5) 0.044(5) Uani 1 1 d . . . . .
C23 C 0.8860(11) 0.4191(10) 0.5692(5) 0.040(4) Uani 1 1 d . . . . .
H23A H 0.9425 0.4000 0.5579 0.048 Uiso 1 1 calc R U . . .
C24 C 0.8280(11) 0.3574(9) 0.5880(5) 0.036(4) Uani 1 1 d . . . . .
C25 C 0.8456(13) 0.2649(10) 0.5826(5) 0.046(5) Uani 1 1 d . . . . .
C26 C 0.9187(12) 0.2337(10) 0.5593(5) 0.052(5) Uani 1 1 d . . . . .
H26A H 0.9575 0.2735 0.5462 0.063 Uiso 1 1 calc R U . . .
C27 C 0.9364(13) 0.1487(11) 0.5545(5) 0.058(5) Uani 1 1 d . . . . .
H27A H 0.9870 0.1298 0.5390 0.070 Uiso 1 1 calc R U . . .
C28 C 0.8785(13) 0.0911(11) 0.5729(5) 0.055(5) Uani 1 1 d . . . . .
H28A H 0.8887 0.0317 0.5697 0.066 Uiso 1 1 calc R U . . .
C29 C 0.8059(12) 0.1193(10) 0.5961(5) 0.052(5) Uani 1 1 d . . . . .
H29A H 0.7667 0.0789 0.6085 0.063 Uiso 1 1 calc R U . . .
C30 C 0.7895(12) 0.2043(10) 0.6013(5) 0.040(4) Uani 1 1 d . . . . .
C31 C 0.7542(11) 0.4586(11) 0.7294(6) 0.046(4) Uani 1 1 d . U . . .
C32 C 0.7647(11) 0.5536(9) 0.7323(5) 0.040(4) Uani 1 1 d . . . . .
C33 C 0.7863(13) 0.5938(11) 0.7688(6) 0.067(6) Uani 1 1 d . . . . .
H33A H 0.7976 0.5630 0.7932 0.080 Uiso 1 1 calc R U . . .
C34 C 0.7902(12) 0.6826(11) 0.7672(6) 0.061(6) Uani 1 1 d . . . . .
H34A H 0.8055 0.7134 0.7914 0.073 Uiso 1 1 calc R U . . .
C35 C 0.7729(10) 0.7261(10) 0.7326(5) 0.040(4) Uani 1 1 d . U . . .
H35A H 0.7744 0.7866 0.7324 0.048 Uiso 1 1 calc R U . . .
C36 C 0.7523(10) 0.6799(9) 0.6962(5) 0.035(3) Uani 1 1 d . U . . .
C37 C 0.7292(9) 0.7170(9) 0.6565(5) 0.032(4) Uani 1 1 d . . . . .
C38 C 0.6989(10) 0.8007(9) 0.6517(5) 0.041(4) Uani 1 1 d . U . . .
H38A H 0.7079 0.8382 0.6741 0.049 Uiso 1 1 calc R U . . .
C39 C 0.6561(10) 0.8335(10) 0.6163(5) 0.040(4) Uani 1 1 d . . . . .
C40 C 0.6180(10) 0.9204(9) 0.6144(5) 0.032(4) Uani 1 1 d . . . . .
C41 C 0.5951(11) 0.9649(10) 0.6516(6) 0.056(5) Uani 1 1 d . . . . .
H41A H 0.6074 0.9379 0.6769 0.067 Uiso 1 1 calc R U . . .
C42 C 0.5568(13) 1.0440(11) 0.6506(6) 0.068(6) Uani 1 1 d . . . . .
H42A H 0.5420 1.0717 0.6751 0.081 Uiso 1 1 calc R U . . .
C43 C 0.5396(11) 1.0832(10) 0.6145(6) 0.048(5) Uani 1 1 d . . . . .
H43A H 0.5119 1.1382 0.6138 0.058 Uiso 1 1 calc R U . . .
C44 C 0.5608(10) 1.0460(9) 0.5801(6) 0.048(5) Uani 1 1 d . . . . .
H44A H 0.5499 1.0758 0.5553 0.057 Uiso 1 1 calc R U . . .
C45 C 0.5991(11) 0.9638(9) 0.5792(5) 0.041(4) Uani 1 1 d . . . . .
C46 C 0.5183(12) 0.6532(10) 0.6538(5) 0.046(5) Uani 1 1 d . . . . .
H46A H 0.5441 0.6813 0.6313 0.055 Uiso 1 1 calc R U . . .
C47 C 0.4394(12) 0.6873(11) 0.6698(6) 0.059(5) Uani 1 1 d . . . . .
H47A H 0.4093 0.7353 0.6576 0.071 Uiso 1 1 calc R U . . .
C48 C 0.4040(15) 0.6499(15) 0.7047(7) 0.094(8) Uani 1 1 d . . . . .
H48A H 0.3527 0.6739 0.7182 0.113 Uiso 1 1 calc R U . . .
C49 C 0.4482(16) 0.5759(16) 0.7184(6) 0.088(7) Uani 1 1 d . . . . .
H49A H 0.4239 0.5465 0.7408 0.105 Uiso 1 1 calc R U . . .
C50 C 0.5250(12) 0.5445(12) 0.7007(6) 0.061(5) Uani 1 1 d . . . . .
H50A H 0.5537 0.4947 0.7117 0.073 Uiso 1 1 calc R U . . .
N1S N 0.9589(12) 0.3428(11) 0.6685(6) 0.087(4) Uani 1 1 d D U . . .
C1S C 0.9202(15) 0.2901(13) 0.6948(8) 0.095(5) Uani 1 1 d . U . . .
H1SA H 0.8712 0.3119 0.7104 0.114 Uiso 1 1 calc R U . . .
C2S C 0.9458(17) 0.2072(14) 0.7009(9) 0.114(6) Uani 1 1 d . U . . .
H2SA H 0.9140 0.1724 0.7195 0.137 Uiso 1 1 calc R U . . .
C3S C 1.0161(18) 0.1762(16) 0.6804(9) 0.119(6) Uani 1 1 d . U . . .
H3SA H 1.0379 0.1201 0.6858 0.143 Uiso 1 1 calc R U . . .
C4S C 1.0572(17) 0.2238(15) 0.6519(8) 0.110(5) Uani 1 1 d . U . . .
H4SA H 1.1048 0.1996 0.6361 0.132 Uiso 1 1 calc R U . . .
C5S C 1.0301(15) 0.3081(14) 0.6454(8) 0.100(5) Uani 1 1 d . U . . .
H5SA H 1.0594 0.3418 0.6257 0.120 Uiso 1 1 calc R U . . .
N2S N 1.0271(13) 0.6002(13) 0.6454(5) 0.092(5) Uani 1 1 d D U . . .
C6S C 1.0239(18) 0.6877(16) 0.6458(7) 0.104(5) Uani 1 1 d . U . . .
H6SA H 0.9651 0.7160 0.6466 0.124 Uiso 1 1 calc R U . . .
C7S C 1.1064(19) 0.7353(19) 0.6452(8) 0.118(6) Uani 1 1 d . U . . .
H7SA H 1.1043 0.7957 0.6468 0.142 Uiso 1 1 calc R U . . .
C8S C 1.183(2) 0.698(2) 0.6424(8) 0.120(6) Uani 1 1 d . U . . .
H8SA H 1.2375 0.7322 0.6444 0.145 Uiso 1 1 calc R U . . .
C9S C 1.1952(17) 0.6120(19) 0.6369(7) 0.114(6) Uani 1 1 d . U . . .
H9SA H 1.2541 0.5871 0.6313 0.137 Uiso 1 1 calc R U . . .
C10S C 1.1053(16) 0.5604(18) 0.6405(7) 0.103(5) Uani 1 1 d . U . . .
H10A H 1.1066 0.4999 0.6392 0.124 Uiso 1 1 calc R U . . .
N3S N 0.6805(11) 1.1242(12) 0.4929(5) 0.087(4) Uani 1 1 d . U . . .
C11S C 0.7269(14) 1.1975(14) 0.4812(7) 0.084(5) Uani 1 1 d . U . . .
H11B H 0.7724 1.2229 0.4991 0.100 Uiso 1 1 calc R U . . .
C12S C 0.7085(15) 1.2321(14) 0.4455(7) 0.085(5) Uani 1 1 d . U . . .
H12B H 0.7390 1.2844 0.4401 0.102 Uiso 1 1 calc R U . . .
C13S C 0.6534(14) 1.2022(14) 0.4174(7) 0.089(5) Uani 1 1 d . U . . .
H13B H 0.6411 1.2317 0.3926 0.107 Uiso 1 1 calc R U . . .
C14S C 0.6155(15) 1.1286(15) 0.4250(7) 0.099(5) Uani 1 1 d . U . . .
H14B H 0.5843 1.0991 0.4033 0.118 Uiso 1 1 calc R U . . .
C15S C 0.6183(14) 1.0907(14) 0.4634(6) 0.094(5) Uani 1 1 d . U . . .
H15A H 0.5790 1.0437 0.4692 0.112 Uiso 1 1 calc R U . . .
N4S N 0.7365(13) 0.9071(12) 0.4423(6) 0.109(5) Uani 1 1 d . U . . .
H4SB H 0.6999 0.8620 0.4430 0.131 Uiso 1 1 calc R U . . .
C16S C 0.7908(14) 0.9205(13) 0.4740(7) 0.085(5) Uani 1 1 d . U . . .
H16A H 0.7844 0.8904 0.4987 0.102 Uiso 1 1 calc R U . . .
C17S C 0.8632(14) 0.9857(13) 0.4689(7) 0.078(4) Uani 1 1 d . U . . .
H17A H 0.9049 1.0017 0.4907 0.093 Uiso 1 1 calc R U . . .
C18S C 0.8681(14) 1.0224(14) 0.4317(7) 0.087(5) Uani 1 1 d . U . . .
H18B H 0.9168 1.0617 0.4266 0.105 Uiso 1 1 calc R U . . .
C19S C 0.8053(16) 1.0033(15) 0.4029(7) 0.104(5) Uani 1 1 d . U . . .
H19B H 0.8149 1.0253 0.3766 0.125 Uiso 1 1 calc R U . . .
C20S C 0.7299(16) 0.9558(15) 0.4077(7) 0.102(5) Uani 1 1 d . U . . .
H20B H 0.6770 0.9553 0.3893 0.122 Uiso 1 1 calc R U . . .
N5S N 0.1844(14) 0.5600(12) 0.7723(7) 0.190(7) Uani 1 1 d G U . . .
C21S C 0.1103(17) 0.5554(13) 0.7439(6) 0.185(8) Uani 1 1 d G U . . .
H21A H 0.1010 0.5996 0.7245 0.222 Uiso 1 1 calc R U . . .
C22S C 0.0497(13) 0.4860(16) 0.7437(6) 0.188(8) Uani 1 1 d G U . . .
H22A H -0.0009 0.4828 0.7242 0.226 Uiso 1 1 calc R U . . .
C23S C 0.0634(15) 0.4213(13) 0.7720(8) 0.194(8) Uani 1 1 d G U . . .
H23B H 0.0220 0.3738 0.7719 0.233 Uiso 1 1 calc R U . . .
C24S C 0.1375(18) 0.4259(13) 0.8005(6) 0.195(8) Uani 1 1 d G U . . .
H24A H 0.1468 0.3817 0.8199 0.234 Uiso 1 1 calc R U . . .
C25S C 0.1981(13) 0.4953(16) 0.8007(6) 0.193(8) Uani 1 1 d G U . . .
H25A H 0.2487 0.4985 0.8201 0.232 Uiso 1 1 calc R U . . .
 
loop_
 _atom_site_aniso_label
 _atom_site_aniso_U_11
 _atom_site_aniso_U_22
 _atom_site_aniso_U_33
 _atom_site_aniso_U_23
 _atom_site_aniso_U_13
 _atom_site_aniso_U_12
Gd1 0.0392(5) 0.0214(5) 0.0403(5) 0.0049(4) -0.0107(4) -0.0034(4)
Lu2 0.0478(5) 0.0250(4) 0.0421(5) 0.0022(4) -0.0104(4) -0.0026(3)
O1 0.059(8) 0.028(6) 0.040(7) 0.005(6) -0.010(6) -0.010(5)
O2 0.073(9) 0.085(10) 0.082(10) 0.050(9) -0.030(8) -0.022(8)
O3 0.026(6) 0.026(6) 0.044(7) 0.006(5) -0.006(5) -0.010(5)
O4 0.059(8) 0.020(6) 0.044(7) 0.005(5) -0.010(6) 0.002(5)
O5 0.062(8) 0.055(8) 0.090(10) 0.043(8) -0.011(8) -0.009(7)
O6 0.051(8) 0.032(6) 0.051(7) 0.009(6) -0.012(6) -0.004(6)
O7 0.071(8) 0.030(7) 0.075(9) 0.010(7) -0.001(7) -0.023(7)
O8 0.031(6) 0.042(7) 0.048(7) -0.001(6) 0.009(5) -0.002(5)
O9 0.041(7) 0.028(6) 0.045(7) 0.008(6) 0.001(6) 0.000(5)
O10 0.051(7) 0.027(6) 0.070(9) 0.002(6) 0.009(7) -0.011(6)
O11 0.042(7) 0.025(6) 0.055(8) 0.002(6) -0.007(6) -0.006(5)
O12 0.113(10) 0.040(7) 0.048(8) 0.024(7) -0.040(7) -0.017(7)
O13 0.033(6) 0.016(5) 0.046(7) 0.002(5) -0.007(5) 0.001(5)
O14 0.045(7) 0.024(6) 0.042(7) 0.008(6) -0.009(6) 0.001(5)
O15 0.076(8) 0.028(6) 0.048(8) 0.008(6) 0.011(6) 0.015(7)
O16 0.045(7) 0.027(6) 0.043(7) -0.002(6) -0.005(6) -0.005(5)
O17 0.054(9) 0.115(12) 0.075(10) 0.028(9) -0.020(7) -0.046(9)
O18 0.067(9) 0.119(12) 0.064(9) -0.032(10) -0.023(8) 0.039(8)
O19 0.063(8) 0.037(6) 0.052(7) 0.006(7) -0.026(6) -0.007(6)
N1 0.046(8) 0.018(7) 0.028(8) 0.001(7) 0.000(6) -0.006(6)
N2 0.055(9) 0.013(7) 0.038(8) -0.003(6) -0.012(7) -0.007(7)
N3 0.040(8) 0.023(8) 0.062(10) 0.008(8) -0.013(7) -0.007(6)
N4 0.042(11) 0.073(12) 0.038(10) -0.004(10) -0.023(9) 0.020(9)
N5 0.054(9) 0.040(9) 0.046(10) -0.001(8) 0.002(8) -0.008(8)
C1 0.041(11) 0.045(11) 0.032(10) 0.008(9) -0.013(9) 0.016(9)
C2 0.049(12) 0.032(10) 0.048(12) -0.006(10) 0.006(10) -0.008(9)
C3 0.054(12) 0.054(12) 0.028(10) 0.008(9) -0.014(9) -0.002(10)
C4 0.051(11) 0.067(12) 0.027(10) 0.004(10) -0.012(9) -0.006(10)
C5 0.053(11) 0.026(9) 0.031(10) -0.011(8) -0.007(9) 0.011(8)
C6 0.037(10) 0.033(10) 0.037(10) -0.012(9) -0.015(9) 0.008(8)
C7 0.035(10) 0.009(8) 0.034(10) -0.002(8) -0.012(8) 0.010(7)
C8 0.042(10) 0.035(10) 0.038(10) 0.004(9) -0.003(8) 0.001(8)
C9 0.050(12) 0.029(10) 0.060(13) 0.002(10) -0.003(10) -0.003(9)
C10 0.063(7) 0.060(8) 0.105(10) 0.049(7) -0.010(7) -0.013(7)
C11 0.066(8) 0.082(9) 0.127(11) 0.061(8) -0.018(7) -0.020(7)
C12 0.071(8) 0.096(10) 0.142(11) 0.061(8) -0.012(8) -0.029(7)
C13 0.066(8) 0.084(9) 0.136(11) 0.058(8) 0.001(8) -0.028(7)
C14 0.057(8) 0.058(8) 0.121(11) 0.048(7) 0.011(7) -0.010(7)
C15 0.050(7) 0.047(8) 0.105(10) 0.045(7) 0.005(7) -0.003(6)
C16 0.045(12) 0.056(13) 0.019(9) 0.011(9) 0.000(8) -0.007(10)
C17 0.036(8) 0.031(7) 0.037(8) 0.002(7) -0.004(6) -0.008(7)
C18 0.046(12) 0.060(13) 0.039(11) 0.018(10) -0.007(9) -0.006(10)
C19 0.034(11) 0.058(13) 0.095(16) -0.006(12) 0.007(10) -0.007(10)
C20 0.053(12) 0.028(10) 0.062(13) 0.016(9) -0.010(10) -0.005(9)
C21 0.036(11) 0.038(11) 0.047(11) -0.002(9) -0.008(9) -0.023(9)
C22 0.050(12) 0.054(13) 0.027(10) 0.015(9) -0.024(9) -0.021(10)
C23 0.041(10) 0.039(11) 0.039(11) -0.002(9) -0.001(8) 0.008(9)
C24 0.039(10) 0.028(10) 0.041(11) 0.006(9) -0.011(9) 0.009(9)
C25 0.078(13) 0.026(10) 0.034(10) 0.004(9) -0.011(10) 0.005(10)
C26 0.058(12) 0.035(11) 0.065(13) 0.018(10) 0.019(10) 0.000(9)
C27 0.086(14) 0.033(11) 0.056(13) 0.017(10) 0.009(11) 0.019(11)
C28 0.089(15) 0.032(11) 0.042(11) 0.000(10) -0.019(11) 0.030(11)
C29 0.055(12) 0.035(11) 0.067(13) -0.001(10) 0.007(10) 0.008(9)
C30 0.049(11) 0.026(10) 0.044(11) -0.002(9) -0.004(9) -0.001(9)
C31 0.051(8) 0.044(8) 0.042(8) 0.009(8) 0.000(7) -0.002(7)
C32 0.060(11) 0.012(8) 0.045(11) 0.009(9) -0.028(9) -0.010(8)
C33 0.101(16) 0.044(12) 0.053(13) 0.001(11) -0.032(12) -0.010(11)
C34 0.087(14) 0.040(12) 0.054(13) -0.021(10) -0.037(11) 0.009(10)
C35 0.052(7) 0.025(6) 0.042(6) -0.005(5) -0.003(6) -0.006(6)
C36 0.043(7) 0.022(6) 0.039(6) -0.003(5) -0.001(6) 0.003(6)
C37 0.029(9) 0.015(8) 0.050(11) -0.009(9) -0.010(8) 0.002(7)
C38 0.056(8) 0.025(7) 0.041(8) -0.010(7) -0.006(7) -0.007(6)
C39 0.039(10) 0.033(10) 0.048(11) 0.009(10) -0.017(9) -0.002(8)
C40 0.039(10) 0.014(8) 0.043(11) 0.002(9) -0.008(8) 0.001(7)
C41 0.062(12) 0.032(11) 0.071(14) -0.006(11) -0.018(10) 0.000(9)
C42 0.108(16) 0.045(12) 0.046(13) -0.022(11) -0.043(12) 0.039(11)
C43 0.050(11) 0.028(10) 0.065(14) -0.014(11) -0.022(10) 0.013(8)
C44 0.049(11) 0.016(9) 0.077(15) -0.005(10) -0.012(10) -0.002(8)
C45 0.054(11) 0.017(9) 0.052(12) 0.004(9) 0.007(9) -0.008(8)
C46 0.054(12) 0.034(10) 0.050(11) -0.007(10) -0.005(9) -0.001(9)
C47 0.046(12) 0.054(12) 0.079(15) 0.027(12) 0.011(11) 0.023(10)
C48 0.090(17) 0.096(18) 0.10(2) 0.011(16) 0.013(15) 0.041(15)
C49 0.093(18) 0.11(2) 0.062(15) 0.009(15) 0.029(14) -0.013(16)
C50 0.048(12) 0.064(13) 0.071(15) 0.023(12) 0.006(11) -0.008(11)
N1S 0.076(10) 0.072(9) 0.111(12) -0.006(8) -0.030(8) 0.008(7)
C1S 0.083(11) 0.062(9) 0.137(14) 0.000(9) -0.023(9) 0.008(8)
C2S 0.103(12) 0.072(9) 0.167(15) 0.012(10) -0.014(10) 0.025(9)
C3S 0.108(13) 0.082(11) 0.166(16) 0.002(10) -0.017(11) 0.030(9)
C4S 0.095(12) 0.088(11) 0.146(15) -0.009(10) -0.026(9) 0.026(9)
C5S 0.088(11) 0.081(10) 0.130(13) -0.012(10) -0.021(9) 0.014(9)
N2S 0.083(8) 0.115(10) 0.075(9) 0.001(11) -0.033(9) -0.018(9)
C6S 0.106(10) 0.117(11) 0.087(11) -0.001(12) -0.019(11) -0.027(10)
C7S 0.116(12) 0.130(12) 0.107(12) 0.012(12) -0.013(13) -0.037(10)
C8S 0.107(10) 0.156(13) 0.097(11) 0.022(13) -0.012(12) -0.037(11)
C9S 0.088(9) 0.168(13) 0.086(11) 0.002(13) -0.018(10) -0.020(11)
C10S 0.090(10) 0.138(11) 0.080(11) -0.007(11) -0.018(11) -0.014(9)
N3S 0.083(10) 0.097(10) 0.079(8) -0.001(8) -0.009(7) -0.012(8)
C11S 0.079(10) 0.093(11) 0.078(10) -0.026(9) 0.000(9) -0.019(8)
C12S 0.078(11) 0.082(10) 0.096(11) -0.004(8) 0.019(9) -0.003(8)
C13S 0.084(11) 0.092(10) 0.089(10) 0.041(8) -0.009(8) -0.004(8)
C14S 0.097(8) 0.110(8) 0.087(7) 0.033(7) -0.018(7) -0.030(7)
C15S 0.089(10) 0.099(10) 0.090(9) 0.036(8) -0.028(8) -0.040(8)
N4S 0.116(10) 0.090(10) 0.120(10) 0.031(8) -0.018(8) -0.036(8)
C16S 0.080(11) 0.081(10) 0.095(9) 0.027(9) 0.003(8) 0.021(8)
C17S 0.068(10) 0.080(11) 0.084(9) -0.005(9) -0.009(9) 0.018(7)
C18S 0.075(10) 0.088(11) 0.098(10) 0.012(9) -0.009(9) -0.011(8)
C19S 0.098(11) 0.128(11) 0.085(9) 0.024(9) -0.011(8) -0.037(9)
C20S 0.104(8) 0.106(9) 0.095(8) 0.017(7) -0.017(7) -0.034(7)
N5S 0.202(17) 0.190(17) 0.173(18) 0.011(14) -0.059(13) -0.020(14)
C21S 0.206(19) 0.185(18) 0.158(18) 0.006(14) -0.054(13) -0.020(14)
C22S 0.203(18) 0.197(19) 0.161(18) 0.005(14) -0.050(14) -0.026(14)
C23S 0.204(18) 0.194(18) 0.180(19) 0.013(14) -0.049(14) -0.028(15)
C24S 0.202(19) 0.193(18) 0.185(18) 0.018(15) -0.053(14) -0.016(15)
C25S 0.200(18) 0.190(19) 0.183(18) 0.015(14) -0.063(14) -0.014(14)
 
_geom_special_details
;
 All esds (except the esd in the dihedral angle between two l.s. planes)
 are estimated using the full covariance matrix.  The cell esds are taken
 into account individually in the estimation of esds in distances, angles
 and torsion angles; correlations between esds in cell parameters are only
 used when they are defined by crystal symmetry.  An approximate (isotropic)
 treatment of cell esds is used for estimating esds involving l.s. planes.
;
 
loop_
 _geom_bond_atom_site_label_1
 _geom_bond_atom_site_label_2
 _geom_bond_distance
 _geom_bond_site_symmetry_2
 _geom_bond_publ_flag
Gd1 O14 2.355(10) . ?
Gd1 O6 2.380(10) . ?
Gd1 O1 2.390(10) . ?
Gd1 O16 2.409(11) . ?
Gd1 O13 2.415(10) . ?
Gd1 O8 2.470(10) . ?
Gd1 N2 2.500(12) . ?
Gd1 O3 2.582(9) . ?
Gd1 N1 2.598(11) . ?
Gd1 Lu2 3.7610(11) . ?
Lu2 O4 2.288(10) . ?
Lu2 O8 2.300(10) . ?
Lu2 O11 2.317(10) . ?
Lu2 O3 2.357(9) . ?
Lu2 O19 2.376(10) . ?
Lu2 O9 2.385(10) . ?
Lu2 O13 2.407(9) . ?
Lu2 N3 2.430(13) . ?
Lu2 N5 2.638(13) . ?
O1 C1 1.248(16) . ?
O2 C1 1.241(17) . ?
O3 C7 1.276(15) . ?
O4 C9 1.321(17) . ?
O5 C15 1.326(19) . ?
O5 H5 0.8400 . ?
O6 C16 1.280(17) . ?
O7 C16 1.215(18) . ?
O8 C22 1.298(19) . ?
O9 C24 1.241(17) . ?
O10 C30 1.335(18) . ?
O10 H10 0.8400 . ?
O11 C31 1.273(18) . ?
O12 C31 1.227(18) . ?
O13 C37 1.283(16) . ?
O14 C39 1.265(17) . ?
O15 C45 1.368(18) . ?
O15 H15 0.8400 . ?
O16 N4 1.253(17) . ?
O17 N4 1.199(18) . ?
O18 N4 1.266(17) . ?
O19 H19C 0.91(2) . ?
O19 H19D 0.90(2) . ?
N1 C6 1.329(18) . ?
N1 C2 1.345(19) . ?
N2 C17 1.325(17) . ?
N2 C21 1.350(18) . ?
N3 C32 1.311(18) . ?
N3 C36 1.331(17) . ?
N5 C50 1.34(2) . ?
N5 C46 1.375(18) . ?
C1 C2 1.50(2) . ?
C2 C3 1.38(2) . ?
C3 C4 1.35(2) . ?
C3 H3A 0.9500 . ?
C4 C5 1.38(2) . ?
C4 H4A 0.9500 . ?
C5 C6 1.394(19) . ?
C5 H5A 0.9500 . ?
C6 C7 1.484(19) . ?
C7 C8 1.405(19) . ?
C8 C9 1.39(2) . ?
C8 H8A 0.9500 . ?
C9 C10 1.47(2) . ?
C10 C15 1.35(2) . ?
C10 C11 1.41(2) . ?
C11 C12 1.40(2) . ?
C11 H11A 0.9500 . ?
C12 C13 1.37(3) . ?
C12 H12A 0.9500 . ?
C13 C14 1.33(2) . ?
C13 H13A 0.9500 . ?
C14 C15 1.39(2) . ?
C14 H14A 0.9500 . ?
C16 C17 1.54(2) . ?
C17 C18 1.37(2) . ?
C18 C19 1.37(2) . ?
C18 H18A 0.9500 . ?
C19 C20 1.38(2) . ?
C19 H19A 0.9500 . ?
C20 C21 1.40(2) . ?
C20 H20A 0.9500 . ?
C21 C22 1.47(2) . ?
C22 C23 1.39(2) . ?
C23 C24 1.43(2) . ?
C23 H23A 0.9500 . ?
C24 C25 1.49(2) . ?
C25 C30 1.40(2) . ?
C25 C26 1.41(2) . ?
C26 C27 1.37(2) . ?
C26 H26A 0.9500 . ?
C27 C28 1.38(2) . ?
C27 H27A 0.9500 . ?
C28 C29 1.38(2) . ?
C28 H28A 0.9500 . ?
C29 C30 1.37(2) . ?
C29 H29A 0.9500 . ?
C31 C32 1.50(2) . ?
C32 C33 1.38(2) . ?
C33 C34 1.40(2) . ?
C33 H33A 0.9500 . ?
C34 C35 1.35(2) . ?
C34 H34A 0.9500 . ?
C35 C36 1.423(19) . ?
C35 H35A 0.9500 . ?
C36 C37 1.46(2) . ?
C37 C38 1.390(19) . ?
C38 C39 1.40(2) . ?
C38 H38A 0.9500 . ?
C39 C40 1.469(19) . ?
C40 C45 1.37(2) . ?
C40 C41 1.46(2) . ?
C41 C42 1.36(2) . ?
C41 H41A 0.9500 . ?
C42 C43 1.36(2) . ?
C42 H42A 0.9500 . ?
C43 C44 1.32(2) . ?
C43 H43A 0.9500 . ?
C44 C45 1.40(2) . ?
C44 H44A 0.9500 . ?
C46 C47 1.37(2) . ?
C46 H46A 0.9500 . ?
C47 C48 1.41(3) . ?
C47 H47A 0.9500 . ?
C48 C49 1.39(3) . ?
C48 H48A 0.9500 . ?
C49 C50 1.36(3) . ?
C49 H49A 0.9500 . ?
C50 H50A 0.9500 . ?
N1S C1S 1.33(3) . ?
N1S C5S 1.40(3) . ?
C1S C2S 1.36(3) . ?
C1S H1SA 0.9500 . ?
C2S C3S 1.32(3) . ?
C2S H2SA 0.9500 . ?
C3S C4S 1.36(3) . ?
C3S H3SA 0.9500 . ?
C4S C5S 1.39(3) . ?
C4S H4SA 0.9500 . ?
C5S H5SA 0.9500 . ?
N2S C10S 1.29(3) . ?
N2S C6S 1.38(3) . ?
C6S C7S 1.40(3) . ?
C6S H6SA 0.9500 . ?
C7S C8S 1.24(3) . ?
C7S H7SA 0.9500 . ?
C8S C9S 1.38(3) . ?
C8S H8SA 0.9500 . ?
C9S C10S 1.53(3) . ?
C9S H9SA 0.9500 . ?
C10S H10A 0.9500 . ?
N3S C11S 1.39(2) . ?
N3S C15S 1.40(2) . ?
C11S C12S 1.31(3) . ?
C11S H11B 0.9500 . ?
C12S C13S 1.28(3) . ?
C12S H12B 0.9500 . ?
C13S C14S 1.30(3) . ?
C13S H13B 0.9500 . ?
C14S C15S 1.40(3) . ?
C14S H14B 0.9500 . ?
C15S H15A 0.9500 . ?
N4S C16S 1.29(2) . ?
N4S C20S 1.38(3) . ?
N4S H4SB 0.8800 . ?
C16S C17S 1.47(3) . ?
C16S H16A 0.9500 . ?
C17S C18S 1.36(3) . ?
C17S H17A 0.9500 . ?
C18S C19S 1.32(3) . ?
C18S H18B 0.9500 . ?
C19S C20S 1.32(3) . ?
C19S H19B 0.9500 . ?
C20S H20B 0.9500 . ?
N5S C21S 1.3900 . ?
N5S C25S 1.3900 . ?
C21S C22S 1.3900 . ?
C21S H21A 0.9500 . ?
C22S C23S 1.3900 . ?
C22S H22A 0.9500 . ?
C23S C24S 1.3900 . ?
C23S H23B 0.9500 . ?
C24S C25S 1.3900 . ?
C24S H24A 0.9500 . ?
C25S H25A 0.9500 . ?
 
loop_
 _geom_angle_atom_site_label_1
 _geom_angle_atom_site_label_2
 _geom_angle_atom_site_label_3
 _geom_angle
 _geom_angle_site_symmetry_1
 _geom_angle_site_symmetry_3
 _geom_angle_publ_flag
O14 Gd1 O6 70.4(4) . . ?
O14 Gd1 O1 74.5(3) . . ?
O6 Gd1 O1 71.2(3) . . ?
O14 Gd1 O16 147.3(3) . . ?
O6 Gd1 O16 114.2(4) . . ?
O1 Gd1 O16 76.9(3) . . ?
O14 Gd1 O13 69.2(3) . . ?
O6 Gd1 O13 90.6(3) . . ?
O1 Gd1 O13 143.1(3) . . ?
O16 Gd1 O13 139.7(3) . . ?
O14 Gd1 O8 134.8(3) . . ?
O6 Gd1 O8 119.3(3) . . ?
O1 Gd1 O8 150.1(3) . . ?
O16 Gd1 O8 73.3(3) . . ?
O13 Gd1 O8 66.8(3) . . ?
O14 Gd1 N2 128.2(4) . . ?
O6 Gd1 N2 63.2(4) . . ?
O1 Gd1 N2 109.3(4) . . ?
O16 Gd1 N2 76.4(4) . . ?
O13 Gd1 N2 88.9(3) . . ?
O8 Gd1 N2 60.9(3) . . ?
O14 Gd1 O3 92.9(3) . . ?
O6 Gd1 O3 154.9(3) . . ?
O1 Gd1 O3 123.6(3) . . ?
O16 Gd1 O3 90.0(3) . . ?
O13 Gd1 O3 65.4(3) . . ?
O8 Gd1 O3 59.6(3) . . ?
N2 Gd1 O3 120.4(3) . . ?
O14 Gd1 N1 79.7(3) . . ?
O6 Gd1 N1 131.2(4) . . ?
O1 Gd1 N1 64.0(4) . . ?
O16 Gd1 N1 73.9(3) . . ?
O13 Gd1 N1 114.0(3) . . ?
O8 Gd1 N1 109.2(3) . . ?
N2 Gd1 N1 150.2(4) . . ?
O3 Gd1 N1 59.7(3) . . ?
O14 Gd1 Lu2 99.6(2) . . ?
O6 Gd1 Lu2 124.0(2) . . ?
O1 Gd1 Lu2 161.5(3) . . ?
O16 Gd1 Lu2 102.7(2) . . ?
O13 Gd1 Lu2 38.7(2) . . ?
O8 Gd1 Lu2 36.4(2) . . ?
N2 Gd1 Lu2 88.3(3) . . ?
O3 Gd1 Lu2 38.2(2) . . ?
N1 Gd1 Lu2 97.9(3) . . ?
O4 Lu2 O8 114.9(3) . . ?
O4 Lu2 O11 73.4(3) . . ?
O8 Lu2 O11 143.6(4) . . ?
O4 Lu2 O3 73.1(3) . . ?
O8 Lu2 O3 65.3(3) . . ?
O11 Lu2 O3 144.0(3) . . ?
O4 Lu2 O19 135.5(3) . . ?
O8 Lu2 O19 75.7(4) . . ?
O11 Lu2 O19 75.3(4) . . ?
O3 Lu2 O19 139.9(4) . . ?
O4 Lu2 O9 70.5(3) . . ?
O8 Lu2 O9 69.5(3) . . ?
O11 Lu2 O9 81.9(3) . . ?
O3 Lu2 O9 99.0(3) . . ?
O19 Lu2 O9 74.4(3) . . ?
O4 Lu2 O13 134.9(3) . . ?
O8 Lu2 O13 69.7(3) . . ?
O11 Lu2 O13 131.3(3) . . ?
O3 Lu2 O13 69.1(3) . . ?
O19 Lu2 O13 89.6(3) . . ?
O9 Lu2 O13 138.6(3) . . ?
O4 Lu2 N3 123.2(4) . . ?
O8 Lu2 N3 121.2(4) . . ?
O11 Lu2 N3 67.3(4) . . ?
O3 Lu2 N3 123.3(4) . . ?
O19 Lu2 N3 70.0(4) . . ?
O9 Lu2 N3 137.4(4) . . ?
O13 Lu2 N3 64.1(4) . . ?
O4 Lu2 N5 69.7(4) . . ?
O8 Lu2 N5 131.4(4) . . ?
O11 Lu2 N5 85.0(4) . . ?
O3 Lu2 N5 71.3(4) . . ?
O19 Lu2 N5 137.4(4) . . ?
O9 Lu2 N5 140.1(4) . . ?
O13 Lu2 N5 75.5(4) . . ?
N3 Lu2 N5 67.6(4) . . ?
O4 Lu2 Gd1 115.1(2) . . ?
O8 Lu2 Gd1 39.6(3) . . ?
O11 Lu2 Gd1 169.8(2) . . ?
O3 Lu2 Gd1 42.7(2) . . ?
O19 Lu2 Gd1 100.0(3) . . ?
O9 Lu2 Gd1 105.8(2) . . ?
O13 Lu2 Gd1 38.8(2) . . ?
N3 Lu2 Gd1 102.7(3) . . ?
N5 Lu2 Gd1 92.9(3) . . ?
C1 O1 Gd1 126.3(10) . . ?
C7 O3 Lu2 134.6(9) . . ?
C7 O3 Gd1 126.2(8) . . ?
Lu2 O3 Gd1 99.1(3) . . ?
C9 O4 Lu2 136.8(9) . . ?
C15 O5 H5 109.5 . . ?
C16 O6 Gd1 128.2(10) . . ?
C22 O8 Lu2 128.3(9) . . ?
C22 O8 Gd1 123.7(9) . . ?
Lu2 O8 Gd1 104.0(4) . . ?
C24 O9 Lu2 136.5(10) . . ?
C30 O10 H10 109.5 . . ?
C31 O11 Lu2 121.6(10) . . ?
C37 O13 Lu2 123.0(9) . . ?
C37 O13 Gd1 133.2(8) . . ?
Lu2 O13 Gd1 102.5(4) . . ?
C39 O14 Gd1 134.8(9) . . ?
C45 O15 H15 109.5 . . ?
N4 O16 Gd1 130.6(10) . . ?
Lu2 O19 H19C 130(7) . . ?
Lu2 O19 H19D 122(7) . . ?
H19C O19 H19D 107(5) . . ?
C6 N1 C2 118.8(13) . . ?
C6 N1 Gd1 124.3(10) . . ?
C2 N1 Gd1 116.5(10) . . ?
C17 N2 C21 117.8(13) . . ?
C17 N2 Gd1 120.4(10) . . ?
C21 N2 Gd1 121.1(9) . . ?
C32 N3 C36 122.5(14) . . ?
C32 N3 Lu2 117.3(9) . . ?
C36 N3 Lu2 120.2(11) . . ?
O17 N4 O16 120.0(17) . . ?
O17 N4 O18 123.2(19) . . ?
O16 N4 O18 116.7(17) . . ?
C50 N5 C46 116.2(15) . . ?
C50 N5 Lu2 118.9(12) . . ?
C46 N5 Lu2 124.9(11) . . ?
O2 C1 O1 125.4(16) . . ?
O2 C1 C2 116.7(15) . . ?
O1 C1 C2 117.9(15) . . ?
N1 C2 C3 121.0(15) . . ?
N1 C2 C1 114.7(14) . . ?
C3 C2 C1 124.2(16) . . ?
C4 C3 C2 120.5(15) . . ?
C4 C3 H3A 119.8 . . ?
C2 C3 H3A 119.8 . . ?
C3 C4 C5 119.2(15) . . ?
C3 C4 H4A 120.4 . . ?
C5 C4 H4A 120.4 . . ?
C4 C5 C6 118.0(15) . . ?
C4 C5 H5A 121.0 . . ?
C6 C5 H5A 121.0 . . ?
N1 C6 C5 122.4(14) . . ?
N1 C6 C7 114.0(13) . . ?
C5 C6 C7 123.6(15) . . ?
O3 C7 C8 124.6(13) . . ?
O3 C7 C6 115.5(13) . . ?
C8 C7 C6 119.8(14) . . ?
C9 C8 C7 126.0(14) . . ?
C9 C8 H8A 117.0 . . ?
C7 C8 H8A 117.0 . . ?
O4 C9 C8 121.2(14) . . ?
O4 C9 C10 113.4(15) . . ?
C8 C9 C10 125.4(16) . . ?
C15 C10 C11 118.6(17) . . ?
C15 C10 C9 125.3(17) . . ?
C11 C10 C9 116.1(17) . . ?
C12 C11 C10 119.2(19) . . ?
C12 C11 H11A 120.4 . . ?
C10 C11 H11A 120.4 . . ?
C13 C12 C11 119(2) . . ?
C13 C12 H12A 120.3 . . ?
C11 C12 H12A 120.3 . . ?
C14 C13 C12 121.1(19) . . ?
C14 C13 H13A 119.4 . . ?
C12 C13 H13A 119.4 . . ?
C13 C14 C15 121(2) . . ?
C13 C14 H14A 119.7 . . ?
C15 C14 H14A 119.7 . . ?
O5 C15 C10 123.0(16) . . ?
O5 C15 C14 115.9(17) . . ?
C10 C15 C14 121.1(18) . . ?
O7 C16 O6 126.9(16) . . ?
O7 C16 C17 121.0(15) . . ?
O6 C16 C17 112.0(15) . . ?
N2 C17 C18 124.5(15) . . ?
N2 C17 C16 114.0(14) . . ?
C18 C17 C16 121.5(15) . . ?
C17 C18 C19 117.6(16) . . ?
C17 C18 H18A 121.2 . . ?
C19 C18 H18A 121.2 . . ?
C18 C19 C20 120.5(16) . . ?
C18 C19 H19A 119.8 . . ?
C20 C19 H19A 119.8 . . ?
C19 C20 C21 117.8(15) . . ?
C19 C20 H20A 121.1 . . ?
C21 C20 H20A 121.1 . . ?
N2 C21 C20 121.8(14) . . ?
N2 C21 C22 113.4(15) . . ?
C20 C21 C22 124.5(16) . . ?
O8 C22 C23 122.7(15) . . ?
O8 C22 C21 113.0(15) . . ?
C23 C22 C21 124.1(17) . . ?
C22 C23 C24 123.9(15) . . ?
C22 C23 H23A 118.1 . . ?
C24 C23 H23A 118.1 . . ?
O9 C24 C23 119.9(14) . . ?
O9 C24 C25 119.6(15) . . ?
C23 C24 C25 120.5(16) . . ?
C30 C25 C26 116.9(14) . . ?
C30 C25 C24 120.6(16) . . ?
C26 C25 C24 122.5(16) . . ?
C27 C26 C25 123.0(16) . . ?
C27 C26 H26A 118.5 . . ?
C25 C26 H26A 118.5 . . ?
C26 C27 C28 118.2(17) . . ?
C26 C27 H27A 120.9 . . ?
C28 C27 H27A 120.9 . . ?
C27 C28 C29 120.4(16) . . ?
C27 C28 H28A 119.8 . . ?
C29 C28 H28A 119.8 . . ?
C30 C29 C28 121.2(17) . . ?
C30 C29 H29A 119.4 . . ?
C28 C29 H29A 119.4 . . ?
O10 C30 C29 119.1(16) . . ?
O10 C30 C25 120.6(14) . . ?
C29 C30 C25 120.2(17) . . ?
O12 C31 O11 125.9(15) . . ?
O12 C31 C32 118.0(16) . . ?
O11 C31 C32 116.0(15) . . ?
N3 C32 C33 122.9(14) . . ?
N3 C32 C31 115.4(15) . . ?
C33 C32 C31 121.7(16) . . ?
C32 C33 C34 115.5(16) . . ?
C32 C33 H33A 122.2 . . ?
C34 C33 H33A 122.2 . . ?
C35 C34 C33 122.0(16) . . ?
C35 C34 H34A 119.0 . . ?
C33 C34 H34A 119.0 . . ?
C34 C35 C36 119.0(14) . . ?
C34 C35 H35A 120.5 . . ?
C36 C35 H35A 120.5 . . ?
N3 C36 C35 118.1(14) . . ?
N3 C36 C37 115.9(14) . . ?
C35 C36 C37 126.0(13) . . ?
O13 C37 C38 124.4(14) . . ?
O13 C37 C36 112.9(12) . . ?
C38 C37 C36 122.4(15) . . ?
C37 C38 C39 124.5(15) . . ?
C37 C38 H38A 117.7 . . ?
C39 C38 H38A 117.7 . . ?
O14 C39 C38 121.5(14) . . ?
O14 C39 C40 116.3(13) . . ?
C38 C39 C40 121.8(16) . . ?
C45 C40 C41 115.7(13) . . ?
C45 C40 C39 124.0(15) . . ?
C41 C40 C39 120.2(15) . . ?
C42 C41 C40 121.5(17) . . ?
C42 C41 H41A 119.2 . . ?
C40 C41 H41A 119.2 . . ?
C41 C42 C43 119.5(18) . . ?
C41 C42 H42A 120.2 . . ?
C43 C42 H42A 120.2 . . ?
C44 C43 C42 121.1(16) . . ?
C44 C43 H43A 119.5 . . ?
C42 C43 H43A 119.5 . . ?
C43 C44 C45 121.8(17) . . ?
C43 C44 H44A 119.1 . . ?
C45 C44 H44A 119.1 . . ?
C40 C45 O15 121.9(13) . . ?
C40 C45 C44 120.3(16) . . ?
O15 C45 C44 117.8(15) . . ?
C47 C46 N5 123.8(16) . . ?
C47 C46 H46A 118.1 . . ?
N5 C46 H46A 118.1 . . ?
C46 C47 C48 118.7(17) . . ?
C46 C47 H47A 120.6 . . ?
C48 C47 H47A 120.6 . . ?
C49 C48 C47 116(2) . . ?
C49 C48 H48A 121.8 . . ?
C47 C48 H48A 121.8 . . ?
C50 C49 C48 122(2) . . ?
C50 C49 H49A 119.1 . . ?
C48 C49 H49A 119.1 . . ?
N5 C50 C49 122.8(18) . . ?
N5 C50 H50A 118.6 . . ?
C49 C50 H50A 118.6 . . ?
C1S N1S C5S 116(2) . . ?
N1S C1S C2S 125(3) . . ?
N1S C1S H1SA 117.5 . . ?
C2S C1S H1SA 117.5 . . ?
C3S C2S C1S 119(3) . . ?
C3S C2S H2SA 120.7 . . ?
C1S C2S H2SA 120.7 . . ?
C2S C3S C4S 121(3) . . ?
C2S C3S H3SA 119.6 . . ?
C4S C3S H3SA 119.6 . . ?
C3S C4S C5S 120(3) . . ?
C3S C4S H4SA 119.9 . . ?
C5S C4S H4SA 119.9 . . ?
C4S C5S N1S 119(3) . . ?
C4S C5S H5SA 120.4 . . ?
N1S C5S H5SA 120.4 . . ?
C10S N2S C6S 121(2) . . ?
N2S C6S C7S 120(3) . . ?
N2S C6S H6SA 119.8 . . ?
C7S C6S H6SA 119.8 . . ?
C8S C7S C6S 119(3) . . ?
C8S C7S H7SA 120.3 . . ?
C6S C7S H7SA 120.3 . . ?
C7S C8S C9S 126(3) . . ?
C7S C8S H8SA 116.8 . . ?
C9S C8S H8SA 116.8 . . ?
C8S C9S C10S 113(3) . . ?
C8S C9S H9SA 123.4 . . ?
C10S C9S H9SA 123.4 . . ?
N2S C10S C9S 119(3) . . ?
N2S C10S H10A 120.5 . . ?
C9S C10S H10A 120.5 . . ?
C11S N3S C15S 114.4(18) . . ?
C12S C11S N3S 121(2) . . ?
C12S C11S H11B 119.6 . . ?
N3S C11S H11B 119.6 . . ?
C13S C12S C11S 126(2) . . ?
C13S C12S H12B 116.8 . . ?
C11S C12S H12B 116.8 . . ?
C12S C13S C14S 115(2) . . ?
C12S C13S H13B 122.3 . . ?
C14S C13S H13B 122.3 . . ?
C13S C14S C15S 124(2) . . ?
C13S C14S H14B 118.2 . . ?
C15S C14S H14B 118.2 . . ?
N3S C15S C14S 117.9(19) . . ?
N3S C15S H15A 121.1 . . ?
C14S C15S H15A 121.1 . . ?
C16S N4S C20S 127(2) . . ?
C16S N4S H4SB 116.5 . . ?
C20S N4S H4SB 116.5 . . ?
N4S C16S C17S 115(2) . . ?
N4S C16S H16A 122.5 . . ?
C17S C16S H16A 122.5 . . ?
C18S C17S C16S 117(2) . . ?
C18S C17S H17A 121.3 . . ?
C16S C17S H17A 121.3 . . ?
C19S C18S C17S 120(2) . . ?
C19S C18S H18B 120.0 . . ?
C17S C18S H18B 120.0 . . ?
C18S C19S C20S 125(2) . . ?
C18S C19S H19B 117.5 . . ?
C20S C19S H19B 117.5 . . ?
C19S C20S N4S 112(2) . . ?
C19S C20S H20B 123.8 . . ?
N4S C20S H20B 123.8 . . ?
C21S N5S C25S 120.0 . . ?
N5S C21S C22S 120.0 . . ?
N5S C21S H21A 120.0 . . ?
C22S C21S H21A 120.0 . . ?
C21S C22S C23S 120.0 . . ?
C21S C22S H22A 120.0 . . ?
C23S C22S H22A 120.0 . . ?
C24S C23S C22S 120.0 . . ?
C24S C23S H23B 120.0 . . ?
C22S C23S H23B 120.0 . . ?
C23S C24S C25S 120.0 . . ?
C23S C24S H24A 120.0 . . ?
C25S C24S H24A 120.0 . . ?
C24S C25S N5S 120.0 . . ?
C24S C25S H25A 120.0 . . ?
N5S C25S H25A 120.0 . . ?
 
loop_
 _geom_torsion_atom_site_label_1
 _geom_torsion_atom_site_label_2
 _geom_torsion_atom_site_label_3
 _geom_torsion_atom_site_label_4
 _geom_torsion
 _geom_torsion_site_symmetry_1
 _geom_torsion_site_symmetry_2
 _geom_torsion_site_symmetry_3
 _geom_torsion_site_symmetry_4
 _geom_torsion_publ_flag
Gd1 O16 N4 O17 -1(2) . . . . ?
Gd1 O16 N4 O18 -177.7(9) . . . . ?
Gd1 O1 C1 O2 -173.0(13) . . . . ?
Gd1 O1 C1 C2 4(2) . . . . ?
C6 N1 C2 C3 3(2) . . . . ?
Gd1 N1 C2 C3 175.7(12) . . . . ?
C6 N1 C2 C1 179.3(13) . . . . ?
Gd1 N1 C2 C1 -7.7(16) . . . . ?
O2 C1 C2 N1 -179.6(15) . . . . ?
O1 C1 C2 N1 3(2) . . . . ?
O2 C1 C2 C3 -3(2) . . . . ?
O1 C1 C2 C3 179.7(15) . . . . ?
N1 C2 C3 C4 -2(2) . . . . ?
C1 C2 C3 C4 -178.1(15) . . . . ?
C2 C3 C4 C5 2(2) . . . . ?
C3 C4 C5 C6 -2(2) . . . . ?
C2 N1 C6 C5 -3(2) . . . . ?
Gd1 N1 C6 C5 -175.8(10) . . . . ?
C2 N1 C6 C7 178.6(13) . . . . ?
Gd1 N1 C6 C7 6.2(17) . . . . ?
C4 C5 C6 N1 3(2) . . . . ?
C4 C5 C6 C7 -179.0(14) . . . . ?
Lu2 O3 C7 C8 -5(2) . . . . ?
Gd1 O3 C7 C8 178.7(10) . . . . ?
Lu2 O3 C7 C6 -179.9(9) . . . . ?
Gd1 O3 C7 C6 3.4(16) . . . . ?
N1 C6 C7 O3 -5.9(18) . . . . ?
C5 C6 C7 O3 176.1(13) . . . . ?
N1 C6 C7 C8 178.5(13) . . . . ?
C5 C6 C7 C8 1(2) . . . . ?
O3 C7 C8 C9 -5(2) . . . . ?
C6 C7 C8 C9 169.8(15) . . . . ?
Lu2 O4 C9 C8 22(2) . . . . ?
Lu2 O4 C9 C10 -160.2(12) . . . . ?
C7 C8 C9 O4 -3(3) . . . . ?
C7 C8 C9 C10 -179.7(17) . . . . ?
O4 C9 C10 C15 8(3) . . . . ?
C8 C9 C10 C15 -175(2) . . . . ?
O4 C9 C10 C11 -172.2(18) . . . . ?
C8 C9 C10 C11 5(3) . . . . ?
C15 C10 C11 C12 -2(4) . . . . ?
C9 C10 C11 C12 179(2) . . . . ?
C10 C11 C12 C13 1(4) . . . . ?
C11 C12 C13 C14 1(4) . . . . ?
C12 C13 C14 C15 -2(4) . . . . ?
C11 C10 C15 O5 179(2) . . . . ?
C9 C10 C15 O5 -1(4) . . . . ?
C11 C10 C15 C14 0(3) . . . . ?
C9 C10 C15 C14 -180(2) . . . . ?
C13 C14 C15 O5 -177(2) . . . . ?
C13 C14 C15 C10 2(4) . . . . ?
Gd1 O6 C16 O7 167.0(12) . . . . ?
Gd1 O6 C16 C17 -10.1(17) . . . . ?
C21 N2 C17 C18 1(2) . . . . ?
Gd1 N2 C17 C18 -168.8(12) . . . . ?
C21 N2 C17 C16 -176.3(13) . . . . ?
Gd1 N2 C17 C16 13.5(17) . . . . ?
O7 C16 C17 N2 179.6(14) . . . . ?
O6 C16 C17 N2 -3.2(18) . . . . ?
O7 C16 C17 C18 2(2) . . . . ?
O6 C16 C17 C18 179.1(13) . . . . ?
N2 C17 C18 C19 1(2) . . . . ?
C16 C17 C18 C19 178.4(15) . . . . ?
C17 C18 C19 C20 -2(3) . . . . ?
C18 C19 C20 C21 1(3) . . . . ?
C17 N2 C21 C20 -3(2) . . . . ?
Gd1 N2 C21 C20 167.4(11) . . . . ?
C17 N2 C21 C22 171.2(13) . . . . ?
Gd1 N2 C21 C22 -18.8(17) . . . . ?
C19 C20 C21 N2 2(2) . . . . ?
C19 C20 C21 C22 -171.4(16) . . . . ?
Lu2 O8 C22 C23 47(2) . . . . ?
Gd1 O8 C22 C23 -159.0(11) . . . . ?
Lu2 O8 C22 C21 -128.8(11) . . . . ?
Gd1 O8 C22 C21 25.3(16) . . . . ?
N2 C21 C22 O8 -3.4(19) . . . . ?
C20 C21 C22 O8 170.2(14) . . . . ?
N2 C21 C22 C23 -179.0(14) . . . . ?
C20 C21 C22 C23 -5(2) . . . . ?
O8 C22 C23 C24 -5(2) . . . . ?
C21 C22 C23 C24 170.0(14) . . . . ?
Lu2 O9 C24 C23 -13(2) . . . . ?
Lu2 O9 C24 C25 167.5(9) . . . . ?
C22 C23 C24 O9 -12(2) . . . . ?
C22 C23 C24 C25 167.9(14) . . . . ?
O9 C24 C25 C30 -1(2) . . . . ?
C23 C24 C25 C30 179.4(14) . . . . ?
O9 C24 C25 C26 179.6(15) . . . . ?
C23 C24 C25 C26 0(2) . . . . ?
C30 C25 C26 C27 0(3) . . . . ?
C24 C25 C26 C27 179.1(16) . . . . ?
C25 C26 C27 C28 1(3) . . . . ?
C26 C27 C28 C29 -1(3) . . . . ?
C27 C28 C29 C30 0(3) . . . . ?
C28 C29 C30 O10 178.6(14) . . . . ?
C28 C29 C30 C25 1(3) . . . . ?
C26 C25 C30 O10 -178.4(14) . . . . ?
C24 C25 C30 O10 2(2) . . . . ?
C26 C25 C30 C29 -1(2) . . . . ?
C24 C25 C30 C29 179.7(15) . . . . ?
Lu2 O11 C31 O12 -159.6(14) . . . . ?
Lu2 O11 C31 C32 18.2(19) . . . . ?
C36 N3 C32 C33 -1(3) . . . . ?
Lu2 N3 C32 C33 -179.9(13) . . . . ?
C36 N3 C32 C31 177.3(14) . . . . ?
Lu2 N3 C32 C31 -1.8(18) . . . . ?
O12 C31 C32 N3 167.8(15) . . . . ?
O11 C31 C32 N3 -10(2) . . . . ?
O12 C31 C32 C33 -14(3) . . . . ?
O11 C31 C32 C33 168.0(16) . . . . ?
N3 C32 C33 C34 0(3) . . . . ?
C31 C32 C33 C34 -177.5(16) . . . . ?
C32 C33 C34 C35 1(3) . . . . ?
C33 C34 C35 C36 -2(3) . . . . ?
C32 N3 C36 C35 0(2) . . . . ?
Lu2 N3 C36 C35 179.0(10) . . . . ?
C32 N3 C36 C37 -177.1(14) . . . . ?
Lu2 N3 C36 C37 2.0(18) . . . . ?
C34 C35 C36 N3 1(2) . . . . ?
C34 C35 C36 C37 178.0(15) . . . . ?
Lu2 O13 C37 C38 -150.1(12) . . . . ?
Gd1 O13 C37 C38 14(2) . . . . ?
Lu2 O13 C37 C36 24.0(15) . . . . ?
Gd1 O13 C37 C36 -171.6(8) . . . . ?
N3 C36 C37 O13 -16.1(19) . . . . ?
C35 C36 C37 O13 167.1(13) . . . . ?
N3 C36 C37 C38 158.1(14) . . . . ?
C35 C36 C37 C38 -19(2) . . . . ?
O13 C37 C38 C39 9(2) . . . . ?
C36 C37 C38 C39 -164.8(14) . . . . ?
Gd1 O14 C39 C38 -36(2) . . . . ?
Gd1 O14 C39 C40 150.0(10) . . . . ?
C37 C38 C39 O14 1(2) . . . . ?
C37 C38 C39 C40 174.4(15) . . . . ?
O14 C39 C40 C45 -24(2) . . . . ?
C38 C39 C40 C45 161.5(15) . . . . ?
O14 C39 C40 C41 153.6(14) . . . . ?
C38 C39 C40 C41 -20(2) . . . . ?
C45 C40 C41 C42 1(2) . . . . ?
C39 C40 C41 C42 -177.6(16) . . . . ?
C40 C41 C42 C43 0(3) . . . . ?
C41 C42 C43 C44 -1(3) . . . . ?
C42 C43 C44 C45 2(3) . . . . ?
C41 C40 C45 O15 178.2(14) . . . . ?
C39 C40 C45 O15 -4(2) . . . . ?
C41 C40 C45 C44 0(2) . . . . ?
C39 C40 C45 C44 178.6(14) . . . . ?
C43 C44 C45 C40 -2(2) . . . . ?
C43 C44 C45 O15 -179.7(15) . . . . ?
C50 N5 C46 C47 -2(2) . . . . ?
Lu2 N5 C46 C47 179.2(12) . . . . ?
N5 C46 C47 C48 4(3) . . . . ?
C46 C47 C48 C49 -5(3) . . . . ?
C47 C48 C49 C50 4(3) . . . . ?
C46 N5 C50 C49 1(3) . . . . ?
Lu2 N5 C50 C49 179.7(15) . . . . ?
C48 C49 C50 N5 -2(3) . . . . ?
C5S N1S C1S C2S 1(3) . . . . ?
N1S C1S C2S C3S 2(4) . . . . ?
C1S C2S C3S C4S -5(4) . . . . ?
C2S C3S C4S C5S 4(4) . . . . ?
C3S C4S C5S N1S -1(4) . . . . ?
C1S N1S C5S C4S -2(3) . . . . ?
C10S N2S C6S C7S -7(4) . . . . ?
N2S C6S C7S C8S 3(4) . . . . ?
C6S C7S C8S C9S 5(5) . . . . ?
C7S C8S C9S C10S -9(4) . . . . ?
C6S N2S C10S C9S 2(3) . . . . ?
C8S C9S C10S N2S 5(3) . . . . ?
C15S N3S C11S C12S 3(3) . . . . ?
N3S C11S C12S C13S -5(4) . . . . ?
C11S C12S C13S C14S -3(4) . . . . ?
C12S C13S C14S C15S 12(4) . . . . ?
C11S N3S C15S C14S 6(3) . . . . ?
C13S C14S C15S N3S -14(4) . . . . ?
C20S N4S C16S C17S -11(4) . . . . ?
N4S C16S C17S C18S -2(3) . . . . ?
C16S C17S C18S C19S 5(3) . . . . ?
C17S C18S C19S C20S 7(4) . . . . ?
C18S C19S C20S N4S -18(4) . . . . ?
C16S N4S C20S C19S 21(4) . . . . ?
C25S N5S C21S C22S 0.0 . . . . ?
N5S C21S C22S C23S 0.0 . . . . ?
C21S C22S C23S C24S 0.0 . . . . ?
C22S C23S C24S C25S 0.0 . . . . ?
C23S C24S C25S N5S 0.0 . . . . ?
C21S N5S C25S C24S 0.0 . . . . ?
 
loop_
 _geom_hbond_atom_site_label_D 
 _geom_hbond_atom_site_label_H 
 _geom_hbond_atom_site_label_A 
 _geom_hbond_distance_DH 
 _geom_hbond_distance_HA 
 _geom_hbond_distance_DA 
 _geom_hbond_angle_DHA 
 _geom_hbond_site_symmetry_A 
O19 H19C N1S  0.91(2) 1.90(3) 2.772(19) 161(10) .
O19 H19D N2S  0.90(2) 1.90(4) 2.71(2) 149(7) .
O5 H5 O4  0.84 1.91 2.553(15) 132.5 .
O10 H10 O9  0.84 1.78 2.530(13) 148.1 .
O15 H15 O14  0.84 1.98 2.670(13) 139.0 .
N4S H4SB O2  0.88 1.92 2.73(2) 152.1 .
 
_refine_diff_density_max    1.361
_refine_diff_density_min   -1.330
_refine_diff_density_rms    0.160

_shelxl_version_number 2014-3

_shelx_res_file
;
TITL lb495_a.res in P2(1)/n
REM Old TITL lb495 in P2(1)/n

REM SHELXT solution in P2(1)/n
REM R1 0.167,  Rweak 0.017,  Alpha 0.109,  Orientation as input
REM Formula found by SHELXT:  C76 N10 O22 Lu2

CELL  0.71073  14.268  15.697  33.048   90.000   92.267   90.000
ZERR    4.000   0.002   0.002   0.004    0.000    0.005    0.000
LATT  1
SYMM 1/2-X, 1/2+Y, 1/2-Z
SFAC C H N O GD LU
UNIT 300 240 40 76 4 4
TEMP -173.150
SIZE 0.405 0.033 0.026

REM yellow needle

REM data cut at 0.98 angstrom I/s(I)< 1.9

REM most disagreeable negative Fo^2
OMIT     0   0   2

REM testing metal site composition before squeeze
REM Ln1Ln2 / R1 / wR2 / S / Ueq1 / Ueq2
REM Gd1Lu1 / 8.23 / 21.00 / 1.020 / 0.0346 / 0.0390
REM Lu1Lu2 / 8.34 / 21.47 / 1.052 / 0.0435 / 0.0334
REM Gd1Gd2 / 8.38 / 21.27 / 1.019 / 0.0409 / 0.0311
REM Gd1Lu2 / 9.00 / 23.16 / 1.115 / 0.0497 / 0.0255

REM squeezed -1% R1
REM testing metal site composition after squeeze
REM Ln1Ln2 / R1 / wR2 / S / Ueq1 / Ueq2
REM Gd1Lu1 / 7.12 / 15.64 / 1.017 / 0.0339 / 0.0386
REM Lu1Lu2 / 7.37 / 16.48 / 1.069 / 0.0436 / 0.0329
REM Gd1Gd2 / 7.34 / 16.23 / 1.043 / 0.0405 / 0.0301
REM Gd1Lu2 / 8.19 / 18.88 / 1.199 / 0.0500 / 0.0244

L.S. 12
ACTA 42.52
BOND $H
HTAB O19 N1S
HTAB O19 N2S
HTAB N4S O2
CONF
FMAP 2
PLAN 10
ISOR 0.01 C17 C31 C35 C36 C38 C14S C20S
SIMU 0.012 C10 > C15 C17 C31 C35 C36 C38
DELU 0.003 C10 > C15 C17 C31 C35 C36 C38
SIMU 0.016 N1S > C25S
DELU 0.004 N1S > C25S
DFIX 0.9 O19 H19C O19 H19D
DANG 1.45 H19C H19D
DANG 1.9 H19C N1S H19D N2S
ABIN
WGHT    0.071400   32.118996
EXTI    0.001743
FVAR       0.15881
GD1   5    0.721257    0.675024    0.554755    11.00000    0.03918    0.02141 =
         0.04028    0.00486   -0.01066   -0.00343
LU2   6    0.712383    0.511798    0.637827    11.00000    0.04777    0.02502 =
         0.04212    0.00223   -0.01039   -0.00263
O1    4    0.674124    0.768742    0.500707    11.00000    0.05937    0.02835 =
         0.03963    0.00510   -0.01044   -0.01004
O2    4    0.580163    0.808818    0.449377    11.00000    0.07306    0.08483 =
         0.08217    0.04957   -0.02959   -0.02223
O3    4    0.612933    0.560705    0.584092    11.00000    0.02633    0.02630 =
         0.04425    0.00641   -0.00608   -0.01003
O4    4    0.588536    0.419318    0.632537    11.00000    0.05922    0.02004 =
         0.04367    0.00466   -0.00994    0.00172
O5    4    0.551029    0.303824    0.683822    11.00000    0.06156    0.05457 =
         0.09033    0.04259   -0.01076   -0.00920
AFIX 147
H5    2    0.576005    0.351443    0.679959    11.00000   -1.50000
AFIX   0
O6    4    0.818440    0.798235    0.557760    11.00000    0.05061    0.03195 =
         0.05053    0.00942   -0.01185   -0.00414
O7    4    0.950858    0.868486    0.546254    11.00000    0.07109    0.03037 =
         0.07472    0.00952   -0.00139   -0.02316
O8    4    0.786029    0.536931    0.578325    11.00000    0.03069    0.04238 =
         0.04838   -0.00085    0.00903   -0.00245
O9    4    0.762272    0.381210    0.608734    11.00000    0.04110    0.02812 =
         0.04468    0.00815    0.00141   -0.00033
O10   4    0.717380    0.228587    0.623139    11.00000    0.05130    0.02700 =
         0.07049    0.00248    0.00856   -0.01122
AFIX  83
H10   2    0.716511    0.281982    0.624769    11.00000   -1.50000
AFIX   0
O11   4    0.718316    0.430091    0.696244    11.00000    0.04232    0.02461 =
         0.05517    0.00210   -0.00707   -0.00581
O12   4    0.782825    0.415434    0.758304    11.00000    0.11294    0.04022 =
         0.04840    0.02386   -0.04022   -0.01702
O13   4    0.731851    0.662509    0.627623    11.00000    0.03279    0.01605 =
         0.04573    0.00161   -0.00739    0.00144
O14   4    0.640962    0.787521    0.585348    11.00000    0.04455    0.02358 =
         0.04195    0.00833   -0.00886    0.00063
O15   4    0.619330    0.930566    0.542249    11.00000    0.07637    0.02800 =
         0.04807    0.00812    0.01123    0.01549
AFIX 147
H15   2    0.621072    0.877169    0.543781    11.00000   -1.50000
AFIX   0
O16   4    0.739315    0.588670    0.495296    11.00000    0.04480    0.02651 =
         0.04322   -0.00230   -0.00504   -0.00506
O17   4    0.846851    0.655473    0.465949    11.00000    0.05433    0.11548 =
         0.07532    0.02804   -0.01993   -0.04622
O18   4    0.785062    0.542247    0.438332    11.00000    0.06745    0.11910 =
         0.06376   -0.03188   -0.02271    0.03910
O19   4    0.874799    0.500185    0.655766    11.00000    0.06277    0.03679 =
         0.05221    0.00609   -0.02621   -0.00672
H19C  2    0.912349    0.453605    0.656282    11.00000   -1.50000
H19D  2    0.912744    0.545872    0.657775    11.00000   -1.50000
N1    3    0.553340    0.651615    0.523408    11.00000    0.04591    0.01810 =
         0.02815    0.00051    0.00024   -0.00578
N2    3    0.894321    0.650825    0.553579    11.00000    0.05493    0.01341 =
         0.03842   -0.00333   -0.01159   -0.00669
N3    3    0.749398    0.595302    0.698288    11.00000    0.03965    0.02283 =
         0.06186    0.00809   -0.01334   -0.00668
N4    3    0.793489    0.596524    0.466583    11.00000    0.04186    0.07338 =
         0.03786   -0.00422   -0.02326    0.02042
N5    3    0.562051    0.580800    0.668272    11.00000    0.05364    0.04043 =
         0.04608   -0.00122    0.00185   -0.00778
C1    1    0.599705    0.764502    0.479646    11.00000    0.04133    0.04475 =
         0.03209    0.00790   -0.01312    0.01635
C2    1    0.529586    0.697791    0.490272    11.00000    0.04912    0.03181 =
         0.04800   -0.00642    0.00559   -0.00820
C3    1    0.444589    0.686020    0.469857    11.00000    0.05398    0.05398 =
         0.02843    0.00828   -0.01421   -0.00168
AFIX  43
H3A   2    0.428316    0.720413    0.446992    11.00000   -1.20000
AFIX   0
C4    1    0.383996    0.625753    0.482136    11.00000    0.05127    0.06708 =
         0.02713    0.00365   -0.01210   -0.00636
AFIX  43
H4A   2    0.326057    0.616698    0.467615    11.00000   -1.20000
AFIX   0
C5    1    0.407434    0.577718    0.515963    11.00000    0.05311    0.02574 =
         0.03073   -0.01067   -0.00665    0.01120
AFIX  43
H5A   2    0.365365    0.536381    0.525803    11.00000   -1.20000
AFIX   0
C6    1    0.494715    0.591608    0.535303    11.00000    0.03745    0.03334 =
         0.03698   -0.01239   -0.01523    0.00798
C7    1    0.529305    0.543471    0.571558    11.00000    0.03470    0.00854 =
         0.03394   -0.00184   -0.01228    0.01018
C8    1    0.473094    0.479522    0.587857    11.00000    0.04234    0.03480 =
         0.03821    0.00429   -0.00328    0.00150
AFIX  43
H8A   2    0.410062    0.475820    0.577624    11.00000   -1.20000
AFIX   0
C9    1    0.501275    0.421039    0.617644    11.00000    0.05046    0.02887 =
         0.06044    0.00181   -0.00265   -0.00322
C10   1    0.441730    0.354239    0.634269    11.00000    0.06273    0.05984 =
         0.10521    0.04853   -0.01045   -0.01322
C11   1    0.351094    0.345652    0.615889    11.00000    0.06625    0.08187 =
         0.12689    0.06095   -0.01782   -0.01990
AFIX  43
H11A  2    0.330934    0.382640    0.594520    11.00000   -1.20000
AFIX   0
C12   1    0.291483    0.282059    0.629542    11.00000    0.07106    0.09550 =
         0.14170    0.06107   -0.01241   -0.02923
AFIX  43
H12A  2    0.230658    0.274830    0.617278    11.00000   -1.20000
AFIX   0
C13   1    0.321703    0.230123    0.660863    11.00000    0.06610    0.08361 =
         0.13560    0.05838    0.00135   -0.02753
AFIX  43
H13A  2    0.281651    0.186278    0.669879    11.00000   -1.20000
AFIX   0
C14   1    0.405859    0.240154    0.678731    11.00000    0.05745    0.05789 =
         0.12072    0.04779    0.01098   -0.01037
AFIX  43
H14A  2    0.424437    0.204865    0.700983    11.00000   -1.20000
AFIX   0
C15   1    0.466990    0.301688    0.665226    11.00000    0.04956    0.04743 =
         0.10461    0.04517    0.00530   -0.00342
C16   1    0.905999    0.803691    0.551049    11.00000    0.04484    0.05632 =
         0.01932    0.01061    0.00019   -0.00665
C17   1    0.951900    0.715267    0.547271    11.00000    0.03645    0.03106 =
         0.03664    0.00250   -0.00446   -0.00819
C18   1    1.044903    0.706677    0.539508    11.00000    0.04562    0.05973 =
         0.03902    0.01836   -0.00684   -0.00605
AFIX  43
H18A  2    1.083448    0.755085    0.535564    11.00000   -1.20000
AFIX   0
C19   1    1.080484    0.625696    0.537624    11.00000    0.03429    0.05818 =
         0.09495   -0.00554    0.00680   -0.00684
AFIX  43
H19A  2    1.144328    0.617406    0.531485    11.00000   -1.20000
AFIX   0
C20   1    1.024189    0.556148    0.544586    11.00000    0.05302    0.02845 =
         0.06167    0.01588   -0.00976   -0.00482
AFIX  43
H20A  2    1.048356    0.499821    0.543633    11.00000   -1.20000
AFIX   0
C21   1    0.930266    0.571315    0.553103    11.00000    0.03605    0.03796 =
         0.04651   -0.00231   -0.00814   -0.02263
C22   1    0.864588    0.505514    0.566533    11.00000    0.05000    0.05389 =
         0.02724    0.01460   -0.02375   -0.02052
C23   1    0.886014    0.419126    0.569201    11.00000    0.04101    0.03911 =
         0.03891   -0.00206   -0.00085    0.00770
AFIX  43
H23A  2    0.942453    0.399998    0.557877    11.00000   -1.20000
AFIX   0
C24   1    0.828045    0.357413    0.587996    11.00000    0.03857    0.02835 =
         0.04056    0.00633   -0.01090    0.00895
C25   1    0.845574    0.264914    0.582636    11.00000    0.07764    0.02568 =
         0.03413    0.00422   -0.01071    0.00508
C26   1    0.918691    0.233695    0.559272    11.00000    0.05798    0.03505 =
         0.06471    0.01828    0.01899   -0.00038
AFIX  43
H26A  2    0.957478    0.273539    0.546216    11.00000   -1.20000
AFIX   0
C27   1    0.936365    0.148683    0.554531    11.00000    0.08578    0.03296 =
         0.05612    0.01675    0.00884    0.01941
AFIX  43
H27A  2    0.987007    0.129790    0.539009    11.00000   -1.20000
AFIX   0
C28   1    0.878517    0.091074    0.572946    11.00000    0.08913    0.03247 =
         0.04229   -0.00045   -0.01912    0.03050
AFIX  43
H28A  2    0.888655    0.031683    0.569733    11.00000   -1.20000
AFIX   0
C29   1    0.805863    0.119347    0.596053    11.00000    0.05451    0.03520 =
         0.06735   -0.00085    0.00702    0.00826
AFIX  43
H29A  2    0.766692    0.078910    0.608495    11.00000   -1.20000
AFIX   0
C30   1    0.789460    0.204286    0.601294    11.00000    0.04929    0.02633 =
         0.04440   -0.00197   -0.00370   -0.00102
C31   1    0.754164    0.458578    0.729430    11.00000    0.05095    0.04372 =
         0.04211    0.00931   -0.00011   -0.00250
C32   1    0.764699    0.553607    0.732299    11.00000    0.06008    0.01163 =
         0.04470    0.00934   -0.02762   -0.00976
C33   1    0.786254    0.593814    0.768780    11.00000    0.10117    0.04449 =
         0.05253    0.00147   -0.03193   -0.01030
AFIX  43
H33A  2    0.797613    0.563030    0.793234    11.00000   -1.20000
AFIX   0
C34   1    0.790181    0.682615    0.767226    11.00000    0.08674    0.03975 =
         0.05354   -0.02076   -0.03708    0.00946
AFIX  43
H34A  2    0.805508    0.713356    0.791351    11.00000   -1.20000
AFIX   0
C35   1    0.772910    0.726059    0.732577    11.00000    0.05190    0.02506 =
         0.04222   -0.00464   -0.00263   -0.00607
AFIX  43
H35A  2    0.774435    0.786563    0.732404    11.00000   -1.20000
AFIX   0
C36   1    0.752350    0.679923    0.696244    11.00000    0.04302    0.02194 =
         0.03881   -0.00320   -0.00140    0.00264
C37   1    0.729162    0.717039    0.656457    11.00000    0.02879    0.01503 =
         0.05027   -0.00925   -0.01014    0.00211
C38   1    0.698892    0.800734    0.651725    11.00000    0.05598    0.02467 =
         0.04104   -0.01012   -0.00616   -0.00677
AFIX  43
H38A  2    0.707922    0.838203    0.674115    11.00000   -1.20000
AFIX   0
C39   1    0.656141    0.833524    0.616341    11.00000    0.03888    0.03250 =
         0.04754    0.00872   -0.01666   -0.00220
C40   1    0.618024    0.920396    0.614414    11.00000    0.03906    0.01408 =
         0.04338    0.00169   -0.00774    0.00143
C41   1    0.595138    0.964941    0.651552    11.00000    0.06177    0.03224 =
         0.07091   -0.00626   -0.01837    0.00030
AFIX  43
H41A  2    0.607432    0.937921    0.676932    11.00000   -1.20000
AFIX   0
C42   1    0.556751    1.043969    0.650635    11.00000    0.10760    0.04546 =
         0.04588   -0.02209   -0.04287    0.03896
AFIX  43
H42A  2    0.541967    1.071714    0.675121    11.00000   -1.20000
AFIX   0
C43   1    0.539583    1.083188    0.614465    11.00000    0.04986    0.02817 =
         0.06537   -0.01388   -0.02186    0.01325
AFIX  43
H43A  2    0.511865    1.138224    0.613838    11.00000   -1.20000
AFIX   0
C44   1    0.560840    1.045985    0.580071    11.00000    0.04870    0.01608 =
         0.07719   -0.00539   -0.01205   -0.00221
AFIX  43
H44A  2    0.549864    1.075810    0.555323    11.00000   -1.20000
AFIX   0
C45   1    0.599102    0.963782    0.579163    11.00000    0.05356    0.01700 =
         0.05213    0.00448    0.00702   -0.00751
C46   1    0.518257    0.653236    0.653754    11.00000    0.05371    0.03397 =
         0.04991   -0.00745   -0.00469   -0.00121
AFIX  43
H46A  2    0.544114    0.681306    0.631301    11.00000   -1.20000
AFIX   0
C47   1    0.439406    0.687324    0.669805    11.00000    0.04563    0.05373 =
         0.07872    0.02745    0.01066    0.02349
AFIX  43
H47A  2    0.409257    0.735334    0.657578    11.00000   -1.20000
AFIX   0
C48   1    0.404039    0.649855    0.704704    11.00000    0.09007    0.09583 =
         0.09819    0.01102    0.01278    0.04112
AFIX  43
H48A  2    0.352702    0.673858    0.718175    11.00000   -1.20000
AFIX   0
C49   1    0.448155    0.575932    0.718409    11.00000    0.09312    0.11057 =
         0.06169    0.00909    0.02861   -0.01301
AFIX  43
H49A  2    0.423852    0.546520    0.740825    11.00000   -1.20000
AFIX   0
C50   1    0.524958    0.544520    0.700704    11.00000    0.04810    0.06387 =
         0.07084    0.02275    0.00627   -0.00823
AFIX  43
H50A  2    0.553746    0.494662    0.711745    11.00000   -1.20000
AFIX   0
N1S   3    0.958899    0.342753    0.668512    11.00000    0.07570    0.07178 =
         0.11149   -0.00554   -0.02984    0.00781
C1S   1    0.920229    0.290061    0.694787    11.00000    0.08258    0.06175 =
         0.13725    0.00021   -0.02327    0.00819
AFIX  43
H1SA  2    0.871164    0.311910    0.710400    11.00000   -1.20000
AFIX   0
C2S   1    0.945831    0.207173    0.700927    11.00000    0.10342    0.07193 =
         0.16657    0.01164   -0.01436    0.02538
AFIX  43
H2SA  2    0.913962    0.172432    0.719488    11.00000   -1.20000
AFIX   0
C3S   1    1.016093    0.176245    0.680432    11.00000    0.10759    0.08208 =
         0.16566    0.00163   -0.01744    0.03018
AFIX  43
H3SA  2    1.037943    0.120050    0.685812    11.00000   -1.20000
AFIX   0
C4S   1    1.057214    0.223842    0.651859    11.00000    0.09464    0.08756 =
         0.14591   -0.00881   -0.02560    0.02555
AFIX  43
H4SA  2    1.104752    0.199583    0.636149    11.00000   -1.20000
AFIX   0
C5S   1    1.030078    0.308130    0.645437    11.00000    0.08763    0.08099 =
         0.12988   -0.01239   -0.02107    0.01396
AFIX  43
H5SA  2    1.059397    0.341795    0.625673    11.00000   -1.20000
AFIX   0
N2S   3    1.027131    0.600154    0.645381    11.00000    0.08332    0.11540 =
         0.07451    0.00097   -0.03333   -0.01772
C6S   1    1.023891    0.687721    0.645812    11.00000    0.10550    0.11657 =
         0.08672   -0.00149   -0.01881   -0.02703
AFIX  43
H6SA  2    0.965101    0.715973    0.646553    11.00000   -1.20000
AFIX   0
C7S   1    1.106421    0.735328    0.645167    11.00000    0.11571    0.13047 =
         0.10729    0.01212   -0.01322   -0.03734
AFIX  43
H7SA  2    1.104299    0.795716    0.646808    11.00000   -1.20000
AFIX   0
C8S   1    1.182593    0.698060    0.642431    11.00000    0.10650    0.15630 =
         0.09718    0.02169   -0.01202   -0.03749
AFIX  43
H8SA  2    1.237530    0.732245    0.644371    11.00000   -1.20000
AFIX   0
C9S   1    1.195216    0.611958    0.636854    11.00000    0.08781    0.16764 =
         0.08567    0.00188   -0.01775   -0.01950
AFIX  43
H9SA  2    1.254054    0.587131    0.631302    11.00000   -1.20000
AFIX   0
C10S  1    1.105256    0.560366    0.640483    11.00000    0.08980    0.13797 =
         0.08045   -0.00651   -0.01833   -0.01420
AFIX  43
H10A  2    1.106626    0.499924    0.639164    11.00000   -1.20000
AFIX   0
N3S   3    0.680535    1.124246    0.492942    11.00000    0.08274    0.09725 =
         0.07895   -0.00143   -0.00851   -0.01181
C11S  1    0.726885    1.197501    0.481187    11.00000    0.07901    0.09345 =
         0.07826   -0.02606   -0.00016   -0.01877
AFIX  43
H11B  2    0.772422    1.222882    0.499143    11.00000   -1.20000
AFIX   0
C12S  1    0.708515    1.232129    0.445530    11.00000    0.07803    0.08246 =
         0.09610   -0.00415    0.01948   -0.00326
AFIX  43
H12B  2    0.739040    1.284437    0.440081    11.00000   -1.20000
AFIX   0
C13S  1    0.653421    1.202249    0.417358    11.00000    0.08414    0.09244 =
         0.08944    0.04141   -0.00901   -0.00440
AFIX  43
H13B  2    0.641066    1.231729    0.392614    11.00000   -1.20000
AFIX   0
C14S  1    0.615520    1.128622    0.425007    11.00000    0.09701    0.11011 =
         0.08729    0.03307   -0.01768   -0.02982
AFIX  43
H14B  2    0.584305    1.099062    0.403311    11.00000   -1.20000
AFIX   0
C15S  1    0.618274    1.090721    0.463410    11.00000    0.08941    0.09948 =
         0.08967    0.03644   -0.02827   -0.03998
AFIX  43
H15A  2    0.579043    1.043716    0.469178    11.00000   -1.20000
AFIX   0
N4S   3    0.736526    0.907096    0.442319    11.00000    0.11574    0.09043 =
         0.12045    0.03074   -0.01818   -0.03609
AFIX  43
H4SB  2    0.699926    0.862039    0.443014    11.00000   -1.20000
AFIX   0
C16S  1    0.790846    0.920484    0.473986    11.00000    0.07964    0.08088 =
         0.09479    0.02682    0.00284    0.02076
AFIX  43
H16A  2    0.784389    0.890371    0.498655    11.00000   -1.20000
AFIX   0
C17S  1    0.863190    0.985722    0.468900    11.00000    0.06807    0.08012 =
         0.08370   -0.00497   -0.00932    0.01826
AFIX  43
H17A  2    0.904920    1.001704    0.490699    11.00000   -1.20000
AFIX   0
C18S  1    0.868106    1.022382    0.431738    11.00000    0.07523    0.08849 =
         0.09756    0.01229   -0.00912   -0.01126
AFIX  43
H18B  2    0.916816    1.061725    0.426606    11.00000   -1.20000
AFIX   0
C19S  1    0.805306    1.003294    0.402889    11.00000    0.09763    0.12768 =
         0.08502    0.02399   -0.01084   -0.03671
AFIX  43
H19B  2    0.814851    1.025331    0.376599    11.00000   -1.20000
AFIX   0
C20S  1    0.729868    0.955754    0.407687    11.00000    0.10360    0.10561 =
         0.09519    0.01736   -0.01748   -0.03391
AFIX  43
H20B  2    0.677035    0.955295    0.389268    11.00000   -1.20000
AFIX  66
N5S   3    0.184427    0.560041    0.772332    11.00000    0.20176    0.18983 =
         0.17331    0.01092   -0.05882   -0.01989
C21S  1    0.110268    0.555363    0.743851    11.00000    0.20643    0.18518 =
         0.15817    0.00561   -0.05447   -0.02007
AFIX  43
H21A  2    0.100955    0.599593    0.724486    11.00000   -1.20000
AFIX  65
C22S  1    0.049735    0.485971    0.743704    11.00000    0.20296    0.19680 =
         0.16093    0.00525   -0.04966   -0.02567
AFIX  43
H22A  2   -0.000949    0.482775    0.724238    11.00000   -1.20000
AFIX  65
C23S  1    0.063361    0.421256    0.772037    11.00000    0.20441    0.19394 =
         0.18017    0.01282   -0.04897   -0.02784
AFIX  43
H23B  2    0.021989    0.373830    0.771936    11.00000   -1.20000
AFIX  65
C24S  1    0.137519    0.425933    0.800518    11.00000    0.20212    0.19288 =
         0.18511    0.01814   -0.05280   -0.01576
AFIX  43
H24A  2    0.146832    0.381702    0.819883    11.00000   -1.20000
AFIX  65
C25S  1    0.198053    0.495324    0.800666    11.00000    0.20001    0.19018 =
         0.18342    0.01509   -0.06313   -0.01351
AFIX  43
H25A  2    0.248737    0.498520    0.820131    11.00000   -1.20000

AFIX   0
HKLF 4

REM  lb495_a.res in P2(1)/n
REM R1 =  0.0712 for    5408 Fo > 4sig(Fo)  and  0.1150 for all    8238 data
REM    952 parameters refined using    342 restraints

END

WGHT      0.0714     32.0981

REM Highest difference peak  1.361,  deepest hole -1.330,  1-sigma level  0.160
Q1    1   0.6328  0.5134  0.6218  11.00000  0.05    1.36
Q2    1   0.7952  0.5124  0.6504  11.00000  0.05    1.23
Q3    1   0.6469  0.6740  0.5458  11.00000  0.05    1.22
Q4    1   0.7932  0.6743  0.5640  11.00000  0.05    1.00
Q5    1   0.7444  0.8577  0.4711  11.00000  0.05    0.93
Q6    1   0.5768  1.1709  0.4415  11.00000  0.05    0.92
Q7    1   0.6356  0.5189  0.6440  11.00000  0.05    0.91
Q8    1   0.6974  0.9260  0.4440  11.00000  0.05    0.71
Q9    1   0.6725  0.5791  0.5445  11.00000  0.05    0.69
Q10   1   0.7273  0.7191  0.5495  11.00000  0.05    0.68
;
_shelx_res_checksum   46116

_shelx_hkl_file
;
   1   0   0   -7.40    2.80
  -1   0   0   -6.20    2.30
   1   0   0   -4.80    1.10
   2   0   0 3345.27  364.46
   2   0   0 3532.95  348.77
  -2   0   0 3691.73  364.76
  -3   0   0  -14.10   14.90
   3   0   0   -0.90    8.40
  -3   0   0    2.50    8.10
   3   0   0    0.90    6.40
   3   0   0   -2.30   13.10
   4   0   0 2807.32  279.97
  -4   0   0 2952.20  291.07
   4   0   0 2580.14  290.17
   4   0   0 2814.42  311.17
  -5   0   0   39.50   14.20
   5   0   0   41.60   20.40
   5   0   0   13.50   12.50
   6   0   0 2527.75  252.47
  -6   0   0 2304.67  259.47
   6   0   0 2559.74  278.27
   7   0   0   69.99   28.80
  -7   0   0   73.69   23.00
   7   0   0   49.30   20.60
   8   0   0  195.68   37.90
   8   0   0  183.38   40.20
  -8   0   0  137.39   32.90
   9   0   0   21.70   30.60
  -9   0   0   22.60   23.00
   9   0   0   55.19   24.70
  10   0   0  355.86   62.69
  10   0   0  262.97   54.59
 -10   0   0  367.06   54.99
 -11   0   0   82.19   31.60
  11   0   0   31.10   39.10
  11   0   0    9.40   28.20
  12   0   0  807.82  124.99
 -12   0   0 1067.49  127.79
  13   0   0    4.90   43.50
 -13   0   0   22.30   36.60
  14   0   0  320.67   77.89
   0  -1   0    1.30    4.70
   0  -1   0   -1.90    1.30
   0   1   0   -3.40    1.70
   0   1   0   -1.50    1.30
   1  -1   0  220.58   27.20
  -1   1   0  153.88   19.30
  -2  -1   0 1100.19  117.99
  -2  -1   0 1206.18  132.29
   2  -1   0 1124.59  113.79
   2  -1   0 1117.29  118.99
   2   1   0 1107.99  113.69
  -2   1   0 1161.38  119.09
   2   1   0 1091.49  117.79
  -2   1   0 1165.88  124.39
   2   1   0 1138.89  127.69
  -3  -1   0   86.49   27.50
   3  -1   0   96.09   17.00
   3  -1   0  102.69   20.70
  -3  -1   0   66.09   14.70
   3   1   0  143.69   22.10
  -3   1   0   97.89   26.40
   3   1   0   66.99   13.60
  -3   1   0   84.29   16.30
   3   1   0  128.29   20.50
  -4  -1   0  480.95   56.49
   4  -1   0  510.45   60.89
  -4  -1   0  560.44   74.99
   4  -1   0  539.85   59.79
   4   1   0  440.26   55.59
   4   1   0  557.54   58.79
  -4   1   0  565.34   58.49
   4   1   0  459.85   61.49
  -5  -1   0 1548.55  180.78
   5  -1   0 1445.16  171.28
   5  -1   0 1596.34  157.88
  -5  -1   0 1513.55  160.48
   5   1   0 1360.56  156.48
  -5   1   0 1509.85  161.78
   5   1   0 1574.64  172.98
  -6  -1   0  507.55   79.89
   6  -1   0  433.16   59.19
  -6  -1   0  443.96   55.59
   6  -1   0  413.26   63.39
   6   1   0  497.95   66.49
  -6   1   0  528.05   57.79
   6   1   0  352.56   62.49
   7  -1   0 1172.78  151.28
  -7  -1   0 1357.86  143.19
   7  -1   0 1155.98  141.69
   7   1   0 1368.06  153.88
   7   1   0 1344.37  143.09
  -7   1   0 1406.86  144.49
  -8  -1   0  393.46   51.79
   8  -1   0  226.48   53.49
   8  -1   0  289.37   51.39
   8   1   0  394.86   55.39
   8   1   0  386.26   58.99
  -8   1   0  248.48   45.90
   9  -1   0  624.14   89.69
   9  -1   0  573.14   87.39
  -9  -1   0  679.23   80.59
  -9   1   0  667.93   85.89
   9   1   0  650.13   91.09
   9   1   0  645.74   90.49
 -10  -1   0  383.66   58.39
  10  -1   0  233.88   54.89
  10  -1   0  352.06   65.69
  10   1   0  390.66   63.79
  10   1   0  355.56   63.99
 -10   1   0  441.06   61.69
 -11  -1   0  170.18   42.50
  11  -1   0  224.58   55.19
  11   1   0  172.98   45.80
 -11   1   0  187.88   43.70
  11   1   0  204.58   55.99
  12  -1   0   66.59   44.80
 -12  -1   0  123.19   38.10
  12   1   0   74.29   46.00
  12   1   0   63.59   37.80
 -12   1   0  131.69   40.10
  13  -1   0   -2.90   39.80
  13   1   0  132.09   55.39
 -13   1   0   52.39   38.90
  14  -1   0  204.78   62.49
  14   1   0   28.70   48.40
 -14   1   0   99.59   50.59
   0  -2   0  495.05   56.69
   0  -2   0  435.06   50.79
   0  -2   0  416.96   47.60
   0   2   0  445.66   47.60
  -1  -2   0 1568.64  161.78
   1  -2   0 1451.85  161.18
   1  -2   0 1522.95  165.58
  -1  -2   0 1581.64  178.08
   1   2   0 1617.74  173.28
  -1   2   0 1493.25  165.28
  -2  -2   0  160.78   21.30
  -2  -2   0  110.39   34.70
   2  -2   0  214.88   35.10
   2  -2   0  144.19   21.90
  -2   2   0  148.29   30.20
  -2   2   0  175.58   23.40
   2   2   0  148.69   24.40
   2   2   0  146.89   20.00
  -3  -2   0 2314.37  255.57
  -3  -2   0 2104.69  229.18
   3   2   0 2134.39  219.68
  -3   2   0 2329.77  231.38
   3   2   0 2130.79  228.68
   3   2   0 2267.87  247.88
  -4  -2   0  -19.30    7.20
  -4  -2   0   37.80   28.30
   4  -2   0   25.30   13.30
  -4   2   0    6.70   10.20
   4   2   0    4.80    7.40
   4   2   0    0.80   11.60
   4   2   0   -7.10   12.50
   5  -2   0  520.95   71.39
  -5  -2   0  611.14   66.39
  -5  -2   0  678.03   93.19
   5  -2   0  604.04   70.99
  -5   2   0  634.84   69.19
   5   2   0  520.65   64.79
   5   2   0  581.24   67.99
   5   2   0  632.64   73.79
  -6  -2   0   25.50   15.30
   6  -2   0   21.20   18.50
  -6  -2   0   36.30   37.00
   6  -2   0   23.60   23.00
  -6   2   0    4.10   15.60
   6   2   0   44.90   20.30
   6   2   0   37.10   21.70
   7  -2   0   26.30   17.90
  -7  -2   0   14.50   16.00
  -7  -2   0    5.60   36.10
   7  -2   0   -3.90   23.40
   7   2   0    8.30   19.30
  -7   2   0   31.90   19.40
   7   2   0   26.20   25.20
   8  -2   0   62.39   29.70
  -8  -2   0   63.29   22.30
   8  -2   0   51.19   23.90
  -8  -2   0   33.20   40.90
   8   2   0  104.29   29.10
   8   2   0  126.99   33.70
  -8   2   0   86.39   24.20
  -9  -2   0  -17.90   17.50
   9  -2   0   36.50   22.20
   9  -2   0    0.20   29.50
   9   2   0   -5.00   19.10
   9   2   0  -15.40   25.00
  -9   2   0   16.90   21.90
  10  -2   0  228.28   56.99
 -10  -2   0  337.27   52.99
  10   2   0  288.67   59.49
  10   2   0  376.96   59.89
 -10   2   0  295.47   52.69
 -11  -2   0  118.99   37.40
  11  -2   0   55.59   39.90
  11   2   0   32.10   30.00
 -11   2   0   38.50   32.60
  11   2   0   10.90   35.50
  12  -2   0  350.66   65.09
 -12  -2   0  249.38   54.79
  12   2   0  324.07   67.89
  12   2   0  194.28   54.59
 -12   2   0  188.68   51.19
  13   2   0  151.78   60.19
 -13   2   0  261.67   58.79
 -14   2   0   78.99   45.50
  14   2   0   64.99   52.69
   0  -3   0   -9.20   13.10
   0  -3   0  -35.70   15.60
   0   3   0  -18.90    9.90
   0   3   0   -4.10    5.60
   1  -3   0  238.98   38.10
   1  -3   0  204.78   37.10
  -1  -3   0  194.68   31.00
  -1  -3   0  141.99   38.80
   1  -3   0  196.58   27.80
   1   3   0  218.98   30.30
   1   3   0  180.38   29.80
  -1   3   0  196.78   27.30
  -1   3   0  205.48   36.00
  -2  -3   0  123.79   33.80
  -2  -3   0   82.69   19.00
   2  -3   0   77.89   24.20
   2  -3   0   96.29   28.40
  -2   3   0  123.69   19.80
   2   3   0  112.69   21.80
   2   3   0   98.39   17.50
  -2   3   0  108.09   31.10
   3  -3   0  648.34   85.99
   3  -3   0  504.55   71.89
  -3  -3   0  707.53   91.99
  -3  -3   0  581.14   65.49
  -3   3   0  638.34   67.69
   3   3   0  601.24   62.09
   3   3   0  550.94   71.99
   3   3   0  594.04   64.49
  -4  -3   0   16.10   27.50
   4  -3   0    9.10   17.10
  -4  -3   0   34.90   13.10
   4   3   0    3.70    7.80
  -4   3   0   -4.70   11.70
   4   3   0   -3.70   12.10
   4   3   0   -3.20   11.60
  -5  -3   0   65.79   37.00
   5  -3   0  121.89   27.30
  -5  -3   0  117.89   21.10
   5   3   0   67.99   16.40
  -5   3   0   83.39   22.00
   5   3   0  123.69   26.20
   5   3   0  136.39   28.30
  -6  -3   0   75.79   43.20
   6  -3   0   10.50   21.30
  -6  -3   0   23.40   15.50
  -6   3   0   42.60   19.10
   6   3   0   51.99   24.30
   6   3   0    8.70   18.20
   7  -3   0   88.69   29.00
  -7  -3   0   35.20   40.60
  -7  -3   0  147.69   27.60
  -7   3   0  116.99   27.50
   7   3   0   73.99   27.10
   7   3   0  178.38   36.40
  -8  -3   0   -0.90   15.70
   8  -3   0  -10.30   24.20
  -8  -3   0   26.00   40.20
  -8   3   0    6.00   18.40
   8   3   0   20.10   25.60
   8   3   0   12.50   20.80
   9  -3   0   13.00   23.90
  -9  -3   0    2.70   20.20
  -9  -3   0  -25.80   45.40
   9   3   0   25.30   28.80
  -9   3   0   43.70   21.90
   9   3   0    9.40   22.00
 -10  -3   0   58.29   27.70
  10   3   0   43.70   30.80
 -10   3   0   47.40   26.00
  10   3   0   24.00   34.00
 -11  -3   0  158.28   41.10
  11   3   0  155.98   51.99
 -11   3   0  138.79   41.10
  11   3   0  138.59   42.70
 -12   3   0   31.70   30.00
  12   3   0   16.80   37.80
  12   3   0   -8.50   35.10
  13   3   0   50.99   42.40
 -13   3   0   58.69   44.00
  13   3   0  127.29   53.39
  14   3   0  -93.29   42.90
 -14   3   0  -19.00   41.10
   0  -4   0  323.77   56.09
   0  -4   0  334.27   48.30
   0   4   0  273.17   35.50
   0   4   0  297.07   44.90
   1  -4   0  815.32   89.59
  -1  -4   0  814.22   85.39
  -1  -4   0  868.01   99.79
   1  -4   0  684.93   93.89
   1   4   0  689.43   83.49
  -1   4   0  837.32  102.19
   1   4   0  647.44   87.29
  -1   4   0  721.63   80.99
   2  -4   0  864.31  105.09
   2  -4   0  922.01  105.19
  -2  -4   0  843.62   95.69
  -2  -4   0  820.22  111.29
   2   4   0  868.61   94.49
   2   4   0  807.82  101.59
  -2   4   0  878.81   94.99
  -3  -4   0 1155.28  157.08
   3  -4   0 1357.06  148.69
  -3  -4   0 1271.67  136.09
   3  -4   0 1217.18  146.89
  -3   4   0 1325.57  137.19
   3   4   0 1204.88  134.39
   3   4   0 1249.88  147.19
   4  -4   0   14.10   19.30
  -4  -4   0   19.00   14.20
   4  -4   0   79.29   31.20
  -4  -4   0   27.40   31.10
   4   4   0    4.40    8.90
   4   4   0   10.70   14.70
  -4   4   0    9.20   13.00
   4   4   0   17.10   12.60
  -5  -4   0  253.87   60.49
  -5  -4   0  186.38   32.50
   5  -4   0  258.27   40.60
   5   4   0  160.68   32.00
   5   4   0  193.88   28.80
  -5   4   0  193.28   34.60
   5   4   0  223.48   40.40
  -6  -4   0   97.69   22.40
   6  -4   0   74.39   28.80
  -6  -4   0  105.39   46.90
  -6   4   0   52.29   20.90
   6   4   0   72.39   25.20
   6   4   0   20.90   20.10
   7  -4   0  398.46   65.69
  -7  -4   0  328.07   78.79
  -7  -4   0  476.25   60.99
   7   4   0  586.64   75.69
  -7   4   0  452.45   62.89
   7   4   0  421.26   63.79
  -8  -4   0   80.79   47.00
   8  -4   0   76.59   33.40
  -8  -4   0  156.98   30.00
  -8   4   0   45.50   24.00
   8   4   0   85.49   30.00
   8   4   0   76.59   29.90
  -9  -4   0   31.40   23.10
  -9  -4   0   65.69   50.09
   9   4   0   16.20   24.00
  -9   4   0   11.40   24.00
   9   4   0   46.00   31.50
 -10  -4   0  133.79   66.59
 -10  -4   0  265.57   45.30
  10   4   0  255.37   54.69
  10   4   0  232.98   55.29
 -10   4   0  200.08   44.60
 -11  -4   0   15.60   60.79
  11   4   0    0.70   34.20
  11   4   0   13.70   31.90
 -11   4   0   50.39   33.60
  12   4   0  269.37   66.19
 -12   4   0  289.17   60.89
  12   4   0  300.57   64.49
  13   4   0   48.80   50.49
  13   4   0  -63.09   36.90
 -13   4   0   63.09   41.30
  14   4   0  195.98   61.19
 -14   4   0  111.19   52.89
  14   4   0   63.89   55.69
   0  -5   0  -28.70   20.60
   0  -5   0   14.60   18.30
   0   5   0   -2.80    8.00
  -1  -5   0   36.50   21.80
   1  -5   0   23.80   27.90
  -1  -5   0   57.99   32.70
   1  -5   0   -1.20   20.20
  -1   5   0   59.19   14.90
   1   5   0   59.49   15.10
   1   5   0   47.90   18.10
   1   5   0   26.90   15.20
   2  -5   0  150.68   36.90
   2  -5   0  182.18   41.40
  -2  -5   0  132.39   28.30
  -2  -5   0  173.88   44.30
   2   5   0  101.99   25.90
   2   5   0  173.08   28.40
  -2   5   0  164.28   27.70
   3  -5   0  747.23   84.19
   3  -5   0  628.44   87.69
  -3  -5   0  606.84   71.39
  -3  -5   0  639.04   97.89
   3   5   0  508.25   69.59
   3   5   0  456.25   62.19
  -3   5   0  517.85   68.49
  -4  -5   0  210.78   31.30
   4  -5   0  118.49   42.70
   4  -5   0  213.98   38.40
  -4  -5   0  261.07   59.79
   4   5   0  130.29   24.10
  -4   5   0   85.09   24.80
   4   5   0  147.79   33.10
   5  -5   0 1743.23  211.58
  -5  -5   0 1981.70  196.68
  -5  -5   0 1793.32  227.08
   5  -5   0 1760.72  212.18
   5   5   0 1806.32  212.88
   5   5   0 1846.62  185.78
   5   5   0 1708.23  193.18
  -5   5   0 1930.71  198.68
   6  -5   0  940.31  111.09
  -6  -5   0  739.23  132.19
  -6  -5   0  849.72  100.89
  -6   5   0  948.31  104.19
   6   5   0  955.90  112.49
   6   5   0  811.02   97.19
  -7  -5   0 1594.64  171.68
  -7  -5   0 1322.17  208.88
   7  -5   0 1416.86  183.88
   7   5   0 1621.84  166.58
   7   5   0 1813.32  190.08
  -7   5   0 1556.44  173.58
  -8  -5   0   41.10   23.60
  -8  -5   0   66.79   50.09
   8   5   0  126.09   35.70
  -8   5   0   46.90   23.80
   8   5   0   31.90   27.20
  -9  -5   0  772.02   95.09
  -9  -5   0  457.15  119.09
   9   5   0  869.21  105.89
   9   5   0  836.82  114.59
  -9   5   0  867.61   98.39
 -10  -5   0    6.70   52.89
  10   5   0   10.20   28.80
 -10   5   0   -1.20   25.50
  10   5   0   43.70   34.60
 -11  -5   0  233.98   85.69
  11   5   0  288.97   67.19
 -11   5   0  351.16   65.19
  11   5   0  463.15   76.79
  12   5   0  283.67   67.79
  12   5   0  332.07   71.19
 -12   5   0  313.47   62.69
  13   5   0  -29.10   37.30
 -13   5   0  -15.00   33.80
  13   5   0   41.50   51.79
   0  -6   0 1231.18  147.69
   0  -6   0  976.60  118.49
   0   6   0  950.00  109.09
   1  -6   0  481.65   74.19
   1  -6   0  541.05   82.29
  -1  -6   0  548.15   73.39
  -1  -6   0  430.96   81.69
  -1   6   0  428.66   59.09
   1   6   0  578.74   70.89
   1   6   0  404.06   54.39
   2  -6   0 1571.84  181.48
   2  -6   0 1544.35  173.18
  -2  -6   0 1675.33  188.98
  -2  -6   0 1431.16  164.98
   2   6   0 1398.76  173.78
  -2   6   0 1464.75  161.78
   3  -6   0 1190.88  151.18
   3  -6   0 1280.17  160.68
  -3  -6   0 1190.18  137.59
  -3  -6   0 1277.47  174.58
  -3   6   0 1255.17  135.69
   3   6   0 1210.58  146.19
   3   6   0 1224.48  137.39
   4  -6   0 1117.29  142.39
  -4  -6   0  968.30  116.29
  -4  -6   0 1370.36  163.58
   4  -6   0 1066.39  129.29
   4   6   0 1088.49  115.89
   4   6   0  907.01  123.79
  -4   6   0  986.70  115.69
  -5  -6   0  748.53   86.99
   5  -6   0  768.02  102.39
  -5  -6   0  798.52  126.19
   5  -6   0  744.53  113.59
  -5   6   0  711.23   87.09
   5   6   0  679.13   94.39
  -6  -6   0  -31.30   36.30
   6  -6   0   -1.70   26.40
  -6  -6   0  -24.70   17.40
   6   6   0   44.00   23.90
   6   6   0   16.30   18.70
  -6   6   0   30.30   20.30
  -7  -6   0   12.90   23.20
   7  -6   0  -15.80   27.90
  -7  -6   0   37.70   45.30
   7   6   0   73.89   26.70
  -7   6   0   56.79   23.10
   7   6   0   35.80   24.40
  -8  -6   0   84.29   54.19
  -8  -6   0   65.09   25.60
   8   6   0   51.19   28.40
  -8   6   0   44.40   23.70
   8   6   0   33.10   24.90
  -9  -6   0  117.79   59.09
  -9   6   0   17.80   22.50
   9   6   0   48.70   29.30
   9   6   0    6.10   27.00
 -10  -6   0   51.49   57.49
  10   6   0   21.20   32.70
 -10   6   0    7.80   23.90
  10   6   0  111.09   38.30
 -11  -6   0  170.78   76.19
  11   6   0  246.08   57.49
  11   6   0  198.18   52.79
 -11   6   0  114.59   43.40
 -12  -6   0  273.57  103.19
  12   6   0  326.47   72.89
  12   6   0  541.35   89.39
 -12   6   0  442.86   71.79
  13   6   0  151.88   57.49
 -13   6   0  166.28   51.29
  13   6   0   78.99   50.09
   0  -7   0   11.20   24.70
   0  -7   0   22.40   35.40
   0   7   0   -8.80   14.00
   0   7   0    7.20   12.20
  -1  -7   0  238.18   58.19
   1  -7   0  377.26   61.79
   1  -7   0  362.66   66.39
  -1  -7   0  151.28   43.50
   1   7   0  219.38   42.40
   1   7   0  230.38   36.80
  -1   7   0  245.68   38.90
   2  -7   0  131.09   50.59
  -2  -7   0  254.67   49.30
  -2  -7   0  236.68   65.49
   2  -7   0  287.87   63.69
   2   7   0  257.77   40.40
   2   7   0  350.86   52.59
  -2   7   0  361.16   46.10
  -3  -7   0  697.43  111.19
   3  -7   0  532.05   93.99
  -3  -7   0  571.04   81.49
   3  -7   0  838.12  102.99
  -3   7   0  577.34   76.59
   3   7   0  526.55   83.49
   4  -7   0  616.44   90.79
   4  -7   0  661.93  100.39
  -4  -7   0  542.95   76.49
  -4  -7   0  480.05  101.99
   4   7   0  521.35   81.89
  -4   7   0  537.45   73.39
   5  -7   0  626.74   97.59
   5  -7   0  592.54  109.09
  -5  -7   0  806.62   90.99
  -5  -7   0  629.94  114.69
   5   7   0  624.24   94.39
  -5   7   0  673.03   82.29
  -6  -7   0  958.80  108.59
   6  -7   0  797.52  120.99
  -6  -7   0  706.93  136.49
  -6   7   0 1001.30  108.99
   6   7   0  951.10  117.79
  -7  -7   0  475.75  101.29
  -7  -7   0  481.65   68.59
  -7   7   0  429.76   67.09
   7   7   0  558.34   80.29
   8   7   0  814.72  110.49
  -8   7   0  601.44   88.19
  -9  -7   0  172.18   79.39
   9   7   0  245.28   57.49
  -9   7   0  305.87   51.59
 -10  -7   0  494.85  115.49
  10   7   0  681.13  103.69
 -10   7   0  677.23   93.69
 -11  -7   0  125.59   78.39
 -11   7   0  105.49   39.50
  11   7   0  203.18   54.09
 -12  -7   0  188.88   82.59
  12   7   0  177.68   55.99
 -12   7   0   76.79   41.10
 -13  -7   0   73.69   72.49
  13   7   0   23.70   47.70
 -13   7   0   22.20   37.80
   0  -8   0  742.93  119.49
   0  -8   0  730.83  105.79
   0   8   0  657.93   88.79
   0   8   0  705.43   81.79
  -1  -8   0 1434.76  178.88
  -1  -8   0 1468.55  198.28
   1  -8   0 1330.97  181.38
   1  -8   0 1393.26  195.88
   1   8   0 1760.92  186.08
   1   8   0 1700.83  170.68
  -1   8   0 1605.54  171.38
   2  -8   0   67.89   37.80
  -2  -8   0   29.80   38.90
  -2  -8   0  139.59   37.10
   2  -8   0  156.28   46.40
   2   8   0   54.29   25.10
   2   8   0   22.20   17.30
  -2   8   0   32.60   20.00
  -3  -8   0  118.99   36.80
  -3  -8   0   80.49   51.09
   3  -8   0  211.88   53.99
   3  -8   0  122.59   47.10
  -3   8   0  128.29   30.30
   3   8   0  145.99   36.70
   4  -8   0  302.67   56.89
  -4  -8   0  152.98   40.90
  -4  -8   0  134.89   58.59
   4  -8   0  102.09   44.70
   4   8   0  106.99   33.40
  -4   8   0  121.19   30.10
   5  -8   0  196.48   58.59
  -5  -8   0  194.98   60.89
   5  -8   0   67.59   43.20
  -5  -8   0  226.88   42.20
  -5   8   0  109.69   30.80
   5   8   0  152.58   37.80
  -6  -8   0   96.49   48.60
   6  -8   0  144.39   51.19
  -6  -8   0   47.90   30.30
   6   8   0   97.99   31.00
  -6   8   0  104.29   28.00
  -7  -8   0   -6.90   47.10
   7   8   0   20.30   23.40
  -7   8   0   21.60   19.10
  -8  -8   0   54.39   52.29
   8   8   0    2.50   25.00
  -8   8   0    8.10   21.50
  -9  -8   0   81.09   53.59
  -9   8   0   28.10   27.40
   9   8   0    9.90   29.70
 -10  -8   0   89.59   57.19
 -10   8   0   75.79   34.00
  10   8   0   80.99   43.80
 -11  -8   0  100.19   66.59
 -11   8   0  150.38   41.70
  11   8   0   81.99   46.20
 -12  -8   0   60.39   72.29
 -12   8   0  -31.80   33.50
  12   8   0   53.79   43.10
   0  -9   0   36.50   28.60
   0  -9   0    9.10   35.80
   0   9   0    8.50   12.00
   0   9   0    3.80   17.50
   1  -9   0   15.80   30.00
  -1  -9   0  -37.40   27.30
  -1  -9   0   14.40   38.50
   1  -9   0   55.19   38.50
   1   9   0   19.00   15.10
   1   9   0   19.90   21.00
  -1   9   0   30.40   19.20
  -1   9   0   -1.60   14.70
   2  -9   0   58.79   45.30
   2  -9   0  193.48   52.39
  -2  -9   0   49.10   34.50
  -2  -9   0   67.59   50.79
   2   9   0   81.09   28.50
   2   9   0   88.69   24.60
  -2   9   0   56.99   22.00
   3  -9   0   45.60   40.30
  -3  -9   0  -38.40   34.80
   3  -9   0   18.60   32.80
  -3  -9   0  -20.80   24.70
   3   9   0   10.40   18.50
   3   9   0   -2.40   14.10
  -3   9   0   -3.00   16.30
  -4  -9   0   89.89   33.90
   4  -9   0    9.30   33.00
   4  -9   0  -41.20   34.90
  -4  -9   0   40.60   43.40
  -4   9   0    0.20   16.50
   4   9   0    0.90   17.60
  -5  -9   0  -16.10   40.30
   5  -9   0    7.80   42.50
  -5  -9   0   59.69   31.90
   5  -9   0    7.20   34.00
   5   9   0  -22.80   16.50
  -5   9   0   55.79   21.90
  -6  -9   0   42.10   52.19
   6  -9   0  122.19   54.29
  -6   9   0   45.10   25.90
   6   9   0   90.69   31.90
  -7  -9   0   -3.10   49.80
   7   9   0   11.70   27.80
  -7   9   0   -7.50   19.90
  -8  -9   0   51.59   53.09
  -8   9   0   36.00   27.70
   8   9   0    6.30   23.90
  -9  -9   0   40.10   56.39
   9   9   0   48.10   33.60
  -9   9   0   71.09   29.90
 -10  -9   0  -56.79   52.19
  10   9   0  -16.10   31.00
 -10   9   0   -7.40   26.30
 -11  -9   0   81.89   66.99
 -11   9   0    1.10   30.00
  11   9   0   60.29   43.80
 -12  -9   0   -8.70   68.29
 -12   9   0   34.80   40.20
  12   9   0  -46.10   37.90
   0 -10   0  659.43  118.29
   0 -10   0  674.43  109.09
   0  10   0  704.43   81.39
   0  10   0  594.44   93.29
   1 -10   0   83.29   42.40
  -1 -10   0   37.30   33.70
   1 -10   0   20.70   37.40
  -1 -10   0   38.40   45.60
  -1  10   0   45.60   20.90
   1  10   0   44.60   23.80
  -1  10   0   -3.90   18.40
   1  10   0    5.50   14.40
  -2 -10   0  474.15  103.49
  -2 -10   0  403.36   76.09
   2 -10   0  673.93  105.59
   2 -10   0  470.55   91.59
  -2  10   0  395.66   65.09
  -2  10   0  446.46   69.59
   2  10   0  447.66   73.49
   2  10   0  459.15   63.29
  -3 -10   0  -25.30   25.60
  -3 -10   0   35.70   47.80
   3 -10   0   31.60   44.00
   3 -10   0  -27.00   38.70
  -3  10   0   88.59   25.90
   3  10   0   74.99   31.40
   3  10   0   42.80   17.90
   4 -10   0  177.38   60.09
  -4 -10   0  180.88   69.39
  -4 -10   0  157.68   49.00
   4 -10   0  235.18   73.89
   4  10   0  274.57   52.99
  -4  10   0  257.37   45.60
   4  10   0  185.68   36.10
  -5 -10   0   15.10   44.80
   5 -10   0  -29.50   45.90
  -5  10   0   39.20   23.70
   5  10   0   26.60   26.30
   6 -10   0   25.10   53.99
  -6 -10   0   89.29   58.99
  -6  10   0  -23.40   20.20
   6  10   0   20.40   24.30
  -7 -10   0  -12.60   49.30
  -7  10   0   60.29   27.70
   7  10   0  120.69   38.80
  -8 -10   0  122.99   61.49
  -8  10   0   22.90   26.90
   8  10   0   41.70   33.20
  -9 -10   0  158.58   74.09
   9  10   0   77.89   40.90
  -9  10   0   49.60   27.70
 -10 -10   0  110.29   68.99
  10  10   0   29.10   35.40
 -10  10   0   69.09   34.00
 -11 -10   0   15.50   58.29
  11  10   0  116.79   47.90
 -11  10   0   22.90   33.10
   0 -11   0    9.30   41.80
   0 -11   0  -11.70   38.40
   0  11   0   17.90   23.50
   0  11   0  -24.70   15.20
  -1 -11   0  195.68   55.49
   1 -11   0  162.58   60.29
  -1 -11   0  221.78   70.19
   1 -11   0  283.37   76.59
  -1  11   0  163.98   34.80
   1  11   0  115.49   30.30
  -1  11   0  193.78   42.10
   1  11   0   42.20   30.80
   2 -11   0   11.70   46.30
  -2 -11   0   10.50   49.10
  -2 -11   0   -8.80   35.00
   2 -11   0    6.40   40.10
  -2  11   0   -9.20   18.90
   2  11   0   24.30   26.60
   2  11   0    9.10   15.50
  -2  11   0   13.30   22.20
  -3 -11   0  227.28   90.99
  -3 -11   0  698.53   95.79
   3 -11   0  694.33  116.29
   3 -11   0  519.05  105.79
   3  11   0  496.55   69.19
  -3  11   0  593.94   77.39
   3  11   0  494.75   82.49
  -3  11   0  476.05   76.29
   4 -11   0   90.99   54.99
   4 -11   0   25.90   52.89
  -4 -11   0  131.79   47.10
  -4 -11   0   10.00   47.50
  -4  11   0   36.50   24.80
   4  11   0   84.39   24.10
   4  11   0   62.99   32.10
   5 -11   0  715.53  131.09
  -5 -11   0  531.95  126.79
   5  11   0  729.43  107.59
  -5  11   0  709.63   95.29
   6 -11   0  173.98   67.39
  -6 -11   0   58.09   57.29
  -6  11   0   85.49   33.30
   6  11   0   96.79   36.80
  -7 -11   0  441.06  121.29
   7  11   0  825.02  114.89
  -8 -11   0  -51.79   47.40
   8  11   0   67.99   37.70
  -8  11   0   28.30   30.00
  -9 -11   0  432.86  109.69
  -9  11   0  384.46   71.69
   9  11   0  535.45   89.99
 -10 -11   0    8.10   58.69
  10  11   0  -19.80   33.30
 -10  11   0  -17.70   30.60
   0 -12   0 1052.99  159.58
   0 -12   0 1264.47  185.98
   0  12   0  948.41  133.69
   0  12   0 1109.19  124.89
  -1 -12   0  947.11  153.28
   1 -12   0 1105.99  176.08
  -1 -12   0 1037.30  175.18
   1 -12   0 1230.28  167.88
  -1  12   0 1108.19  135.69
  -1  12   0 1009.70  124.59
   1  12   0 1085.79  123.69
   1  12   0  996.90  136.89
  -2 -12   0 1076.69  136.09
   2 -12   0 1000.20  152.18
  -2 -12   0  714.63  140.09
   2 -12   0 1236.88  154.48
   2  12   0  782.22   95.39
  -2  12   0  604.04   99.29
   2  12   0  665.43  110.79
  -2  12   0  800.92  111.59
   3 -12   0  689.63  125.19
   3 -12   0 1068.69  145.49
  -3 -12   0  523.95  126.29
  -3 -12   0  662.53  114.59
  -3  12   0  557.74   89.39
   3  12   0  711.53   89.39
   3  12   0  541.75   97.99
  -3  12   0  796.02  100.69
  -4 -12   0  235.38   84.09
   4 -12   0  333.97   95.99
   4  12   0  301.57   60.19
  -4  12   0  221.38   48.90
  -4  12   0  199.98   46.40
   5 -12   0   -4.60   57.29
  -5 -12   0   80.39   60.39
   5  12   0   26.20   27.70
  -5  12   0   29.60   26.10
   6 -12   0  350.66   97.99
  -6 -12   0    1.40   54.99
  -6  12   0   50.69   30.90
   6  12   0   84.59   33.30
  -7 -12   0  -59.19   54.99
   7  12   0   19.90   32.20
  -7  12   0  -23.20   24.60
  -8 -12   0   33.50   59.09
   8  12   0   14.10   32.70
  -8  12   0    5.50   31.30
  -9 -12   0  112.29   68.79
   9  12   0   31.30   37.30
  -9  12   0   19.10   30.10
   0 -13   0   76.49   64.69
   0 -13   0   72.29   58.79
   0  13   0  -38.20   23.60
   0  13   0    4.00   20.00
   1 -13   0   22.80   60.49
  -1 -13   0    3.60   50.89
   1 -13   0  -35.90   52.99
  -1 -13   0   87.29   62.79
  -1  13   0   19.40   24.50
  -1  13   0    0.20   26.80
   1  13   0  -12.60   20.60
   1  13   0   13.50   29.80
  -2 -13   0  279.37   90.69
   2 -13   0   77.79   75.09
   2 -13   0  143.29   74.49
  -2 -13   0  266.97   72.29
   2  13   0  215.68   49.40
  -2  13   0   67.59   35.10
  -2  13   0  160.08   43.80
   2  13   0  223.48   41.50
  -3 -13   0  -30.90   61.49
   3 -13   0    4.60   65.29
   3 -13   0  130.39   63.79
  -3  13   0   11.30   26.40
  -3  13   0   47.00   31.00
   3  13   0   52.29   31.70
   4 -13   0  469.95  112.59
  -4 -13   0  636.44  131.39
   4  13   0  393.26   82.29
  -4  13   0  624.04   84.39
  -5 -13   0   35.70   63.89
   5 -13   0   28.90   81.09
   5  13   0   60.19   32.50
  -5  13   0   69.89   33.70
  -6 -13   0  522.35  131.69
   6  13   0  722.63  115.79
  -6  13   0  764.22  103.29
  -7 -13   0   67.29   68.59
   7  13   0  143.69   48.70
  -7  13   0  166.28   44.90
  -8 -13   0  490.95  118.29
   8  13   0  431.86   85.39
  -8  13   0  424.36   76.69
   0 -14   0   63.69   69.59
   0 -14   0   99.09   67.49
   0  14   0    7.70   24.10
   0  14   0   21.10   29.40
  -1 -14   0  629.54  148.19
   1 -14   0  879.31  154.28
   1 -14   0  781.62  142.59
  -1  14   0  760.02  118.09
  -1  14   0  739.13  104.69
   1  14   0  812.62  105.99
   1  14   0  761.92  116.99
  -2 -14   0   96.19   83.49
   2 -14   0   67.09   70.59
   2 -14   0   72.69   69.39
  -2  14   0   54.39   35.20
   2  14   0   83.79   37.20
  -2  14   0   46.30   31.60
  -3 -14   0  207.48   96.09
   3 -14   0  273.67  109.09
   3  14   0  458.95   78.89
  -3  14   0  306.57   63.19
  -4 -14   0  108.99   78.69
   4 -14   0  101.89   85.29
  -4  14   0   59.59   33.90
   4  14   0  137.19   46.20
   5 -14   0  326.17  101.29
  -5 -14   0  101.09   76.09
  -5  14   0  199.88   50.69
   5  14   0  125.59   50.29
  -6 -14   0   12.30   64.69
   6  14   0   19.80   35.50
  -6  14   0    2.60   34.00
  -7 -14   0  -34.50   66.29
  -7  14   0   35.70   34.90
   7  14   0  -18.10   32.90
   0 -15   0  -31.40   72.59
   0  15   0    4.50   27.60
   0  15   0  -36.80   25.70
   1 -15   0  -35.00   71.19
  -1 -15   0  -54.29   75.29
   1 -15   0    3.30   70.69
   1  15   0    3.40   27.50
  -1  15   0   -0.90   29.40
  -1  15   0   13.00   29.60
   2 -15   0   61.59   84.39
  -2 -15   0  -40.50   64.59
   2 -15   0   21.10   68.29
  -2  15   0   35.90   37.70
  -2  15   0   47.30   34.10
   2  15   0   17.60   33.00
  -3 -15   0  -47.70   62.19
   3 -15   0  -32.50   70.79
  -3  15   0    1.20   29.60
   3  15   0   -8.10   32.40
   4 -15   0   46.30   96.09
  -4 -15   0   84.19   75.89
  -4  15   0   18.70   33.70
   4  15   0   75.79   40.90
   5 -15   0  128.19  101.59
  -5 -15   0    0.50   69.59
   5  15   0  -44.10   28.50
  -5  15   0  -15.30   33.10
   0 -16   0   54.29   86.79
   0  16   0   33.40   37.40
  14   0  -1   13.70   49.99
  13   0  -1  -90.39   34.20
 -13   0   1   34.10   41.00
 -12   0   1   43.30   36.40
  12   0  -1   20.30   38.40
  11   0  -1   55.59   34.90
  11   0  -1   65.89   40.20
 -11   0   1   42.70   29.70
  10   0  -1   27.00   25.80
 -10   0   1   47.70   25.60
  10   0  -1   49.20   32.90
   9   0  -1 1069.19  137.59
  -9   0   1 1204.38  130.39
   9   0  -1 1133.69  139.49
   8   0  -1   42.00   21.90
   8   0  -1   37.20   26.40
  -8   0   1   10.10   20.90
  -7   0   1 2807.92  287.37
   7   0  -1 2583.14  306.37
   7   0  -1 2729.93  278.97
  -6   0   1  -18.30   13.10
   6   0  -1  -27.10   12.80
   6   0  -1   14.00   21.20
  -5   0   1 4460.25  499.25
   5   0  -1 4976.50  479.35
   5   0  -1 5002.30  535.35
   4   0  -1   41.90   15.00
  -4   0   1   55.19   14.80
   4   0  -1   63.89   19.00
   3   0  -1 5964.70  603.34
   3   0  -1 5786.92  646.24
   3   0  -1 5668.43  576.54
  -3   0   1 5889.81  603.44
  -2   0   1    0.80    5.70
   2   0  -1    1.40    5.40
   2   0  -1   -0.70    7.20
   2   0  -1   -6.80    7.50
   1   0  -1 4241.88  417.36
  -2   0  -1    2.10   10.50
   2   0   1   -6.90    7.90
   2   0   1    4.40    4.60
  -2   0  -1   -4.00    4.20
   3   0   1  463.85   55.19
   3   0   1  478.95   54.29
  -3   0  -1  519.95   54.79
  -3   0  -1  441.96   62.49
   3   0   1  505.35   57.99
  -4   0  -1   17.70   20.10
   4   0   1   26.00   15.00
   4   0   1    6.60    8.30
  -4   0  -1   13.00   10.10
   4   0   1   20.90   11.40
  -5   0  -1    7.40   22.50
   5   0   1   17.60   13.10
   5   0   1   -2.70   16.80
  -5   0  -1    6.60   10.70
  -6   0  -1   93.39   21.50
   6   0   1   79.19   25.90
   6   0   1   30.50   18.50
   7   0   1  602.14   74.59
   7   0   1  669.33   81.29
  -7   0  -1  542.05   69.89
   8   0   1  -21.90   16.30
  -8   0  -1   40.00   20.20
   8   0   1   77.69   28.00
  -9   0  -1 1754.42  184.68
   9   0   1 1675.43  182.68
   9   0   1 1601.74  195.88
  10   0   1  -18.30   28.60
  10   0   1  -14.90   21.00
 -10   0  -1  -27.80   22.30
  11   0   1 1097.69  152.58
  11   0   1 1146.89  151.58
 -11   0  -1 1452.35  147.29
  12   0   1   48.20   41.20
 -12   0  -1   81.49   35.80
  13   0   1  635.14  105.09
 -13   0  -1  672.83  100.09
  14   0   1  -11.90   51.69
  14  -1  -1  182.38   62.39
  14   1  -1    7.70   48.70
 -14   1   1   81.19   52.19
 -13  -1   1  134.69   46.30
  13  -1  -1   46.80   47.60
  13   1  -1  137.69   57.49
 -13   1   1   77.39   42.70
 -12  -1   1  277.97   53.99
  12  -1  -1  162.68   56.49
  12   1  -1  233.98   59.79
 -12   1   1  251.57   54.79
  12   1  -1  159.58   51.69
  11  -1  -1  214.18   53.09
 -11  -1   1  237.08   46.50
  11   1  -1  171.48   51.39
  11   1  -1  190.58   44.90
 -11   1   1  150.48   44.10
  10  -1  -1  452.95   82.79
  10  -1  -1  541.05   83.89
 -10  -1   1  577.44   78.99
 -10   1   1  582.64   81.09
  10   1  -1  563.84   86.49
  10   1  -1  564.94   84.69
  -9  -1   1   20.50   21.80
   9  -1  -1   27.20   25.00
   9  -1  -1   13.00   31.50
  -9   1   1   30.90   25.80
   9   1  -1   65.19   30.20
   9   1  -1   27.10   21.40
  -8  -1   1  367.26   52.49
   8  -1  -1  322.97   59.69
   8  -1  -1  251.37   52.89
   8   1  -1  460.15   61.19
  -8   1   1  370.16   53.09
   8   1  -1  383.86   60.89
  -7  -1   1    7.70   16.00
   7  -1  -1   15.90   18.60
   7  -1  -1    4.90   24.30
   7   1  -1    6.30   24.40
  -7   1   1   60.59   20.90
   7   1  -1   16.40   19.30
  -6  -1   1  307.67   46.40
   6  -1  -1  348.87   53.39
   6  -1  -1  395.16   51.59
  -6   1   1  256.57   45.60
   6   1  -1  392.96   53.29
   6   1  -1  353.16   53.39
  -5  -1   1  183.68   41.00
   5  -1  -1  104.29   28.70
  -5  -1   1  119.49   22.40
   5  -1  -1  138.29   26.60
   5   1  -1  146.19   30.40
  -5   1   1  126.79   24.60
   5   1  -1  115.09   26.30
  -4  -1   1  366.56   61.49
   4  -1  -1  376.06   50.89
  -4  -1   1  413.56   47.10
   4  -1  -1  488.85   55.59
   4   1  -1  360.56   45.80
   4   1  -1  381.36   51.39
   4   1  -1  523.75   54.79
  -4   1   1  418.26   48.70
   3  -1  -1  419.16   47.10
  -3  -1   1  356.76   42.40
  -3  -1   1  465.15   59.69
   3  -1  -1  306.77   42.20
   3  -1  -1  389.26   46.50
   3   1  -1  355.66   46.60
  -3   1   1  401.96   43.80
   3   1  -1  329.07   41.90
   3   1  -1  492.75   48.70
  -2  -1   1  132.09   18.20
  -2  -1   1  149.09   27.50
   2  -1  -1  122.49   18.20
   2   1  -1  138.39   17.70
   2   1  -1  114.79   19.00
   2   1  -1  125.69   20.40
  -2   1   1  119.39   18.70
   1  -1  -1 1154.98  145.39
  -1  -1   1 1511.85  145.99
  -1   1   1 1542.45  145.89
   1  -1   1 1709.33  173.68
  -1   1  -1 1700.73  170.88
  -1   1  -1 1494.45  173.08
   2  -1   1 1636.94  162.28
   2  -1   1 1699.63  174.98
   2  -1   1 1597.64  169.98
  -2  -1  -1 1586.84  168.38
  -2  -1  -1 1623.24  186.48
   2   1   1 1682.93  182.18
  -2   1  -1 1616.84  174.68
  -2   1  -1 1568.04  169.88
   2   1   1 1606.04  162.18
   2   1   1 1648.94  168.38
   3  -1   1 1172.78  127.79
   3  -1   1 1261.77  123.69
  -3  -1  -1 1093.39  142.59
  -3  -1  -1 1271.17  126.59
   3   1   1 1155.78  126.09
   3   1   1 1149.08  122.99
   3   1   1 1185.68  136.89
  -3   1  -1 1259.07  135.69
  -3   1  -1 1252.47  128.09
  -4  -1  -1 4191.58  459.25
   4  -1   1 4120.89  405.46
   4  -1   1 3797.12  451.15
  -4  -1  -1 4086.29  421.96
   4   1   1 4134.99  421.76
   4   1   1 4055.69  405.36
   4   1   1 4180.98  453.45
  -4   1  -1 4044.30  423.16
  -5  -1  -1  285.67   58.79
  -5  -1  -1  326.47   43.30
   5  -1   1  335.57   45.70
   5  -1   1  377.06   51.59
   5   1   1  313.47   47.80
   5   1   1  360.56   49.00
  -5   1  -1  364.36   46.30
   6  -1   1 1608.84  174.28
   6  -1   1 1604.14  188.28
  -6  -1  -1 1743.73  200.78
  -6  -1  -1 1618.14  176.88
   6   1   1 1670.03  174.38
  -6   1  -1 1679.83  178.18
   6   1   1 1693.83  190.38
   7  -1   1   57.59   18.80
  -7  -1  -1   40.60   19.20
  -7  -1  -1   30.20   39.40
   7  -1   1  159.38   37.70
   7   1   1   33.60   19.40
  -7   1  -1   51.29   19.00
   7   1   1   67.29   27.80
   8  -1   1  527.15   74.69
  -8  -1  -1  537.15   67.39
   8  -1   1  407.66   66.99
   8   1   1  619.34   76.99
  -8   1  -1  428.96   66.29
   8   1   1  579.24   74.99
   9  -1   1   40.20   24.40
  -9  -1  -1   91.89   28.60
   9  -1   1   47.30   36.20
  -9   1  -1   99.79   29.20
   9   1   1   85.79   27.30
   9   1   1   99.99   34.20
  10  -1   1  -15.50   24.00
  10  -1   1    1.30   33.40
 -10  -1  -1   13.30   23.90
  10   1   1  -21.90   21.10
 -10   1  -1   30.70   23.20
  10   1   1   -6.30   31.90
 -11  -1  -1  -40.80   25.90
  11  -1   1  -17.80   34.90
  11   1   1   79.49   41.00
  11   1   1  -13.00   26.70
 -11   1  -1  -16.70   24.90
  12  -1   1   43.50   47.30
 -12  -1  -1  190.48   45.90
  12   1   1    3.40   41.10
 -12   1  -1  145.79   43.20
  13  -1   1   31.60   42.10
  13   1   1   53.19   43.40
 -13   1  -1   13.60   36.70
  14  -1   1   87.89   56.69
  14   1   1  109.39   57.89
 -14   1  -1  148.89   52.69
  14   2  -1   40.10   53.19
 -14   2   1   74.49   48.10
  13   2  -1  164.78   58.39
 -13   2   1  264.77   57.99
  13   2  -1  166.68   55.19
 -12  -2   1   27.40   33.60
  12   2  -1   11.70   36.00
 -12   2   1   37.80   37.70
  12   2  -1   74.49   47.40
  11  -2  -1  325.37   62.39
 -11  -2   1  259.67   55.09
  11   2  -1  269.57   62.59
 -11   2   1  341.27   61.59
  11   2  -1  359.06   63.29
  10  -2  -1  219.48   49.20
 -10  -2   1  245.88   46.90
  10  -2  -1  251.17   52.79
  10   2  -1  249.78   51.19
 -10   2   1  217.78   46.00
  10   2  -1  160.58   47.90
  -9  -2   1   85.09   29.30
   9  -2  -1   82.09   33.50
   9  -2  -1   69.09   35.40
   9   2  -1  173.78   43.10
   9   2  -1  134.89   35.10
  -9   2   1   86.19   31.00
   8  -2  -1  143.49   36.30
   8  -2  -1  130.69   34.40
  -8  -2   1  185.28   34.20
  -8   2   1  135.29   31.20
   8   2  -1  141.09   38.30
   8   2  -1  164.38   36.70
  -7  -2   1    1.90   16.10
   7  -2  -1   44.70   23.60
   7  -2  -1   57.19   26.30
  -7  -2   1   32.60   42.40
   7   2  -1    2.30   25.40
  -7   2   1   -6.30   15.40
   7   2  -1   23.60   20.30
   6  -2  -1 1777.72  209.98
   6  -2  -1 1866.61  190.38
  -6  -2   1 1637.04  194.68
  -6  -2   1 1949.70  223.78
  -6   2   1 1959.40  197.88
   6   2  -1 1859.51  211.78
   6   2  -1 1864.41  191.28
  -5  -2   1    8.10   12.40
  -5  -2   1  -21.00   26.00
   5  -2  -1   24.50   21.20
   5   2  -1   -8.00   13.30
  -5   2   1  -10.80   11.50
   5   2  -1    6.20   17.10
   4  -2  -1 1454.85  165.18
  -4  -2   1 1564.84  174.48
  -4  -2   1 1447.56  153.58
   4   2  -1 1351.66  148.29
  -4   2   1 1574.04  155.38
   4   2  -1 1343.37  152.48
   4   2  -1 1443.96  165.98
   3  -2  -1  463.85   54.29
  -3  -2   1  572.94   71.99
  -3  -2   1  426.06   48.60
   3   2  -1  375.76   47.40
  -3   2   1  403.26   49.70
   3   2  -1  435.96   54.29
   3   2  -1  405.16   47.20
  -2  -2   1  863.51  108.99
   2  -2  -1  864.31   94.89
  -2  -2   1  877.01   94.79
   2   2  -1  925.51   94.29
   2   2  -1  859.31  102.19
  -2   2   1  872.81   95.09
  -2   2   1  908.21  101.99
   1  -2  -1  588.84   73.79
   1  -2  -1  615.04   68.99
  -1  -2   1  624.94   70.49
  -1  -2   1  764.92   81.19
  -1   2   1  646.84   68.99
  -1   2   1  676.93   73.99
   1   2  -1  668.03   74.59
   1   2  -1  595.04   69.49
   0  -2   1  201.58   25.90
   0  -2  -1  193.18   25.20
   0  -2  -1  144.69   17.90
   0  -2  -1  204.58   30.60
   0   2  -1   87.39   21.10
   0   2   1  147.99   17.80
  -1  -2  -1  201.28   24.10
  -1  -2  -1  259.17   39.30
   1  -2   1  203.28   31.90
   1  -2   1  223.88   26.20
  -1   2  -1  158.58   24.20
  -1   2  -1  275.37   35.20
   1   2   1  170.18   22.80
   2  -2   1   72.59   21.20
   2  -2   1   17.80    9.00
  -2  -2  -1   64.09   24.90
  -2  -2  -1   27.80    8.20
   2   2   1   50.29   12.80
  -2   2  -1   29.40   10.40
   2   2   1   21.90    6.60
  -2   2  -1   27.90   18.70
   3  -2   1  340.87   56.19
  -3  -2  -1  448.16   64.89
  -3  -2  -1  382.36   42.00
  -3   2  -1  419.46   45.20
   3   2   1  363.06   47.50
   3   2   1  350.26   42.40
   3   2   1  354.06   41.00
  -4  -2  -1  211.58   44.20
   4  -2   1  239.18   31.50
  -4  -2  -1  173.38   25.80
   4   2   1  225.58   33.30
   4   2   1  163.68   24.40
  -4   2  -1  168.78   29.20
   4   2   1  263.47   33.60
   5  -2   1  151.98   30.70
   5  -2   1  142.89   26.10
  -5  -2  -1  150.38   45.60
  -5  -2  -1  156.48   24.40
  -5   2  -1  132.69   26.60
   5   2   1  255.37   35.10
   5   2   1  155.48   23.10
   5   2   1  118.39   27.60
  -6  -2  -1  915.21  124.69
  -6  -2  -1  833.92   94.09
   6  -2   1  942.91   96.59
   6  -2   1  767.72   99.89
   6   2   1  861.11   96.09
  -6   2  -1  871.71   97.09
   6   2   1  851.61  103.49
  -7  -2  -1   -0.30   15.10
   7  -2   1    9.40   16.30
   7  -2   1   49.90   25.60
  -7  -2  -1  -26.30   34.80
   7   2   1  -14.50   20.40
  -7   2  -1   -6.70   17.90
   7   2   1   21.00   18.80
   8  -2   1  103.69   30.70
  -8  -2  -1   85.09   23.80
   8  -2   1  104.69   27.00
  -8  -2  -1  152.98   51.79
   8   2   1   72.09   31.40
   8   2   1   93.29   28.50
  -8   2  -1   55.89   24.10
  -9  -2  -1   16.20   19.80
   9  -2   1   24.30   29.80
  -9  -2  -1   24.10   43.50
   9  -2   1    3.70   21.40
   9   2   1   -9.80   25.00
   9   2   1   11.60   23.20
  -9   2  -1   47.10   24.60
 -10  -2  -1  511.65   70.89
  10  -2   1  529.05   79.39
  10   2   1  541.55   79.49
  10   2   1  462.65   77.69
 -10   2  -1  457.25   72.19
  11  -2   1  -32.70   32.60
 -11  -2  -1   51.79   29.40
  11   2   1   57.59   42.60
  11   2   1    7.40   28.50
 -11   2  -1   41.20   29.80
  12  -2   1  194.68   52.89
  12   2   1  242.58   52.79
  12   2   1  168.68   57.29
 -12   2  -1  232.08   52.19
  13  -2   1  -52.09   36.30
 -13   2  -1  -16.10   34.80
  13   2   1  -38.90   37.40
 -14   2  -1   68.99   50.39
  14   2   1   84.29   55.49
  14   3  -1   14.20   53.09
 -14   3   1   67.49   49.50
  13   3  -1   26.00   42.30
  13   3  -1   45.00   47.20
 -13   3   1   44.70   43.30
 -12   3   1  -69.59   27.30
  12   3  -1   40.80   39.10
  12   3  -1   -0.50   32.40
 -11  -3   1   20.00   31.30
  11   3  -1   62.09   40.60
 -11   3   1   54.09   30.40
  11   3  -1   81.29   35.80
 -10  -3   1  173.88   40.50
  10   3  -1  220.68   49.00
 -10   3   1  165.98   42.90
  10   3  -1  230.98   54.29
  -9  -3   1   67.29   24.90
  -9  -3   1    1.50   41.50
   9  -3  -1   30.20   30.60
  -9   3   1   74.29   26.50
   9   3  -1   26.90   31.20
   9   3  -1   13.30   23.30
  -8  -3   1  239.58   44.80
   8  -3  -1  206.48   48.10
  -8  -3   1  258.87   68.99
   8   3  -1  337.67   55.59
   8   3  -1  410.26   59.19
  -8   3   1  353.16   51.39
   7  -3  -1    3.20   24.20
  -7  -3   1  -23.90   14.40
  -7  -3   1    8.90   41.80
   7   3  -1   10.30   21.60
   7   3  -1  -14.40   16.10
  -7   3   1   24.30   18.30
   6  -3  -1  709.53   90.09
  -6  -3   1  677.23   80.89
  -6  -3   1  689.33  108.89
   6   3  -1  678.13   81.59
   6   3  -1  766.82   90.39
  -6   3   1  674.03   83.09
   5  -3  -1   46.60   24.50
  -5  -3   1  115.89   21.40
  -5  -3   1   27.70   34.40
  -5   3   1   86.19   21.20
   5   3  -1   92.39   24.00
   5   3  -1   79.49   23.30
  -4  -3   1  871.91  105.99
  -4  -3   1  800.22   86.19
   4  -3  -1  741.93   94.29
   4   3  -1  744.63   82.69
   4   3  -1  846.92   95.09
  -4   3   1  742.73   87.19
   4   3  -1  741.83   84.59
  -3  -3   1   88.99   18.50
   3  -3  -1   98.09   24.30
  -3  -3   1   89.99   35.60
  -3   3   1   65.99   17.80
   3   3  -1  103.79   17.30
   3   3  -1   72.39   20.30
   2  -3  -1   28.00   20.80
  -2  -3   1   65.09   29.20
   2  -3  -1    4.00   20.60
  -2  -3   1   77.49   16.70
   2  -3  -1   10.20    9.20
   2   3  -1   10.90   10.80
  -2   3   1    5.00    9.80
   2   3  -1   21.90   12.50
  -2   3   1    9.60   19.10
   1  -3  -1  150.28   20.50
  -1  -3   1  111.99   24.60
  -1  -3   1  183.78   38.40
   1  -3  -1   86.89   29.10
   1  -3  -1   85.59   25.80
  -1   3   1  114.49   20.20
   1   3  -1  157.38   24.80
  -1   3   1  160.48   30.50
   1   3  -1  129.29   23.10
   0  -3  -1  377.66   53.99
   0  -3  -1  249.28   35.90
   0  -3  -1  429.76   47.60
   0  -3   1  442.96   55.49
   0  -3   1  437.06   50.69
   0   3  -1  268.97   39.00
   0   3  -1  336.57   37.50
   0   3  -1  349.67   45.90
   0   3   1  376.56   45.50
   0   3   1  313.87   36.30
  -1  -3  -1   15.10   12.50
   1  -3   1    6.30    7.70
   1  -3   1   13.60   18.20
  -1  -3  -1    3.10   22.40
   1  -3   1   21.10   18.50
  -1   3  -1   11.10   16.20
   1   3   1    5.10    5.60
  -1   3  -1   14.70   10.50
   1   3   1   26.50   11.40
  -2  -3  -1  123.49   20.70
   2  -3   1   87.29   29.50
  -2  -3  -1  128.99   36.90
   2   3   1  152.18   25.50
  -2   3  -1   85.79   30.50
   2   3   1  123.59   18.50
  -2   3  -1  105.19   20.90
   3  -3   1  897.81  108.39
  -3  -3  -1  897.21  115.99
  -3  -3  -1  865.31   96.19
   3   3   1  932.21  106.49
  -3   3  -1  874.21   98.69
   3   3   1  910.61   95.39
   3   3   1  896.31   91.69
  -4  -3  -1   53.69   13.40
  -4  -3  -1   63.59   32.70
   4  -3   1   56.49   28.80
  -4   3  -1   25.20   13.50
   4   3   1   58.39   16.20
   4   3   1   35.80   16.10
   4   3   1   50.59   11.10
   5  -3   1   73.19   20.60
  -5  -3  -1   64.89   17.10
  -5  -3  -1   18.80   36.30
   5   3   1   67.29   23.00
  -5   3  -1   65.49   20.40
   5   3   1   80.29   14.90
   5   3   1  139.79   26.70
   6  -3   1    7.00   17.80
  -6  -3  -1  -20.80   30.90
  -6  -3  -1   14.70   13.20
   6   3   1    7.30   18.50
  -6   3  -1   44.10   19.10
   6   3   1   20.70   19.90
  -7  -3  -1   51.39   18.90
   7  -3   1   44.50   22.60
  -7  -3  -1   24.30   39.50
   7   3   1   13.40   19.70
   7   3   1   19.50   22.00
  -7   3  -1   62.39   22.30
   8  -3   1    0.10   22.50
  -8  -3  -1    0.90   16.60
  -8  -3  -1  -46.60   33.50
  -8   3  -1   -8.50   17.00
   8   3   1  -22.50   16.70
   8   3   1   -6.80   22.70
  -9  -3  -1    3.10   20.00
  -9  -3  -1   44.60   49.30
   9   3   1    4.90   27.40
  -9   3  -1   62.59   24.60
   9   3   1   66.89   27.10
 -10  -3  -1   63.49   56.29
 -10  -3  -1   54.79   26.80
  10   3   1   88.89   40.10
 -10   3  -1   85.49   30.10
  10   3   1   55.89   32.90
 -11  -3  -1    2.20   29.40
  11   3   1   21.20   35.70
  11   3   1  -19.30   25.40
 -11   3  -1  -18.30   24.80
  12   3   1   23.60   33.50
 -12   3  -1  -40.50   28.60
  12   3   1  -14.40   36.80
 -13   3  -1  126.69   46.80
  13   3   1  113.49   49.90
  13   3   1  169.28   58.19
  14   3   1   28.00   48.00
 -14   3  -1   26.20   44.10
  14   4  -1    7.90   45.30
  14   4  -1   62.59   56.39
 -14   4   1   25.00   42.50
  13   4  -1  370.36   70.79
  13   4  -1  126.79   63.09
 -13   4   1  257.67   60.79
  12   4  -1  173.58   55.29
  12   4  -1  113.39   45.60
 -12   4   1  187.78   48.20
  11   4  -1  119.39   40.50
 -11   4   1  132.39   41.10
  11   4  -1   69.09   40.80
 -10  -4   1  165.88   38.30
 -10  -4   1  158.58   69.59
 -10   4   1  112.09   35.80
  10   4  -1  174.68   49.30
  10   4  -1  148.89   43.40
  -9  -4   1   20.40   21.70
  -9  -4   1   -8.70   49.80
   9   4  -1   36.30   28.30
  -9   4   1   77.49   26.40
   9   4  -1  -17.90   25.10
   8  -4  -1  862.51  124.29
  -8  -4   1  994.50  150.98
  -8  -4   1 1119.69  115.69
  -8   4   1  999.60  117.29
   8   4  -1 1034.80  125.89
   8   4  -1  941.21  114.49
  -7  -4   1  125.69   56.29
  -7  -4   1  210.48   36.10
   7  -4  -1  140.89   41.80
  -7   4   1  283.37   42.00
   7   4  -1  168.58   40.10
   7   4  -1  151.28   37.60
  -6  -4   1  959.40  111.09
  -6  -4   1  993.00  145.59
   6  -4  -1  965.70  122.09
  -6   4   1 1095.69  113.79
   6   4  -1  959.70  108.49
   6   4  -1  967.30  121.69
  -5  -4   1  321.67   75.69
   5  -4  -1  382.56   62.59
  -5  -4   1  447.76   55.59
  -5   4   1  382.66   55.89
   5   4  -1  484.35   55.39
   5   4  -1  394.26   62.59
   4  -4  -1  749.53  106.99
  -4  -4   1  905.51   98.49
  -4  -4   1  918.51  128.19
   4   4  -1  886.91   96.09
  -4   4   1  917.31   99.49
   4   4  -1  876.41   91.79
   4   4  -1  902.81  107.19
  -3  -4   1  371.76   73.39
   3  -4  -1  508.05   73.89
   3  -4  -1  464.55   65.29
  -3  -4   1  432.46   55.99
   3   4  -1  401.86   51.09
  -3   4   1  434.06   53.19
   3   4  -1  504.75   64.39
  -2  -4   1  410.06   54.29
   2  -4  -1  382.96   62.09
  -2  -4   1  465.25   72.99
   2  -4  -1  491.85   66.29
   2   4  -1  378.56   51.99
  -2   4   1  393.76   48.70
   2   4  -1  395.36   56.29
   1  -4  -1  367.96   51.69
  -1  -4   1  494.55   74.29
   1  -4  -1  673.13   73.19
  -1  -4   1  495.55   62.19
   1  -4  -1  533.35   71.79
  -1   4   1  452.55   52.39
  -1   4   1  546.05   69.59
   1   4  -1  403.86   56.89
   1   4  -1  514.55   61.39
   0  -4  -1   96.99   33.70
   0  -4  -1   90.69   25.20
   0  -4   1  122.19   31.90
   0  -4  -1   55.69   13.40
   0  -4   1   51.59   23.20
   0   4  -1   71.79   15.30
   0   4  -1   39.80   20.30
   0   4   1   69.89   14.50
   0   4  -1  108.59   19.00
   0   4   1   68.39   22.40
   1  -4   1  342.67   52.89
  -1  -4  -1  362.56   45.50
  -1  -4  -1  283.97   56.19
   1  -4   1  315.87   49.50
   1   4   1  270.27   34.90
   1   4   1  308.07   42.30
  -1   4  -1  286.37   39.10
   2  -4   1   -9.40   18.80
   2  -4   1  -16.60   16.10
  -2  -4  -1   37.10   15.70
  -2  -4  -1   28.70   27.40
   2   4   1   35.20   15.10
   2   4   1   16.50   10.70
  -2   4  -1   18.30   12.30
   3  -4   1    1.10   18.20
   3  -4   1   41.30   24.30
  -3  -4  -1   21.60   13.00
  -3  -4  -1   53.69   33.60
   3   4   1   23.10   14.10
  -3   4  -1    3.90   11.40
   3   4   1   -1.50    7.90
   4  -4   1  348.17   65.69
  -4  -4  -1  408.76   48.90
  -4  -4  -1  377.36   74.99
   4  -4   1  364.16   52.99
  -4   4  -1  422.56   53.09
   4   4   1  316.27   42.70
   4   4   1  434.16   46.80
   4   4   1  427.16   58.39
  -5  -4  -1  273.87   35.80
   5  -4   1  212.98   51.59
   5  -4   1  196.78   39.10
  -5  -4  -1  263.57   63.09
   5   4   1  209.98   31.50
   5   4   1  286.07   44.80
  -5   4  -1  217.28   37.70
   5   4   1  343.87   40.80
  -6  -4  -1   53.89   40.20
  -6  -4  -1   49.50   17.90
   6  -4   1   29.10   23.40
   6   4   1   55.39   23.30
  -6   4  -1   30.40   19.60
   6   4   1   76.09   24.50
   7  -4   1  273.27   45.70
  -7  -4  -1  145.49   60.09
  -7  -4  -1  292.27   42.50
   7   4   1  300.87   47.80
   7   4   1  223.68   48.00
  -7   4  -1  362.86   48.90
  -8  -4  -1  229.68   38.00
   8  -4   1  202.88   43.90
  -8  -4  -1  172.68   62.09
   8   4   1  208.68   44.00
   8   4   1  270.27   48.70
  -8   4  -1  235.08   43.20
  -9  -4  -1  157.78   48.40
  -9  -4  -1  116.89   30.10
  -9   4  -1  105.79   33.10
   9   4   1  119.99   36.30
   9   4   1   81.39   35.30
 -10  -4  -1  303.07   52.29
 -10  -4  -1  313.97   86.79
 -10   4  -1  253.67   54.89
  10   4   1  391.96   68.39
  10   4   1  435.56   67.39
 -11  -4  -1  123.99   67.49
  11   4   1   51.99   35.70
  11   4   1  101.39   43.30
 -11   4  -1  102.79   36.40
 -12   4  -1   46.20   35.10
  12   4   1   37.60   32.50
  12   4   1   72.19   43.50
  13   4   1   68.69   51.39
  13   4   1   34.70   39.70
 -13   4  -1   84.89   44.20
 -14   4  -1   70.79   49.10
  14   4   1   16.70   55.69
  13   5  -1  104.19   46.40
 -13   5   1  102.89   40.40
  13   5  -1   50.49   49.99
  12   5  -1  603.44  104.19
  12   5  -1  580.04  105.79
 -12   5   1  861.61  104.29
 -11  -5   1  -58.09   58.79
  11   5  -1   34.40   37.10
  11   5  -1   13.50   33.80
 -11   5   1   -8.40   27.30
 -10  -5   1  195.28   72.99
 -10   5   1  206.78   44.10
  10   5  -1  294.17   57.89
  10   5  -1  117.49   46.00
  -9  -5   1   22.30   52.89
  -9  -5   1   -8.90   23.70
   9   5  -1    3.50   26.00
  -9   5   1   26.20   25.70
   9   5  -1   27.70   27.30
  -8  -5   1  564.84   75.59
   8  -5  -1  483.95   81.79
  -8  -5   1  489.25   99.59
  -8   5   1  497.75   74.89
   8   5  -1  483.15   74.99
   8   5  -1  759.92   91.79
  -7  -5   1   23.30   42.90
   7  -5  -1  -23.70   25.30
  -7  -5   1   -7.60   17.70
   7   5  -1   -0.90   19.80
  -7   5   1    2.00   18.50
   7   5  -1   35.30   21.20
   6  -5  -1  511.65   78.79
  -6  -5   1  444.26   92.59
  -6  -5   1  571.44   71.69
   6   5  -1  474.15   67.99
   6   5  -1  623.14   83.19
  -6   5   1  581.64   73.29
  -5  -5   1   47.60   22.60
  -5  -5   1    8.80   38.70
   5  -5  -1   25.90   27.30
   5   5  -1   60.79   19.40
  -5   5   1   80.09   24.80
   5   5  -1   28.30   22.50
   4  -5  -1  -16.70   25.70
  -4  -5   1  102.89   23.90
  -4  -5   1   89.79   42.40
   4  -5  -1   60.89   33.10
   4   5  -1  120.49   22.50
   4   5  -1   49.10   22.50
  -4   5   1   50.69   18.50
   3  -5  -1   59.39   28.70
  -3  -5   1   26.30   31.60
   3  -5  -1  122.89   36.70
  -3  -5   1   29.50   17.80
  -3   5   1   -0.20   13.50
   3   5  -1   25.50   17.40
   3   5  -1   12.80   14.00
  -2  -5   1  432.26   76.69
  -2  -5   1  396.36   58.19
   2  -5  -1  384.76   67.09
   2  -5  -1  446.66   69.89
  -2   5   1  417.96   50.79
   2   5  -1  444.66   56.79
   2   5  -1  391.96   59.29
  -1  -5   1   -6.50   17.20
   1  -5  -1    6.70   19.40
  -1  -5   1   25.80   27.80
   1  -5  -1  -14.40   22.90
   1   5  -1    2.20   10.80
  -1   5   1    0.20    8.90
   1   5  -1    7.10   16.50
   0  -5   1  904.21  114.39
   0  -5  -1  909.61  116.39
   0  -5  -1  822.42  103.79
   0  -5   1  940.41  106.09
   0   5  -1  925.31   97.99
   0   5  -1  845.52  104.79
   0   5   1  875.61   96.99
   0   5   1  949.11  107.99
   1  -5   1   66.39   27.90
  -1  -5  -1   74.59   33.10
   1  -5   1   72.79   31.20
  -1  -5  -1  106.89   27.10
  -1   5  -1   93.89   19.00
   1   5   1   87.09   24.50
   1   5   1   72.39   16.10
   2  -5   1  721.13   91.99
   2  -5   1  948.01  106.89
  -2  -5  -1  666.83   81.89
  -2  -5  -1  843.12  111.49
   2   5   1  719.33   80.89
  -2   5  -1  647.04   80.19
   2   5   1  673.23   86.59
  -3  -5  -1   39.10   17.10
  -3  -5  -1   24.70   29.80
   3  -5   1   77.79   31.80
   3  -5   1   50.19   24.30
   3   5   1   71.29   21.10
   3   5   1   41.10   14.30
  -3   5  -1   -7.00   13.10
   4  -5   1 2764.52  314.17
  -4  -5  -1 2969.80  337.87
  -4  -5  -1 2833.62  299.47
   4  -5   1 2850.21  322.37
   4   5   1 2908.91  324.07
  -4   5  -1 2809.72  301.47
   4   5   1 2813.92  297.07
  -5  -5  -1  396.06   50.69
   5  -5   1  431.16   74.29
   5  -5   1  341.77   55.69
  -5  -5  -1  235.08   74.09
   5   5   1  349.87   44.40
   5   5   1  513.55   52.19
  -5   5  -1  347.77   52.49
   5   5   1  367.26   58.99
  -6  -5  -1 1318.47  138.89
  -6  -5  -1 1354.96  170.68
   6  -5   1 1204.68  148.99
   6   5   1 1279.17  152.88
  -6   5  -1 1214.28  141.39
   6   5   1 1254.77  134.19
   7  -5   1   88.39   29.40
  -7  -5  -1   49.20   19.80
  -7  -5  -1    7.90   40.50
   7   5   1   64.89   24.80
   7   5   1    8.10   20.20
  -7   5  -1   31.20   21.20
  -8  -5  -1  306.47   74.69
  -8  -5  -1  289.97   46.00
   8   5   1  306.77   51.39
  -8   5  -1  178.38   42.00
   8   5   1  389.66   58.59
  -9  -5  -1   61.79   55.69
  -9  -5  -1  168.38   34.20
  -9   5  -1  128.59   35.50
   9   5   1   70.49   34.00
   9   5   1  126.49   37.20
 -10  -5  -1   58.69   54.49
 -10   5  -1   66.89   30.60
  10   5   1   -7.80   31.50
  10   5   1   47.20   31.40
 -11  -5  -1  -27.20   55.49
  11   5   1   32.90   32.90
 -11   5  -1   51.49   32.90
  11   5   1  -25.40   29.70
 -12  -5  -1  194.28   76.29
 -12   5  -1  310.77   59.29
  12   5   1   33.70   46.40
  12   5   1  271.97   61.99
 -13   5  -1   19.90   38.00
  13   5   1  -59.29   34.40
  13   5   1   20.10   46.50
 -13   6   1   17.70   37.90
  13   6  -1   29.70   50.09
  13   6  -1   54.09   47.70
 -12  -6   1  151.58   76.49
  12   6  -1   36.20   38.60
  12   6  -1   99.89   49.30
 -12   6   1  104.59   39.60
 -11  -6   1   92.89   69.79
  11   6  -1   -4.20   32.40
  11   6  -1  105.19   47.30
 -11   6   1  106.99   39.10
 -10  -6   1   18.50   61.89
  10   6  -1  104.59   43.30
 -10   6   1   64.39   30.50
  10   6  -1   40.80   37.80
  -9  -6   1  130.89   41.40
  -9  -6   1   43.30   52.99
  -9   6   1  221.18   43.10
   9   6  -1  199.28   47.20
   9   6  -1  201.98   45.20
  -8  -6   1   57.19   50.79
  -8  -6   1    4.40   23.00
   8   6  -1    2.40   23.90
   8   6  -1   23.60   24.60
  -8   6   1    6.10   21.10
   7  -6  -1 1257.67  154.38
  -7  -6   1 1312.47  142.99
  -7  -6   1  919.61  173.48
   7   6  -1 1282.87  155.58
  -7   6   1 1261.97  142.69
   7   6  -1 1302.37  136.39
  -6  -6   1  245.78   45.20
  -6  -6   1  291.47   73.59
   6  -6  -1  202.88   51.69
   6   6  -1  263.47   51.39
  -6   6   1  313.37   48.70
   6   6  -1  322.57   44.30
   5  -6  -1 1583.64  195.88
  -5  -6   1 1372.46  206.78
  -5  -6   1 1738.83  180.98
   5   6  -1 1717.43  195.48
  -5   6   1 1681.13  180.78
  -4  -6   1  750.22  118.79
  -4  -6   1  812.22   94.39
   4  -6  -1  819.22  106.69
   4  -6  -1  793.92  114.49
  -4   6   1  682.43   85.09
   4   6  -1  631.34   91.49
  -3  -6   1 1301.57  180.68
   3  -6  -1 1376.26  169.98
  -3  -6   1 1172.08  145.89
   3  -6  -1 1271.67  160.48
  -3   6   1 1282.17  143.19
   3   6  -1 1444.06  155.78
   2  -6  -1  257.77   50.99
  -2  -6   1  208.48   40.80
  -2  -6   1  289.87   59.99
   2  -6  -1   44.70   36.00
   2   6  -1  166.08   34.20
  -2   6   1  217.88   33.80
   1  -6  -1  693.93   94.29
   1  -6  -1  858.01  109.39
  -1  -6   1  773.22  108.79
  -1  -6   1  606.04   88.29
   1   6  -1  691.73   75.09
   1   6  -1  536.95   80.29
  -1   6   1  659.73   75.39
   0  -6  -1  544.05   82.39
   0  -6  -1  805.92  101.79
   0  -6   1  733.83   99.29
   0  -6   1  640.24   84.69
   0   6   1  585.84   67.09
   0   6  -1  510.75   66.99
   0   6  -1  568.14   72.79
   1  -6   1  759.42   98.89
  -1  -6  -1  876.11   91.29
   1  -6   1  692.43   92.79
  -1  -6  -1  830.52  108.99
   1   6   1  606.74   69.79
  -1   6  -1  515.05   70.69
  -1   6  -1  562.54   74.89
   2  -6   1  294.77   51.39
  -2  -6  -1  130.19   34.10
   2  -6   1  305.17   55.69
  -2  -6  -1  263.27   58.19
   2   6   1  155.78   33.20
   2   6   1  162.38   35.20
  -2   6  -1  146.49   30.70
   2   6   1  180.18   28.00
  -3  -6  -1   70.29   26.30
   3  -6   1   85.49   35.60
   3  -6   1   61.99   31.80
  -3  -6  -1  175.58   49.99
  -3   6  -1   64.29   22.20
   3   6   1  103.09   23.00
   3   6   1   95.89   26.40
  -4  -6  -1   21.00   40.60
   4  -6   1   83.59   39.10
  -4  -6  -1   67.99   22.90
   4  -6   1   26.10   28.90
   4   6   1   62.29   17.70
   4   6   1   73.09   25.90
  -4   6  -1  102.19   23.50
   5  -6   1  833.52  123.19
   5  -6   1  722.13  103.29
  -5  -6  -1  962.10   96.09
  -5  -6  -1  744.33  130.39
  -5   6  -1  796.32   95.99
   5   6   1  798.72   90.59
   5   6   1  839.42  104.49
   6  -6   1   32.50   26.10
   6  -6   1  102.59   40.00
  -6  -6  -1  -21.50   41.30
  -6  -6  -1   70.79   24.20
   6   6   1   53.49   24.10
   6   6   1   39.40   21.40
  -6   6  -1   73.19   22.10
  -7  -6  -1 1452.25  212.88
  -7  -6  -1 1348.97  166.08
  -7   6  -1 1720.33  171.18
   7   6   1 1486.15  182.88
   7   6   1 1594.34  161.88
  -8  -6  -1  160.38   58.79
  -8  -6  -1  134.09   31.70
  -8   6  -1  112.69   31.80
   8   6   1   84.19   31.00
   8   6   1   89.09   35.90
  -9  -6  -1  568.64  116.49
   9   6   1  691.53   95.69
   9   6   1  704.13  104.59
  -9   6  -1  694.93   91.79
 -10  -6  -1  157.58   64.89
  10   6   1   84.19   41.20
  10   6   1  121.49   41.70
 -10   6  -1  134.89   38.60
 -11  -6  -1  638.84  144.99
 -11   6  -1 1079.99  126.79
  11   6   1  952.60  132.39
  11   6   1  842.72  123.49
 -12  -6  -1   36.30   69.79
  12   6   1   44.30   39.60
  12   6   1   28.40   41.30
 -12   6  -1   92.69   39.80
 -13  -6  -1  152.88   84.09
 -13   6  -1  446.16   73.59
  13   6   1  263.87   75.29
  13   6   1  471.75   82.49
  13   7  -1   96.69   50.09
 -13   7   1  113.79   43.40
 -12  -7   1  179.78   86.29
  12   7  -1  354.86   74.29
 -12   7   1  231.48   55.69
 -11  -7   1  312.97   96.29
 -11   7   1  277.17   59.69
  11   7  -1  349.87   72.39
 -10  -7   1  240.78   84.19
 -10   7   1  306.97   58.29
  10   7  -1  431.16   74.39
  -9  -7   1   97.59   64.09
  -9   7   1  203.48   42.40
   9   7  -1  154.88   48.00
  -8  -7   1  147.69   65.49
  -8  -7   1  155.28   41.00
  -8   7   1  197.78   37.90
   8   7  -1  142.99   42.30
  -7  -7   1   29.00   24.90
  -7  -7   1   79.49   49.30
  -7   7   1   61.09   23.70
   7   7  -1   88.69   34.30
  -6  -7   1  371.76   54.49
   6  -7  -1  295.67   61.79
  -6  -7   1  313.27   82.29
   6   7  -1  276.87   58.29
  -6   7   1  384.36   55.29
   5  -7  -1   27.20   31.10
  -5  -7   1    6.50   21.40
  -5  -7   1  -59.09   35.40
   5   7  -1   -4.20   19.90
  -5   7   1   17.50   17.40
  -4  -7   1  318.77   55.59
  -4  -7   1  307.07   76.49
   4  -7  -1  280.47   61.99
   4  -7  -1  308.07   69.39
   4   7  -1  400.46   62.89
  -4   7   1  391.56   54.09
   3  -7  -1  260.67   60.39
   3  -7  -1  238.28   57.59
  -3  -7   1  117.29   59.39
  -3  -7   1  311.27   50.89
   3   7  -1  297.07   49.90
  -3   7   1  283.97   42.90
  -2  -7   1 1286.97  168.08
   2  -7  -1 1311.47  151.08
  -2  -7   1  967.50  126.19
   2  -7  -1 1090.29  141.79
  -2   7   1 1028.10  120.09
   2   7  -1 1069.99  130.39
   1  -7  -1 1618.04  209.78
   1  -7  -1 1411.26  192.58
  -1  -7   1 1498.35  209.78
  -1  -7   1 1605.44  191.88
   1   7  -1 1838.02  183.88
   1   7  -1 1903.51  199.68
  -1   7   1 1770.12  184.28
   0  -7   1 1014.50  131.09
   0  -7  -1 1144.99  160.18
   0  -7   1 1037.30  141.99
   0  -7  -1 1210.78  143.89
   0   7  -1 1017.90  120.69
   0   7  -1 1129.09  130.29
   0   7   1 1129.19  120.49
  -1  -7  -1 3565.34  427.46
   1  -7   1 3477.85  396.26
  -1  -7  -1 3455.95  391.96
   1  -7   1 3401.16  422.56
  -1   7  -1 3902.21  413.76
   1   7   1 3589.84  414.86
   1   7   1 3862.61  385.16
  -1   7  -1 3860.01  387.06
   2  -7   1 1090.49  148.79
  -2  -7  -1 1159.98  135.29
   2  -7   1 1212.08  156.68
  -2  -7  -1 1399.46  176.58
  -2   7  -1 1235.88  131.29
   2   7   1 1128.59  127.19
   2   7   1 1152.48  141.09
   3  -7   1 1051.69  143.39
  -3  -7  -1 1064.39  122.69
   3  -7   1  931.31  133.29
  -3  -7  -1 1260.67  169.38
  -3   7  -1 1056.79  120.39
   3   7   1 1118.59  130.69
   4  -7   1  345.97   74.99
  -4  -7  -1  353.96   54.89
  -4  -7  -1  256.37   73.79
   4  -7   1  388.96   65.79
   4   7   1  343.37   59.49
  -4   7  -1  375.86   55.79
   5  -7   1 1202.68  141.09
  -5  -7  -1  897.71   96.59
  -5  -7  -1  567.44  123.19
   5  -7   1  758.92  104.19
   5   7   1  799.62  102.99
  -5   7  -1  760.42   94.99
   6  -7   1  738.13   91.79
   6  -7   1  574.54  105.99
  -6  -7  -1  513.95  108.29
  -6  -7  -1  712.73   84.09
  -6   7  -1  567.24   83.19
   6   7   1  583.84   91.99
  -7  -7  -1  407.96   59.19
  -7  -7  -1  383.96   90.29
   7   7   1  320.77   65.29
  -7   7  -1  503.45   67.59
  -8  -7  -1  190.78   70.79
   8   7   1  165.28   43.50
  -8   7  -1  123.79   34.70
  -9  -7  -1   40.20   54.79
  -9   7  -1   21.20   24.70
   9   7   1   68.89   34.40
 -10  -7  -1   53.19   60.49
 -10   7  -1   25.30   28.00
  10   7   1   32.00   30.80
 -11  -7  -1   -5.20   59.19
 -11   7  -1  137.99   42.70
  11   7   1  196.08   53.39
 -12  -7  -1   70.69   71.29
 -12   7  -1  -15.60   34.90
  12   7   1  -24.50   31.30
 -13  -7  -1  -20.60   65.59
 -13   7  -1   43.80   41.90
  13   7   1   -5.20   40.50
 -12  -8   1  -79.19   60.69
  12   8  -1   -2.70   37.20
 -12   8   1   -7.10   29.00
 -11  -8   1  203.48   83.09
 -11   8   1  325.07   62.29
  11   8  -1  267.17   64.69
 -10  -8   1   -7.50   50.39
  10   8  -1  -16.40   30.60
 -10   8   1   19.40   29.60
  -9  -8   1  114.29   63.29
  -9   8   1   44.80   28.50
   9   8  -1   94.99   39.70
  -8  -8   1   79.99   56.29
  -8   8   1   78.09   28.50
   8   8  -1  143.69   43.00
  -7  -8   1  102.19   35.40
  -7  -8   1   16.60   41.20
  -7   8   1   39.70   23.70
   7   8  -1   87.59   33.20
  -6  -8   1  478.25   74.29
  -6  -8   1  576.24  110.99
   6  -8  -1  373.26   80.69
  -6   8   1  551.44   74.69
   6   8  -1  582.14   87.29
   5  -8  -1   11.60   36.10
  -5  -8   1   -7.10   34.40
   5  -8  -1  -49.50   33.70
  -5  -8   1    5.30   26.10
  -5   8   1   43.90   20.60
   5   8  -1   14.40   19.60
   4  -8  -1  377.56   66.59
  -4  -8   1  292.37   53.89
   4  -8  -1  465.75   77.89
  -4  -8   1  159.28   67.79
   4   8  -1  229.28   50.09
  -4   8   1  243.38   43.00
   3  -8  -1   39.40   40.10
  -3  -8   1   95.79   33.60
  -3  -8   1   34.80   43.50
   3  -8  -1   60.79   36.20
   3   8  -1   50.19   23.10
  -3   8   1   29.40   19.10
  -2  -8   1  814.02  101.59
  -2  -8   1  778.92  123.59
   2  -8  -1  650.33  104.59
   2  -8  -1  684.33  112.29
  -2   8   1  664.93   79.99
   2   8  -1  610.24   91.09
   2   8  -1  621.64   77.89
   1  -8  -1  228.68   64.59
  -1  -8   1  203.28   51.69
   1  -8  -1  198.38   51.19
  -1  -8   1  130.29   54.69
  -1   8   1  282.57   40.20
   1   8  -1  277.57   47.70
   1   8  -1  215.58   36.90
   0  -8  -1  368.66   66.49
   0  -8   1  378.16   78.59
   0  -8  -1  350.96   79.09
   0  -8   1  477.65   74.59
   0   8   1  309.67   49.50
   0   8  -1  477.45   62.49
   0   8  -1  303.97   50.49
   1  -8   1  221.08   59.89
  -1  -8  -1  205.18   48.00
  -1  -8  -1  165.98   61.09
   1  -8   1  232.88   54.59
  -1   8  -1  217.18   41.10
   1   8   1  283.97   47.30
   1   8   1  210.58   34.90
  -1   8  -1  193.58   36.80
   2  -8   1   -6.20   33.60
  -2  -8  -1   28.30   24.90
  -2  -8  -1   24.70   36.20
   2  -8   1   29.20   31.40
   2   8   1   24.70   13.80
  -2   8  -1   30.70   17.40
   2   8   1   33.30   21.20
  -2   8  -1   -9.30   13.70
  -3  -8  -1  100.79   32.20
   3  -8   1  161.48   45.60
   3  -8   1   60.79   40.10
  -3  -8  -1   36.30   45.10
   3   8   1   99.59   21.30
  -3   8  -1   70.89   24.90
   3   8   1    6.80   20.00
  -4  -8  -1   31.80   42.90
   4  -8   1  -12.00   27.70
   4  -8   1   18.30   38.30
  -4  -8  -1   -9.60   20.40
  -4   8  -1  -11.10   15.10
   4   8   1    8.50   18.00
  -5  -8  -1  114.89   30.50
   5  -8   1  154.18   42.70
   5  -8   1  155.88   52.29
  -5  -8  -1   86.49   47.70
  -5   8  -1   80.49   27.60
   5   8   1   56.19   26.90
  -6  -8  -1  272.37   52.09
   6  -8   1  404.96   83.49
  -6  -8  -1  189.18   72.19
   6   8   1  337.77   59.19
  -6   8  -1  345.57   54.39
  -7  -8  -1  -10.50   43.20
   7   8   1   -3.60   19.00
  -7   8  -1    9.40   20.10
  -8  -8  -1  214.48   71.49
  -8   8  -1  134.59   36.90
   8   8   1  101.39   37.90
  -9  -8  -1   78.29   61.39
   9   8   1  -38.70   24.20
  -9   8  -1   21.40   23.50
 -10  -8  -1  250.57   86.79
 -10   8  -1  345.07   63.09
  10   8   1  454.65   76.39
 -11  -8  -1   29.80   55.29
 -11   8  -1   -7.00   28.50
  11   8   1  -25.50   30.90
 -12  -8  -1   41.30   66.09
 -12   8  -1   61.29   43.00
  12   8   1  194.68   55.89
 -12  -9   1    6.50   69.39
  12   9  -1  -54.29   32.60
 -12   9   1  -33.30   31.60
 -11  -9   1   -0.50   58.89
  11   9  -1   69.69   42.10
 -11   9   1   67.19   38.40
 -10  -9   1  124.99   65.19
 -10   9   1   23.00   30.40
  10   9  -1   -5.30   29.70
  -9  -9   1    1.20   48.00
  -9   9   1   72.19   31.60
   9   9  -1   70.29   37.10
  -8  -9   1   24.60   53.49
  -8   9   1   47.50   26.40
   8   9  -1  124.59   41.00
  -7  -9   1   18.60   46.60
   7   9  -1   49.50   28.40
  -7   9   1  128.99   31.90
  -6  -9   1  250.17   48.90
  -6  -9   1   54.99   52.29
  -6   9   1  171.18   39.00
   6   9  -1  218.98   49.60
  -5  -9   1  136.59   40.00
   5  -9  -1  135.69   50.99
   5  -9  -1  116.39   53.29
  -5  -9   1  110.29   55.49
  -5   9   1   63.29   27.00
   5   9  -1   57.29   26.40
   4  -9  -1  139.89   55.29
   4  -9  -1  117.49   47.20
  -4  -9   1   32.80   41.70
  -4  -9   1  108.79   39.30
   4   9  -1  168.58   38.30
  -4   9   1  148.39   32.50
   3  -9  -1  124.59   50.49
   3  -9  -1  150.78   54.69
  -3  -9   1  111.49   40.50
  -3  -9   1  206.68   66.39
  -3   9   1   98.19   28.10
   3   9  -1  151.58   30.90
   3   9  -1  106.89   31.60
   2  -9  -1  316.67   65.89
  -2  -9   1  197.28   50.59
  -2  -9   1  112.49   57.89
   2  -9  -1  213.78   61.29
   2   9  -1  166.38   40.50
   2   9  -1  320.37   42.90
  -2   9   1  221.18   39.40
   1  -9  -1   79.29   45.40
  -1  -9   1   57.69   35.30
  -1  -9   1  128.99   52.19
   1  -9  -1   76.99   38.80
   1   9  -1   15.40   20.10
  -1   9   1   47.20   19.40
   1   9  -1   26.00   16.90
   0  -9   1  412.36   78.69
   0  -9   1  533.25   95.69
   0  -9  -1  479.45   81.39
   0  -9  -1  470.65   92.19
   0   9  -1  401.76   60.59
   0   9   1  467.65   71.69
   0   9  -1  371.96   65.19
   0   9   1  464.75   62.59
   1  -9   1  -13.20   30.00
  -1  -9  -1  -62.39   31.50
   1  -9   1  -18.90   32.40
  -1  -9  -1    8.10   28.30
  -1   9  -1    4.00   14.80
  -1   9  -1   -3.40   17.10
   1   9   1    3.10   18.20
   1   9   1    9.00   13.50
   2  -9   1   61.79   39.10
  -2  -9  -1   14.10   34.40
  -2  -9  -1   68.79   31.10
   2  -9   1   39.90   38.20
  -2   9  -1    7.50   17.00
  -2   9  -1   33.50   18.80
   2   9   1   21.50   20.40
   2   9   1   26.10   16.40
  -3  -9  -1   81.79   51.19
   3  -9   1   40.60   38.10
   3  -9   1   61.39   38.30
  -3  -9  -1   28.10   29.70
  -3   9  -1    8.20   18.90
   3   9   1   37.80   23.70
   3   9   1   46.10   16.60
  -4  -9  -1  -36.90   36.70
  -4  -9  -1  -22.00   25.10
   4  -9   1   29.10   37.40
   4  -9   1  -10.40   33.10
   4   9   1   12.20   19.10
  -4   9  -1  -11.00   15.10
   4   9   1    8.30   13.40
  -5  -9  -1  102.19   37.10
   5  -9   1  178.18   59.59
   5  -9   1  186.28   46.00
  -5  -9  -1  153.18   57.39
  -5   9  -1  129.49   32.30
   5   9   1  127.99   37.50
  -6  -9  -1  -25.40   43.30
   6  -9   1   78.49   51.49
   6   9   1    5.40   20.60
  -6   9  -1   22.10   22.30
  -7  -9  -1  -13.60   41.80
   7   9   1  -41.30   17.10
  -7   9  -1   -9.00   19.30
  -8  -9  -1  -10.70   48.90
  -8   9  -1   -3.10   22.80
   8   9   1   14.70   27.30
  -9  -9  -1   -0.30   50.29
  -9   9  -1   66.79   31.10
   9   9   1   39.40   33.10
 -10  -9  -1   36.10   54.29
  10   9   1  -62.79   23.40
 -10   9  -1   -4.90   26.80
 -11  -9  -1   10.90   58.09
  11   9   1   42.40   37.50
 -11   9  -1  -13.20   27.30
 -12  -9  -1   -2.50   64.99
 -12   9  -1  -19.40   30.90
  12   9   1  -26.20   33.90
 -11 -10   1  -35.40   62.89
 -11  10   1   -3.10   32.20
  11  10  -1    0.70   39.80
 -10 -10   1  183.88   78.49
 -10  10   1  254.07   55.49
  10  10  -1  301.67   67.09
  -9 -10   1   44.20   59.89
  -9  10   1  -35.00   20.30
   9  10  -1   41.30   37.00
  -8 -10   1   70.79   57.19
   8  10  -1  106.99   43.60
  -8  10   1  262.07   46.70
  -7 -10   1  147.09   64.19
  -7  10   1   80.89   30.90
   7  10  -1   77.59   34.30
  -6 -10   1  139.59   66.19
   6  10  -1    6.10   23.40
  -6  10   1   64.69   28.10
  -5 -10   1  218.98   49.20
   5 -10  -1  107.99   55.89
  -5 -10   1  100.09   58.49
   5 -10  -1  203.98   65.69
   5  10  -1  183.68   44.40
  -5  10   1  137.69   34.60
  -4 -10   1  152.88   58.49
   4 -10  -1   43.80   47.10
  -4 -10   1  108.59   40.20
   4 -10  -1   13.40   43.20
  -4  10   1   44.70   24.00
   4  10  -1   13.10   17.20
   4  10  -1   64.09   30.80
   3 -10  -1  267.37   75.39
   3 -10  -1  531.05   87.29
  -3 -10   1  254.77   63.09
  -3 -10   1  261.87   79.39
  -3  10   1  361.16   54.39
   3  10  -1  240.68   45.40
   3  10  -1  332.57   60.89
  -2 -10   1   17.70   35.80
   2 -10  -1   57.69   49.60
   2 -10  -1  -40.20   34.40
  -2 -10   1    3.50   42.60
   2  10  -1   31.70   18.30
   2  10  -1   12.40   18.80
  -2  10   1   70.39   24.40
  -1 -10   1  349.67   83.39
   1 -10  -1  287.27   76.49
  -1 -10   1  359.26   73.49
   1 -10  -1  285.57   69.19
  -1  10   1  346.57   58.49
   1  10  -1  287.57   57.89
   1  10  -1  309.47   50.89
  -1  10   1  435.26   57.49
   0 -10  -1   25.30   35.90
   0 -10   1   75.89   43.40
   0 -10   1   92.99   50.49
   0 -10  -1   33.30   41.90
   0  10  -1   25.90   17.60
   0  10  -1   41.50   24.10
   0  10   1   56.49   22.00
   0  10   1   51.19   25.60
   1 -10   1  404.66   78.19
  -1 -10  -1  171.88   68.79
   1 -10   1  379.16   77.79
  -1 -10  -1  297.17   64.09
   1  10   1  317.87   47.60
  -1  10  -1  304.17   49.60
   1  10   1  267.97   55.49
  -1  10  -1  325.17   55.69
  -2 -10  -1   27.00   35.20
   2 -10   1   25.50   40.50
   2 -10   1   31.70   45.10
  -2 -10  -1   81.79   48.90
  -2  10  -1   36.00   24.00
   2  10   1   75.79   29.00
   2  10   1   62.09   20.00
  -2  10  -1   68.89   25.70
   3 -10   1   38.60   43.20
  -3 -10  -1   66.29   33.10
   3 -10   1   92.19   44.40
  -3 -10  -1   -2.90   46.20
  -3  10  -1   75.29   25.20
  -3  10  -1    1.00   21.60
   3  10   1   21.70   16.90
   3  10   1  -20.60   16.60
  -4 -10  -1   95.79   57.29
   4 -10   1   41.60   47.40
  -4 -10  -1   44.90   32.20
   4 -10   1   64.49   40.40
   4  10   1   21.60   22.20
  -4  10  -1   57.69   27.20
  -4  10  -1   88.39   28.80
   4  10   1   78.49   21.90
  -5 -10  -1   88.89   58.09
   5 -10   1  129.29   57.79
   5  10   1   16.10   26.40
  -5  10  -1  216.68   38.70
   5  10   1  123.29   26.20
   6 -10   1  -57.39   46.30
  -6 -10  -1   43.50   55.29
  -6  10  -1  -11.90   21.60
   6  10   1   -7.10   20.00
  -7 -10  -1    4.50   47.30
  -7  10  -1   63.59   31.30
   7  10   1    5.00   24.30
  -8 -10  -1   -7.20   54.89
  -8  10  -1   15.60   25.40
   8  10   1   19.80   31.20
  -9 -10  -1  128.89   63.09
  -9  10  -1  156.28   40.70
   9  10   1   91.19   40.50
 -10 -10  -1  -42.10   47.00
  10  10   1   27.90   34.60
 -10  10  -1   -6.70   28.40
 -11 -10  -1  130.89   76.59
 -11  10  -1   52.19   39.60
  11  10   1   76.69   41.80
 -10 -11   1   41.80   60.49
 -10  11   1  137.89   43.40
  10  11  -1  132.59   49.99
  -9 -11   1   79.89   62.39
   9  11  -1   82.59   42.80
  -9  11   1  136.49   41.20
  -8 -11   1  343.87   93.59
   8  11  -1  253.67   63.29
  -8  11   1  271.67   55.49
  -7 -11   1  198.48   76.19
   7  11  -1  186.08   53.29
  -7  11   1  236.48   50.79
  -6 -11   1   18.30   49.40
  -6  11   1   48.10   29.60
   6  11  -1   20.90   28.60
   5 -11  -1   11.70   53.09
  -5 -11   1   73.79   61.49
  -5  11   1   58.59   27.90
   5  11  -1  138.79   40.90
  -4 -11   1  -24.60   35.00
  -4 -11   1  104.09   60.19
   4 -11  -1   31.90   54.39
   4 -11  -1   29.80   49.40
   4  11  -1   30.80   27.80
   4  11  -1   71.59   24.70
  -4  11   1   78.59   26.90
   3 -11  -1  165.58   63.99
  -3 -11   1   10.60   48.30
   3 -11  -1  163.68   68.79
  -3 -11   1  117.49   45.10
   3  11  -1   49.90   28.90
   3  11  -1   94.89   26.30
  -3  11   1   98.39   30.30
  -2 -11   1  260.07   81.19
  -2 -11   1  315.97   68.89
   2 -11  -1  521.45   93.69
   2 -11  -1  152.78   65.59
  -2  11   1  266.77   51.49
   2  11  -1  247.48   52.49
  -2  11   1  215.78   43.50
   2  11  -1  277.87   47.50
   1 -11  -1  -30.50   38.90
  -1 -11   1   87.39   53.99
  -1 -11   1   26.90   37.80
   1 -11  -1   -9.10   36.50
   1  11  -1   -2.90   16.30
  -1  11   1   24.70   18.80
   1  11  -1   47.10   26.70
  -1  11   1   18.40   22.20
   0 -11   1 1289.77  190.88
   0 -11  -1 1256.47  172.28
   0 -11   1 1394.46  177.38
   0 -11  -1 1523.05  201.48
   0  11  -1 1243.18  153.48
   0  11   1 1154.08  152.48
   0  11   1 1156.98  139.79
   0  11  -1 1236.28  140.89
   1 -11   1   69.09   48.70
  -1 -11  -1   40.90   40.10
   1 -11   1  -28.70   44.80
  -1 -11  -1  -20.80   46.10
   1  11   1    6.80   23.00
  -1  11  -1   14.90   21.20
   1  11   1    5.70   16.20
  -1  11  -1   29.10   20.40
  -2 -11  -1  999.80  171.88
   2 -11   1 1245.58  172.18
   2 -11   1 1169.28  170.78
  -2 -11  -1 1172.38  150.98
  -2  11  -1  940.21  124.79
   2  11   1 1138.19  122.79
   2  11   1 1187.78  139.49
  -2  11  -1  962.00  132.09
  -3 -11  -1  -16.90   32.00
  -3 -11  -1  164.38   65.79
   3 -11   1   91.49   53.79
   3 -11   1   55.89   53.19
  -3  11  -1   44.10   27.00
   3  11   1  105.49   24.90
  -3  11  -1  114.89   31.50
   3  11   1   89.39   35.30
   4 -11   1 1250.37  159.88
  -4 -11  -1 1005.70  171.18
   4 -11   1 1351.66  170.38
   4  11   1  968.60  127.09
   4  11   1  906.41  110.69
  -4  11  -1  967.80  117.59
  -4  11  -1  892.91  120.29
  -5 -11  -1  -29.70   46.30
   5 -11   1   47.80   55.49
   5  11   1   74.39   32.20
  -5  11  -1   44.70   27.10
  -6 -11  -1  577.54  120.49
   6 -11   1  803.02  125.99
  -6  11  -1  436.86   73.59
   6  11   1  485.65   84.99
  -7 -11  -1  122.39   66.29
  -7  11  -1    9.60   25.10
   7  11   1    8.30   29.20
  -8 -11  -1  110.39   71.29
  -8  11  -1  100.29   36.40
   8  11   1  128.49   49.20
  -9 -11  -1   44.90   62.69
   9  11   1    2.90   34.30
  -9  11  -1   11.90   27.50
 -10 -11  -1  -18.70   55.19
  10  11   1  -39.10   25.60
 -10  11  -1   10.50   29.40
  -9 -12   1   79.29   63.89
   9  12  -1  177.88   54.09
  -9  12   1  128.39   42.10
  -8 -12   1  140.89   78.99
   8  12  -1   72.29   43.00
  -8  12   1   89.99   35.10
  -7 -12   1  636.54  141.39
  -7  12   1  757.62  104.39
   7  12  -1  696.13  117.49
  -6 -12   1  -19.90   58.49
   6  12  -1  316.77   62.39
  -6  12   1  219.28   46.20
  -5 -12   1  588.74  129.09
   5 -12  -1  797.42  135.29
   5  12  -1  762.02  111.09
  -5  12   1  592.84   91.59
   4 -12  -1  705.23  136.19
  -4 -12   1  492.25  124.99
   4 -12  -1  866.51  136.49
  -4  12   1  560.84   87.19
   4  12  -1  677.03  104.59
   3 -12  -1  834.12  136.69
   3 -12  -1  793.32  136.09
  -3 -12   1  752.42  144.49
  -3 -12   1  474.35   99.59
  -3  12   1  725.43  101.09
  -3  12   1  664.13   93.39
   3  12  -1  731.03  109.09
   3  12  -1  632.74   89.19
   2 -12  -1  907.81  144.09
  -2 -12   1  927.01  132.59
   2 -12  -1  828.12  137.99
  -2 -12   1  840.32  149.19
   2  12  -1  747.33  114.79
   2  12  -1  647.64   97.99
  -2  12   1  718.63  102.99
  -2  12   1  878.61  106.59
  -1 -12   1  518.45  121.09
   1 -12  -1  607.64  109.39
  -1 -12   1  745.83  116.09
   1 -12  -1  593.94  119.89
   1  12  -1  625.24   84.19
   1  12  -1  650.83   96.49
  -1  12   1  544.95   82.49
  -1  12   1  523.55   89.29
   0 -12   1  231.18   65.89
   0 -12   1  288.57   83.09
   0 -12  -1  263.87   73.09
   0 -12  -1  251.37   81.39
   0  12  -1  154.08   43.00
   0  12  -1  208.48   42.80
   0  12   1  187.58   50.09
   0  12   1  219.98   42.40
  -1 -12  -1  112.79   62.89
   1 -12   1   74.89   58.99
  -1 -12  -1   83.79   47.80
   1 -12   1  187.18   66.09
  -1  12  -1   22.10   23.80
   1  12   1   82.69   36.70
   1  12   1   62.39   26.00
  -1  12  -1   31.50   27.30
   2 -12   1   19.80   57.59
  -2 -12  -1  120.89   52.89
   2 -12   1  190.08   69.29
  -2 -12  -1   88.39   67.99
  -2  12  -1  139.29   33.20
   2  12   1   47.00   23.60
  -2  12  -1   76.09   31.70
   2  12   1   95.59   39.30
   3 -12   1   72.59   61.49
  -3 -12  -1   38.20   58.19
   3 -12   1   -2.20   47.30
  -3  12  -1   52.79   26.20
   3  12   1  -32.10   15.10
   3  12   1  -13.80   21.60
  -3  12  -1    4.90   23.60
   4 -12   1   16.10   61.49
  -4 -12  -1  -34.70   53.99
  -4  12  -1   18.00   26.70
   4  12   1   27.40   27.40
   5 -12   1  361.56   91.89
  -5 -12  -1   23.70   60.09
   5  12   1  371.76   67.69
  -5  12  -1  394.26   59.59
   6 -12   1  104.39   78.39
  -6 -12  -1  109.39   68.09
  -6  12  -1  243.08   50.79
   6  12   1  112.79   42.00
  -7 -12  -1  277.57   96.29
  -7  12  -1  288.57   57.79
   7  12   1  354.86   72.59
  -8 -12  -1  130.69   79.29
  -8  12  -1  250.77   52.99
   8  12   1  276.07   62.89
  -9 -12  -1  151.48   75.39
   9  12   1  141.49   49.50
  -9  12  -1  228.08   50.79
  -8 -13   1   45.70   72.59
   8  13  -1   62.99   39.60
  -8  13   1  104.79   38.90
  -7 -13   1   -9.50   64.09
  -7  13   1   73.59   37.40
   7  13  -1  132.59   46.50
  -6 -13   1   51.69   65.49
  -6  13   1   30.20   33.20
   6  13  -1    0.00   27.00
  -5 -13   1   27.20   63.79
   5 -13  -1  136.29   79.89
   5  13  -1  -21.80   33.10
  -5  13   1  -18.40   23.80
  -4 -13   1   36.00   56.29
   4 -13  -1  127.29   80.09
   4  13  -1   83.29   35.80
  -4  13   1   56.79   31.60
   3 -13  -1  280.27   92.29
  -3 -13   1  307.17   91.39
   3 -13  -1  215.08   85.59
  -3  13   1  281.97   52.29
   3  13  -1  228.28   59.19
  -3  13   1  292.17   58.19
   2 -13  -1   -4.50   58.19
  -2 -13   1   29.70   47.00
   2 -13  -1  -46.40   56.69
  -2 -13   1   31.80   64.39
  -2  13   1   28.10   30.90
   2  13  -1  -29.90   19.20
  -2  13   1   37.60   25.70
   2  13  -1  -27.80   22.40
   1 -13  -1  585.14  123.59
   1 -13  -1  747.53  142.79
  -1 -13   1  602.74  134.79
  -1 -13   1  825.62  128.49
   1  13  -1  731.83  105.59
  -1  13   1  675.93  102.39
  -1  13   1  522.65   88.29
   1  13  -1  697.93   91.39
   0 -13  -1  103.29   72.89
   0 -13   1  207.38   70.59
   0 -13   1   22.00   55.99
   0 -13  -1  174.38   63.69
   0  13  -1   49.10   26.90
   0  13   1   23.30   24.70
   0  13   1  104.29   39.80
   0  13  -1   46.30   29.70
   1 -13   1 1406.66  192.98
  -1 -13  -1 1379.06  180.88
   1 -13   1 1305.47  196.68
  -1 -13  -1 1056.19  191.58
   1  13   1 1233.68  167.58
  -1  13  -1 1096.79  151.08
   1  13   1 1125.99  138.19
  -1  13  -1 1230.48  141.49
   2 -13   1   77.89   66.09
   2 -13   1   59.29   58.29
  -2 -13  -1   54.39   59.49
   2  13   1   25.60   25.50
  -2  13  -1   47.00   28.80
  -2  13  -1   49.10   32.80
   2  13   1   22.90   26.60
   3 -13   1 1703.23  251.17
  -3 -13  -1 1537.85  245.08
   3 -13   1 1561.04  230.48
   3  13   1 1556.74  199.28
  -3  13  -1 1744.83  186.28
  -3  13  -1 1524.15  194.18
   4 -13   1  -19.00   66.49
  -4 -13  -1  -15.30   57.39
   4  13   1   31.20   28.40
  -4  13  -1   29.70   28.20
   5 -13   1  814.72  152.48
  -5 -13  -1  634.24  145.79
  -5  13  -1  834.62  114.79
   5  13   1  916.81  129.79
   6 -13   1  171.08   87.79
  -6 -13  -1  190.58   84.99
  -6  13  -1  106.39   41.20
   6  13   1   91.99   41.50
  -7 -13  -1  457.35  110.39
   7  13   1  275.27   68.49
  -7  13  -1  239.18   58.19
  -8 -13  -1   70.39   76.09
  -8  13  -1   61.89   37.10
   8  13   1   98.09   43.60
  -7 -14   1  170.18   86.89
   7  14  -1   55.19   44.50
  -7  14   1   36.20   34.40
  -6 -14   1  226.38   92.29
  -6  14   1  235.38   54.79
   6  14  -1  149.99   49.60
  -5 -14   1   23.60   64.79
  -5  14   1   21.00   32.90
   5  14  -1   22.10   35.50
   4 -14  -1  651.73  138.59
  -4 -14   1  292.67  106.09
   4  14  -1  464.95   91.39
  -4  14   1  583.64   84.59
  -3 -14   1   85.19   74.09
   3 -14  -1    6.30   76.89
  -3  14   1   11.20   28.50
   3  14  -1   17.30   30.20
  -3  14   1   54.69   36.60
   2 -14  -1  507.95  109.79
   2 -14  -1  291.67   95.69
  -2 -14   1  139.99   86.99
  -2  14   1  292.67   62.99
  -2  14   1  326.37   58.19
   2  14  -1  264.57   63.89
  -1 -14   1   -4.10   55.89
  -1 -14   1  -15.80   64.19
   1 -14  -1    3.50   62.49
   1 -14  -1   21.10   65.19
  -1  14   1   34.50   32.10
   1  14  -1   -6.50   25.50
  -1  14   1   20.30   29.50
   1  14  -1   -3.70   29.50
   0 -14   1  218.68   95.19
   0 -14   1  572.14  110.19
   0 -14  -1  102.89   85.89
   0 -14  -1  324.07   87.99
   0  14   1  358.06   68.39
   0  14  -1  374.66   59.19
   0  14   1  307.77   56.59
   0  14  -1  231.88   56.19
  -1 -14  -1   52.19   70.79
   1 -14   1  155.78   76.99
   1 -14   1  100.29   70.89
  -1  14  -1   20.10   32.10
   1  14   1   68.79   32.50
  -1  14  -1   28.10   30.10
   1  14   1  137.09   45.10
   2 -14   1  489.65  104.19
  -2 -14  -1   99.19   79.39
   2 -14   1  190.98   81.99
  -2  14  -1   83.39   37.10
  -2  14  -1  163.08   47.20
   2  14   1  166.38   49.60
  -3 -14  -1   95.29   75.99
   3 -14   1  -52.69   66.89
   3  14   1  -14.20   24.20
  -3  14  -1    8.70   27.20
   4 -14   1  -22.60   73.09
  -4 -14  -1   20.60   64.29
   4  14   1  -29.70   29.70
  -4  14  -1   12.10   34.00
   5 -14   1  -41.80   80.99
  -5 -14  -1   91.09   74.49
   5  14   1   36.70   34.70
  -5  14  -1    7.10   29.30
   6 -14   1  211.98   91.29
  -6 -14  -1  114.99   75.49
   6  14   1   27.70   32.00
  -6  14  -1   11.80   32.90
  -7 -14  -1   12.30   60.09
   7  14   1   30.70   34.10
  -7  14  -1   29.50   39.50
  -5 -15   1  -17.30   79.69
  -5  15   1   56.09   35.40
   5  15  -1   45.70   39.60
  -4 -15   1  130.79   83.29
   4 -15  -1  176.58   99.59
   4  15  -1   96.79   49.99
  -4  15   1  161.88   46.80
   3 -15  -1  -36.60   72.69
  -3 -15   1  203.88   85.99
  -3  15   1   43.20   34.90
   3  15  -1   -0.90   34.80
   2 -15  -1  105.39   84.79
   2 -15  -1  162.98   87.69
  -2 -15   1  115.19   78.49
  -2  15   1  103.09   39.70
  -2  15   1   86.39   39.60
   2  15  -1  125.29   48.20
   1 -15  -1   63.49   78.69
   1 -15  -1   -8.80   73.29
  -1 -15   1  -24.70   72.29
  -1  15   1   12.70   33.10
  -1  15   1   -9.00   28.50
   1  15  -1    4.20   32.50
   0 -15   1  -19.80   70.19
   0 -15  -1   80.49   79.19
   0 -15   1  134.19   82.59
   0  15  -1   31.70   30.00
   0  15  -1  -18.50   28.60
   0  15   1    6.30   32.00
   1 -15   1  241.68   84.39
   1 -15   1    8.30   79.49
  -1 -15  -1   34.30   76.59
   1  15   1   75.79   39.70
  -1  15  -1   55.59   33.00
  -1  15  -1   22.70   30.80
   2 -15   1    0.90   78.19
  -2 -15  -1  -21.90   72.79
   2  15   1   60.79   35.30
  -2  15  -1   67.29   37.00
  -2  15  -1  137.99   42.70
   3 -15   1    0.90   87.49
  -3 -15  -1  -36.90   76.89
  -3  15  -1   28.50   35.20
   3  15   1   89.49   43.20
   4 -15   1  158.88   93.29
  -4 -15  -1  146.69   84.49
   4  15   1   -4.50   32.70
  -4  15  -1   33.60   36.30
   5 -15   1  -43.20   88.69
  -5 -15  -1  -18.60   71.49
  -5  15  -1   43.10   38.60
   5  15   1   25.10   35.40
   0 -16  -1  -16.80   87.79
   0 -16   1   54.69   83.79
   0  16   1    9.20   32.90
   0  16  -1  -20.90   34.00
 -14   0   2   72.99   48.00
  14   0  -2  -10.80   49.50
  13   0  -2    2.70   39.50
 -13   0   2   29.90   37.80
 -12   0   2  367.66   66.59
  12   0  -2  317.37   69.59
 -11   0   2   71.99   35.30
  11   0  -2   28.20   31.30
  11   0  -2   24.90   34.90
 -10   0   2 1317.47  149.79
  10   0  -2 1210.08  158.18
  10   0  -2 1325.47  159.78
  -9   0   2   11.20   21.50
   9   0  -2  -26.80   19.80
   9   0  -2  -25.10   26.20
   8   0  -2  958.80  107.59
   8   0  -2  904.31  112.39
  -8   0   2  860.51  104.49
   7   0  -2    7.60   24.70
   7   0  -2    8.30   17.40
  -7   0   2   28.40   19.00
   6   0  -2 2480.65  273.97
  -6   0   2 2303.47  255.27
   6   0  -2 2452.75  248.38
  -5   0   2   83.39   18.20
   5   0  -2   14.90   19.80
   5   0  -2   71.99   19.80
  -4   0   2 2441.66  251.17
   4   0  -2 2396.06  241.98
   4   0  -2 2332.97  268.77
   3   0  -2    7.80    8.60
  -3   0   2   12.30   10.10
   3   0  -2   -7.80   12.50
   3   0  -2    4.70   11.00
   2   0  -2   35.70    9.00
   2   0  -2   39.30   12.00
   2   0  -2   53.69   13.50
  -2   0   2   45.00   10.20
   1   0  -2   -3.20    2.30
   1   0  -2   -1.30    4.90
  -1   0   2    0.60    4.00
   0   0  -2   -0.90    2.10
   0   0   2   -5.50    1.80
   1   0   2   -5.80    4.20
   1   0   2    2.80    4.60
  -1   0  -2   -4.00    2.60
  -1   0  -2    4.00    5.50
   2   0   2 1976.00  203.88
   2   0   2 1879.01  195.78
  -2   0  -2 1985.00  207.08
   2   0   2 1974.90  207.08
  -2   0  -2 1989.30  203.78
  -3   0  -2  -13.10   15.50
   3   0   2   -4.00    5.70
   3   0   2   -0.80    6.90
   3   0   2    4.90   12.30
  -3   0  -2    5.10   17.80
  -3   0  -2   -4.40    6.90
   4   0   2  333.67   40.60
  -4   0  -2  377.96   54.39
   4   0   2  363.26   43.80
  -4   0  -2  342.47   41.10
  -4   0  -2  267.77   48.90
   4   0   2  416.46   48.00
  -5   0  -2   31.10   22.40
  -5   0  -2    9.40   11.50
   5   0   2   25.40   18.00
   5   0   2   41.80   13.30
   6   0   2 3001.10  302.77
   6   0   2 2788.52  333.77
  -6   0  -2 3011.60  312.67
  -6   0  -2 3176.28  341.77
   7   0   2    0.80   22.20
  -7   0  -2   30.80   18.30
   7   0   2   16.80   15.70
   8   0   2 1674.93  200.18
  -8   0  -2 1750.02  188.28
   8   0   2 1806.92  186.88
   9   0   2    2.50   18.80
   9   0   2   47.00   30.10
  -9   0  -2  -13.40   18.00
  10   0   2  834.82  103.99
 -10   0  -2  761.12   97.69
  10   0   2  839.02  110.89
 -11   0  -2   40.30   28.40
  11   0   2   41.00   34.60
  12   0   2   79.49   44.80
 -12   0  -2   96.99   37.30
  13   0   2 -108.59   39.00
 -13   0  -2  100.19   40.30
  14   0   2  -77.49   44.80
  14  -1  -2  -10.80   48.30
  14   1  -2 -114.59   37.80
 -14   1   2  -14.70   41.10
  13  -1  -2  259.17   63.79
 -13  -1   2  223.48   58.39
  13   1  -2  264.77   68.49
 -13   1   2  219.38   59.99
 -12  -1   2   -8.10   33.70
  12  -1  -2   54.49   48.00
 -12   1   2   49.90   39.20
  12   1  -2  -19.00   38.40
  12   1  -2  -25.10   36.00
  11  -1  -2  152.58   51.19
  11  -1  -2  104.59   41.40
 -11  -1   2  165.28   39.90
 -11   1   2   95.49   36.90
  11   1  -2  255.37   49.20
  11   1  -2  112.99   45.80
 -10  -1   2  166.08   37.10
  10  -1  -2  115.39   44.20
  10  -1  -2   81.99   34.50
  10   1  -2  111.09   36.00
  10   1  -2   77.49   38.80
 -10   1   2  189.98   39.20
  -9  -1   2   52.29   25.40
   9  -1  -2   17.70   28.70
   9  -1  -2   -9.50   23.20
   9   1  -2    7.90   28.60
   9   1  -2    3.20   21.30
  -9   1   2   35.10   23.80
  -8  -1   2  600.24   73.09
   8  -1  -2  428.66   74.59
   8  -1  -2  564.84   78.19
   8   1  -2  471.95   76.59
   8   1  -2  685.63   83.29
  -8   1   2  491.25   71.09
   7  -1  -2  149.19   33.60
  -7  -1   2  158.38   31.10
   7  -1  -2  158.38   37.80
  -7   1   2  124.89   29.90
   7   1  -2  170.68   36.00
   7   1  -2  180.28   38.10
  -6  -1   2  457.35   61.89
   6  -1  -2  444.26   67.09
   6  -1  -2  536.75   67.79
   6   1  -2  545.05   69.09
   6   1  -2  536.85   69.79
  -6   1   2  421.76   61.29
  -5  -1   2  664.53   75.99
   5  -1  -2  662.53   81.49
   5  -1  -2  675.53   82.49
   5   1  -2  620.44   76.59
   5   1  -2  697.43   82.79
  -5   1   2  669.03   76.59
  -4  -1   2  138.29   23.10
   4  -1  -2  144.59   26.70
   4  -1  -2  162.18   31.00
   4   1  -2  157.68   27.50
   4   1  -2  118.59   21.80
   4   1  -2  199.38   30.80
  -4   1   2  132.29   23.50
  -3  -1   2 3387.46  340.17
   3  -1  -2 3248.07  364.86
   3  -1  -2 3249.27  340.07
   3   1  -2 3293.17  364.86
   3   1  -2 3274.07  339.67
   3   1  -2 3138.69  325.37
  -3   1   2 3261.07  340.37
   2  -1  -2  892.61   97.39
  -2  -1   2  918.51   97.69
   2  -1  -2  920.21  105.69
   2   1  -2  885.91  104.69
  -2   1   2  950.30   97.69
   2   1  -2  900.71   93.39
   2   1  -2  928.51   97.39
   1  -1  -2 3433.36  350.96
  -1  -1   2 3345.77  351.66
   1   1  -2 3294.37  376.26
  -1   1   2 3492.35  350.96
   0  -1  -2  422.76   44.70
   1  -1   2 4196.68  437.66
  -1   1  -2 4312.37  435.06
  -1   1  -2 4099.29  437.46
   2  -1   2  291.07   33.40
  -2  -1  -2  402.76   48.10
  -2  -1  -2  278.27   30.40
   2  -1   2  303.87   41.00
  -2  -1  -2  269.77   33.50
   2  -1   2  271.57   32.50
  -2   1  -2  310.17   41.90
   2   1   2  271.37   30.20
  -2   1  -2  275.87   33.00
   2   1   2  258.67   31.80
  -3  -1  -2 1721.93  200.18
   3  -1   2 1708.63  181.48
   3  -1   2 1853.91  174.48
   3  -1   2 1747.13  188.28
  -3  -1  -2 1676.53  179.68
   3   1   2 1699.93  179.58
  -3   1  -2 1651.93  181.38
   3   1   2 1735.43  194.38
   3   1   2 1705.43  174.18
  -3   1  -2 1815.02  188.48
  -4  -1  -2   11.80   24.00
   4  -1   2   28.50   16.40
  -4  -1  -2   19.50    8.90
   4  -1   2   21.70    8.60
   4   1   2   18.80   14.20
  -4   1  -2    3.90   10.30
   4   1   2    6.80    7.10
   4   1   2    2.70   11.00
  -5  -1  -2   91.29   33.80
   5  -1   2  133.39   27.80
  -5  -1  -2  104.89   18.90
   5  -1   2   78.29   18.90
  -5   1  -2  127.29   22.20
   5   1   2  101.19   26.10
   5   1   2  133.19   23.90
   5   1   2   88.49   17.50
  -6  -1  -2   91.69   21.10
   6  -1   2   92.99   31.60
   6  -1   2   85.79   21.20
  -6  -1  -2   99.89   41.00
   6   1   2   77.59   23.80
   6   1   2   88.19   27.40
  -6   1  -2  154.08   26.10
  -7  -1  -2  204.28   49.50
   7  -1   2  198.18   39.90
  -7  -1  -2  126.09   26.00
   7  -1   2  113.49   25.50
   7   1   2   80.79   27.20
  -7   1  -2   85.59   24.50
   7   1   2  139.99   33.30
  -8  -1  -2   85.59   24.00
   8  -1   2   36.20   19.70
   8  -1   2   -7.10   28.40
  -8  -1  -2   14.70   38.40
   8   1   2   48.50   21.00
   8   1   2   86.29   30.20
  -8   1  -2  114.79   26.40
  -9  -1  -2  325.07   47.00
   9  -1   2  228.18   44.00
   9  -1   2  284.07   56.29
  -9   1  -2  280.47   47.50
   9   1   2  269.37   49.50
   9   1   2  296.17   54.89
  10  -1   2  203.78   46.80
 -10  -1  -2  339.37   50.89
  10  -1   2  279.37   59.29
  10   1   2  263.37   57.39
  10   1   2  265.37   50.29
 -10   1  -2  344.87   52.29
 -11  -1  -2  467.85   68.09
  11  -1   2  437.36   79.59
  11   1   2  381.56   73.99
  11   1   2  401.96   69.79
 -11   1  -2  445.16   68.39
 -12  -1  -2  267.77   52.79
  12  -1   2  148.39   57.49
 -12   1  -2  271.57   55.59
  12   1   2  178.48   56.79
  13  -1   2  241.18   65.09
 -13   1  -2  401.56   70.19
  13   1   2  346.57   73.49
  14  -1   2   51.09   49.30
  14   1   2   42.20   50.49
 -14   2   2  103.69   50.99
  14   2  -2   31.60   54.59
 -13   2   2  178.78   49.50
  13   2  -2  145.39   56.89
  13   2  -2  216.98   57.59
 -12  -2   2   25.90   34.50
  12   2  -2  -47.00   41.00
  12   2  -2   42.80   35.10
 -12   2   2  150.18   43.70
 -11  -2   2  220.28   47.70
  11   2  -2  324.57   60.79
  11   2  -2  204.48   50.79
 -11   2   2  184.68   49.20
 -10  -2   2  -14.90   22.30
  10  -2  -2   -7.70   30.20
  10  -2  -2  -34.40   27.10
  10   2  -2    8.00   24.30
  10   2  -2   24.40   28.40
 -10   2   2   26.40   26.60
  -9  -2   2  146.09   31.20
   9  -2  -2   68.09   35.10
   9  -2  -2   71.59   34.90
   9   2  -2  118.09   38.90
  -9   2   2  184.58   34.20
   9   2  -2  118.69   35.90
   8  -2  -2   93.59   31.90
  -8  -2   2  101.89   29.20
   8  -2  -2  151.08   35.40
  -8   2   2  115.69   28.50
   8   2  -2   71.09   31.00
   8   2  -2   87.79   29.50
  -7  -2   2  451.55   64.99
   7  -2  -2  566.24   73.99
   7   2  -2  513.85   71.69
  -7   2   2  408.86   64.99
   7   2  -2  536.35   73.89
   6  -2  -2  589.74   82.89
  -6  -2   2  646.64   75.79
  -6  -2   2  660.23  101.29
  -6   2   2  622.44   76.59
   6   2  -2  747.03   78.69
   6   2  -2  626.64   82.79
   5  -2  -2  110.69   26.50
  -5  -2   2   45.00   33.80
  -5  -2   2   91.79   20.80
   5   2  -2   84.09   24.80
  -5   2   2   67.99   20.00
   5   2  -2  136.19   27.30
   4  -2  -2  418.26   52.49
  -4  -2   2  396.16   66.59
  -4  -2   2  383.26   47.10
   4   2  -2  367.96   45.50
   4   2  -2  489.85   52.49
   4   2  -2  369.36   54.49
  -4   2   2  342.97   49.10
  -3  -2   2  338.37   45.00
  -3  -2   2  359.36   61.49
   3  -2  -2  424.76   54.89
   3   2  -2  383.86   52.59
  -3   2   2  380.46   45.70
   3   2  -2  400.36   44.40
   3   2  -2  392.86   44.50
   2  -2  -2 2589.44  267.87
  -2  -2   2 2461.65  268.07
   2  -2  -2 2458.95  288.77
  -2  -2   2 2581.14  292.37
  -2   2   2 2607.04  267.87
   2   2  -2 2629.14  267.87
   2   2  -2 2626.44  287.57
  -1  -2   2  751.62   79.29
   1  -2  -2  687.23   86.79
  -1  -2   2  733.83   87.99
   1  -2  -2  700.23   76.89
   1   2  -2  692.33   78.39
  -1   2   2  787.62   77.09
  -1   2   2  691.33   81.79
   1   2  -2  673.23   82.89
   0  -2   2 1083.59  123.69
   0  -2   2 1114.79  132.09
   0  -2  -2 1219.18  122.79
   0  -2  -2 1058.29  133.79
   0  -2  -2 1124.49  119.49
   0   2  -2 1139.69  123.39
   0   2   2 1192.28  119.59
  -1  -2  -2  460.55   50.79
   1  -2   2  444.36   51.99
  -1  -2  -2  563.14   68.99
   1  -2   2  496.35   57.69
   1   2   2  481.35   49.30
  -1   2  -2  564.64   63.69
   1   2   2  442.86   50.29
  -1   2  -2  443.86   52.09
  -2  -2  -2   65.89   30.10
   2  -2   2  105.59   18.20
  -2  -2  -2  107.69   13.90
   2  -2   2  132.49   29.00
   2   2   2  109.69   13.10
  -2   2  -2   59.39   23.20
  -2   2  -2   90.99   18.60
   2   2   2  129.49   15.90
  -3  -2  -2  206.58   24.20
  -3  -2  -2  231.68   45.30
   3  -2   2  238.18   41.70
   3   2   2  248.08   29.80
   3   2   2  260.57   34.00
  -3   2  -2  170.68   28.20
   3   2   2  182.38   23.20
   4  -2   2   13.20   21.90
  -4  -2  -2   55.99   11.10
   4  -2   2   30.60   16.20
  -4  -2  -2   35.60   28.90
   4   2   2   35.40   16.10
   4   2   2   45.40    9.50
   4   2   2   50.99   15.70
  -4   2  -2   19.50   13.70
   5  -2   2  843.42  106.29
   5  -2   2  981.10  100.29
  -5  -2  -2  853.71  127.29
  -5  -2  -2  915.81   99.99
  -5   2  -2 1052.59  103.89
   5   2   2  871.41   99.09
   5   2   2  905.51  100.29
   5   2   2 1050.69  111.19
  -6  -2  -2  319.37   40.50
  -6  -2  -2  171.18   55.79
   6  -2   2  273.07   40.60
   6  -2   2  280.87   46.70
   6   2   2  284.87   46.80
  -6   2  -2  296.17   43.30
   6   2   2  304.37   47.40
   7  -2   2  522.45   70.99
  -7  -2  -2  484.25   91.49
   7  -2   2  666.13   78.09
  -7  -2  -2  600.44   67.69
   7   2   2  606.14   81.49
  -7   2  -2  566.04   74.39
   7   2   2  540.45   75.99
  -8  -2  -2  699.03  106.19
   8  -2   2  708.93   85.29
   8  -2   2  559.94   82.39
  -8  -2  -2  611.74   74.59
   8   2   2  620.04   85.29
  -8   2  -2  683.03   78.99
   8   2   2  602.34   86.89
  -9  -2  -2   38.00   47.80
  -9  -2  -2   64.49   26.00
   9  -2   2  105.79   27.80
   9  -2   2   66.79   33.60
   9   2   2   61.19   34.60
  -9   2  -2   98.79   29.00
   9   2   2   79.59   29.10
 -10  -2  -2    2.40   21.30
  10  -2   2   16.00   31.20
 -10  -2  -2   86.29   53.89
  10   2   2   12.80   25.30
  10   2   2   87.39   35.60
 -10   2  -2   60.29   26.40
  11  -2   2   58.89   39.40
 -11  -2  -2   36.10   26.80
 -11   2  -2   15.40   28.70
  11   2   2   56.09   39.70
  11   2   2   26.00   27.70
  12  -2   2  -13.70   36.80
  12   2   2   79.09   45.90
  12   2   2    3.90   32.70
 -12   2  -2   49.99   33.20
  13  -2   2    8.10   41.40
  13   2   2   -9.10   41.20
 -13   2  -2    6.10   36.70
  14  -2   2    7.70   46.30
 -14   2  -2    9.00   46.10
  14   2   2  -31.20   49.70
  14   3  -2   96.99   59.59
 -14   3   2   71.49   47.10
 -13   3   2  418.56   73.29
  13   3  -2  203.98   67.59
  13   3  -2  225.48   64.59
 -12   3   2    9.90   35.90
  12   3  -2   31.80   36.70
  12   3  -2   14.80   32.80
 -11  -3   2  713.23  104.99
 -11   3   2  835.02  110.19
  11   3  -2  803.02  113.39
  11   3  -2  810.92  115.99
 -10  -3   2   71.29   30.70
  10   3  -2   76.39   30.90
 -10   3   2   48.60   28.50
  10   3  -2   -8.90   34.00
   9  -3  -2  946.91  119.99
  -9  -3   2  869.01  108.99
  -9   3   2 1004.70  111.79
   9   3  -2  927.91  119.49
   9   3  -2  891.31  120.89
  -8  -3   2   11.40   18.90
   8  -3  -2  -39.40   23.50
  -8  -3   2   15.30   39.50
  -8   3   2   18.70   20.30
   8   3  -2   26.30   22.60
   8   3  -2  -26.80   21.30
  -7  -3   2 1853.11  190.68
   7  -3  -2 1717.13  205.68
  -7  -3   2 1708.23  219.68
   7   3  -2 1719.53  185.78
   7   3  -2 1729.23  206.28
  -7   3   2 1736.33  191.38
   6  -3  -2  -39.70   23.20
  -6  -3   2   34.40   17.30
  -6  -3   2  -16.20   37.70
   6   3  -2  -19.30   19.20
   6   3  -2   10.00   19.70
  -6   3   2  -14.20   15.20
  -5  -3   2 1825.22  199.28
  -5  -3   2 1791.32  224.68
   5  -3  -2 1884.81  215.88
   5   3  -2 1946.21  192.18
   5   3  -2 1824.02  215.18
  -5   3   2 1899.81  200.48
   4  -3  -2  307.27   49.40
  -4  -3   2  310.97   59.99
  -4  -3   2  322.77   41.90
   4   3  -2  255.57   44.80
   4   3  -2  273.27   39.50
  -4   3   2  294.57   42.10
   4   3  -2  358.56   41.80
  -3  -3   2   53.69   14.50
   3  -3  -2   38.00   18.70
  -3  -3   2   26.10   25.70
   3   3  -2    0.30    9.70
   3   3  -2   -6.10   10.70
   3   3  -2    1.50   10.10
  -3   3   2    6.10   10.40
   2  -3  -2  691.43   93.99
  -2  -3   2  692.63   84.49
  -2  -3   2  837.02  107.19
   2   3  -2  738.73   90.09
  -2   3   2  789.62   99.79
  -2   3   2  785.42   83.59
   2   3  -2  814.72   84.29
   1  -3  -2 1178.08  132.09
   1  -3  -2 1186.78  147.69
   1  -3  -2 1268.47  138.69
  -1  -3   2 1272.37  149.19
  -1  -3   2 1292.77  135.99
   1   3  -2 1341.47  135.39
   1   3  -2 1202.98  142.29
  -1   3   2 1258.87  132.29
  -1   3   2 1236.58  138.19
   0  -3   2  520.15   63.49
   0  -3   2  591.54   69.19
   0  -3  -2  676.43   78.69
   0  -3  -2  431.06   55.59
   0  -3  -2  552.94   61.79
   0   3  -2  539.75   60.89
   0   3  -2  496.15   61.89
   0   3   2  506.35   55.99
   0   3   2  505.95   60.69
   1  -3   2  464.55   62.59
   1  -3   2  573.84   68.29
  -1  -3  -2  652.03   79.79
  -1  -3  -2  460.55   56.19
  -1   3  -2  619.64   70.79
   1   3   2  489.05   52.69
  -1   3  -2  507.55   56.09
   1   3   2  481.45   55.49
  -1   3  -2  447.06   57.19
  -2  -3  -2  174.38   23.50
  -2  -3  -2  109.39   38.80
   2  -3   2  127.49   32.10
   2   3   2  191.08   22.10
  -2   3  -2  164.98   26.00
  -3  -3  -2  259.17   29.90
  -3  -3  -2  278.77   51.99
   3  -3   2  224.78   45.80
   3   3   2  315.67   32.10
   3   3   2  234.88   38.40
   3   3   2  236.68   28.10
  -3   3  -2  192.48   33.40
  -4  -3  -2   38.90   31.90
  -4  -3  -2    0.70    8.60
   4  -3   2   44.40   26.80
  -4   3  -2   43.60   15.50
   4   3   2   -5.20   12.40
   4   3   2   -6.60   12.60
  -5  -3  -2  261.07   31.90
   5  -3   2  222.68   52.39
  -5  -3  -2  272.07   60.59
  -5   3  -2  300.67   40.40
   5   3   2  214.08   38.50
   5   3   2  214.68   36.20
   5   3   2  184.48   28.30
   6  -3   2  209.18   32.80
  -6  -3  -2  158.98   28.50
  -6  -3  -2  143.69   50.79
   6   3   2  186.18   35.70
  -6   3  -2  204.58   33.80
   6   3   2  153.98   25.80
   6   3   2  206.48   38.30
   7  -3   2  111.49   30.80
  -7  -3  -2  241.78   59.99
  -7  -3  -2  157.78   29.10
  -7   3  -2  175.08   32.50
   7   3   2  159.48   36.20
   7   3   2  202.38   38.90
  -8  -3  -2  -18.40   40.20
  -8  -3  -2   18.40   16.00
   8  -3   2   18.80   20.90
  -8   3  -2   -9.90   17.20
   8   3   2   -8.50   21.30
   8   3   2    8.20   19.70
  -9  -3  -2   80.59   25.90
  -9  -3  -2  126.29   54.29
   9   3   2   92.79   31.30
   9   3   2  126.59   40.20
  -9   3  -2   68.69   27.20
 -10  -3  -2   33.30   23.40
 -10  -3  -2    8.50   51.79
  10   3   2   69.59   37.30
 -10   3  -2   73.59   31.80
  10   3   2   51.09   29.90
 -11  -3  -2  -26.60   56.59
 -11   3  -2   66.29   30.90
  11   3   2   -5.00   34.00
  11   3   2   -5.90   27.50
  12   3   2   19.30   37.90
  12   3   2  -31.70   29.30
 -12   3  -2    0.50   30.90
  13   3   2   41.30   46.80
 -13   3  -2   91.59   41.40
 -14   3  -2   58.89   44.80
  14   3   2   54.29   49.00
 -14   4   2   19.70   45.10
  14   4  -2   15.80   48.10
  14   4  -2    6.80   53.39
 -13   4   2  229.48   56.19
  13   4  -2  228.48   60.29
  13   4  -2   90.49   57.29
 -12   4   2  -17.70   33.10
  12   4  -2   55.89   41.10
  12   4  -2   46.60   43.80
 -11  -4   2    0.10   30.90
  11   4  -2   20.40   30.30
  11   4  -2   73.79   41.00
 -11   4   2   35.50   32.30
 -10  -4   2   65.99   31.10
 -10   4   2   25.90   23.60
  10   4  -2   18.70   28.00
  10   4  -2   64.59   37.50
   9  -4  -2  163.58   46.80
  -9  -4   2  137.19   36.60
  -9  -4   2  208.68   66.69
  -9   4   2  160.38   36.70
   9   4  -2  252.07   49.80
   9   4  -2  111.39   39.50
  -8  -4   2  492.25   64.89
   8  -4  -2  360.76   70.49
  -8  -4   2  314.77   84.79
   8   4  -2  461.25   70.49
  -8   4   2  433.26   65.09
   8   4  -2  544.15   77.39
  -7  -4   2    4.30   19.20
   7  -4  -2   18.70   28.40
  -7  -4   2  131.29   48.10
   7   4  -2  -12.00   18.50
  -7   4   2   22.80   19.50
   7   4  -2    2.20   21.30
  -6  -4   2  982.50  103.09
   6  -4  -2 1073.19  115.09
  -6  -4   2  828.42  131.49
   6   4  -2  786.62   98.89
   6   4  -2  905.31  112.49
  -6   4   2  774.02  102.19
  -5  -4   2  162.58   50.39
  -5  -4   2  101.49   26.10
   5  -4  -2  128.49   32.60
   5   4  -2  113.99   26.80
   5   4  -2  123.99   31.10
  -5   4   2  137.09   27.90
  -4  -4   2  646.04   99.99
   4  -4  -2  604.94   86.59
  -4  -4   2  637.24   72.89
   4   4  -2  582.54   66.79
   4   4  -2  637.54   79.29
  -4   4   2  617.24   72.59
  -3  -4   2    4.50   13.20
  -3  -4   2   33.10   27.90
   3  -4  -2  -22.40   19.70
   3   4  -2   -0.90   11.70
   3   4  -2   -0.30   11.90
  -3   4   2   21.60   13.90
  -2  -4   2  924.01  114.19
  -2  -4   2  717.93   85.59
   2  -4  -2  800.92   96.89
   2  -4  -2  686.53   96.69
   2   4  -2  781.22   90.19
  -2   4   2  774.12   83.29
   2   4  -2  638.64   83.29
  -1  -4   2  640.24   73.39
   1  -4  -2  458.65   60.19
   1  -4  -2  548.35   79.99
  -1  -4   2  644.64   85.09
   1  -4  -2  626.84   76.89
   1   4  -2  509.45   66.19
  -1   4   2  616.44   77.09
   1   4  -2  574.94   65.49
  -1   4   2  517.95   60.79
   0  -4  -2  291.27   40.50
   0  -4   2  506.85   60.09
   0  -4   2  505.75   64.79
   0  -4  -2  378.26   52.49
   0  -4  -2  455.15   66.69
   0   4   2  420.76   52.29
   0   4   2  320.97   40.70
   0   4  -2  332.07   44.60
   0   4  -2  387.86   53.29
  -1  -4  -2  102.19   21.70
  -1  -4  -2   71.59   33.80
   1  -4   2   46.80   24.10
   1  -4   2   45.10   24.30
  -1   4  -2   92.59   17.10
  -1   4  -2   76.59   17.50
   1   4   2   58.59   13.60
   1   4   2   95.19   20.60
   2  -4   2  -13.30   16.20
   2  -4   2  -25.80   15.70
  -2  -4  -2   21.60   12.20
  -2  -4  -2  -10.50   26.40
  -2   4  -2   -7.40    9.00
   2   4   2   12.30    9.70
  -3  -4  -2  395.46   48.40
   3  -4   2  463.05   69.19
  -3  -4  -2  548.55   81.59
   3   4   2  381.86   46.00
  -3   4  -2  438.26   54.69
   3   4   2  467.15   61.09
   4  -4   2  159.48   40.30
  -4  -4  -2   60.29   36.50
  -4  -4  -2  136.89   21.30
   4   4   2  152.48   23.70
   4   4   2  120.29   27.80
   4   4   2  126.79   18.30
  -4   4  -2   69.79   21.60
   5  -4   2  344.37   59.99
  -5  -4  -2  148.39   54.39
  -5  -4  -2  163.98   28.00
   5   4   2  160.78   35.40
   5   4   2  245.28   34.40
  -5   4  -2  200.38   34.30
   5   4   2  185.78   26.00
  -6  -4  -2  167.18   28.10
  -6  -4  -2  109.79   49.99
   6  -4   2  214.88   32.70
  -6   4  -2  123.29   30.30
   6   4   2  217.58   39.30
   6   4   2  180.98   34.90
   6   4   2  154.88   24.30
  -7  -4  -2  157.28   57.19
   7  -4   2  106.69   28.50
  -7  -4  -2  103.49   23.10
   7   4   2   73.89   27.70
  -7   4  -2   97.69   28.80
   7   4   2  107.09   29.40
  -8  -4  -2  220.68   66.99
  -8  -4  -2  348.07   47.70
  -8   4  -2  310.27   49.90
   8   4   2  325.37   56.09
   8   4   2  279.47   52.39
  -9  -4  -2  164.58   63.69
  -9  -4  -2  215.58   40.10
   9   4   2  154.08   43.90
   9   4   2  301.57   52.19
  -9   4  -2  251.07   47.60
 -10  -4  -2   73.99   58.59
  10   4   2  162.78   43.40
  10   4   2  235.38   54.49
 -10   4  -2  114.19   35.50
 -11  -4  -2  -68.19   52.89
 -11   4  -2   -6.30   30.00
  11   4   2   24.30   30.30
  11   4   2   10.70   32.50
 -12  -4  -2  -20.80   57.59
 -12   4  -2   68.79   35.80
  12   4   2   49.99   36.80
  12   4   2   96.29   46.30
  13   4   2  -36.60   32.90
 -13   4  -2  -23.90   34.60
  13   4   2   60.79   50.79
  14   4   2   28.90   55.29
 -14   4  -2   62.69   42.80
 -13   5   2  280.47   65.19
  13   5  -2  383.46   76.99
  13   5  -2  180.38   66.79
 -12   5   2   64.59   38.60
  12   5  -2   66.39   45.20
  12   5  -2  140.29   52.39
  11   5  -2  142.99   47.80
 -11   5   2  118.79   41.30
  11   5  -2  168.28   48.70
 -10  -5   2   -8.20   52.49
 -10  -5   2   90.89   34.90
  10   5  -2   20.50   34.50
  10   5  -2   37.40   31.30
 -10   5   2   43.90   29.30
  -9  -5   2   -0.80   45.70
  -9  -5   2   70.09   28.80
  -9   5   2  -16.10   19.80
   9   5  -2   10.60   26.40
   9   5  -2   17.00   28.20
  -8  -5   2  176.28   63.29
  -8  -5   2  270.07   45.80
   8  -5  -2  166.88   51.39
   8   5  -2  323.57   51.99
   8   5  -2  236.48   51.19
  -8   5   2  324.17   49.70
  -7  -5   2   20.40   22.30
   7  -5  -2   18.20   30.80
  -7  -5   2    2.70   41.70
   7   5  -2   68.29   25.80
   7   5  -2   56.59   28.80
  -7   5   2   92.99   25.90
  -6  -5   2  656.83   80.39
  -6  -5   2  531.15  105.89
   6  -5  -2  801.42   99.49
   6   5  -2  682.73   76.99
   6   5  -2  799.72   99.39
  -6   5   2  543.95   81.99
   5  -5  -2  401.66   64.69
  -5  -5   2  294.57   50.19
  -5  -5   2  343.37   75.39
   5   5  -2  376.26   60.09
   5   5  -2  394.36   48.30
  -5   5   2  341.67   50.99
  -4  -5   2  682.63   82.19
  -4  -5   2  628.64  103.99
   4  -5  -2  713.03   95.39
  -4   5   2  582.14   74.49
   4   5  -2  620.44   81.79
   3  -5  -2 1244.78  154.58
   3  -5  -2 1186.98  150.08
  -3  -5   2 1314.07  141.49
  -3  -5   2 1371.86  162.68
  -3   5   2 1227.48  138.39
   3   5  -2 1278.77  149.99
  -2  -5   2   17.90   30.60
   2  -5  -2   16.50   23.40
   2  -5  -2   31.60   28.30
  -2  -5   2   63.59   24.40
  -2   5   2   86.49   18.30
   2   5  -2   62.99   19.20
   1  -5  -2 2088.89  230.78
   1  -5  -2 2064.29  247.48
  -1  -5   2 2102.69  228.38
  -1  -5   2 2222.48  249.48
   1   5  -2 2147.09  239.28
  -1   5   2 2036.60  221.98
   0  -5   2    7.90   19.10
   0  -5  -2  -20.50   25.50
   0  -5  -2   13.70    9.20
   0  -5   2   30.60   23.80
   0  -5  -2  -13.60   17.20
   0   5  -2   31.20   12.90
   0   5   2   15.70    9.40
   0   5  -2   10.00   11.50
   0   5   2  -16.40   14.10
  -1  -5  -2 1507.55  164.18
  -1  -5  -2 1451.45  183.68
   1  -5   2 1461.65  168.98
   1  -5   2 1414.66  177.68
   1   5   2 1483.45  163.28
   1   5   2 1521.85  158.48
  -1   5  -2 1487.25  170.68
  -1   5  -2 1585.74  161.68
  -2  -5  -2   49.60   37.70
   2  -5   2   87.49   31.70
  -2  -5  -2  130.29   27.80
   2  -5   2   82.59   32.40
  -2   5  -2  145.19   26.80
   2   5   2  154.78   25.60
  -2   5  -2  154.98   23.40
   2   5   2  125.29   19.50
  -3  -5  -2  376.16   78.09
   3  -5   2  498.85   65.49
   3  -5   2  420.26   70.69
  -3  -5  -2  450.45   53.39
   3   5   2  506.45   65.49
  -3   5  -2  452.25   57.99
   3   5   2  376.56   49.80
   4  -5   2   34.90   20.30
   4  -5   2  -46.40   22.20
  -4  -5  -2    7.70   14.90
  -4  -5  -2   44.60   34.30
  -4   5  -2   26.10   17.20
   4   5   2   21.60   17.20
   4   5   2    4.10    9.00
   5  -5   2   41.20   34.30
   5  -5   2  160.98   28.50
  -5  -5  -2   97.49   22.40
  -5  -5  -2  121.39   51.49
   5   5   2  113.99   23.50
  -5   5  -2   57.69   23.10
   5   5   2  113.99   17.40
   5   5   2   68.29   26.20
   6  -5   2  159.78   52.49
  -6  -5  -2  209.18   33.00
  -6  -5  -2  186.28   60.09
   6  -5   2  201.98   35.70
  -6   5  -2  228.18   39.70
   6   5   2  227.68   41.00
   6   5   2  177.18   27.30
   6   5   2  223.08   37.10
  -7  -5  -2   63.79   22.00
  -7  -5  -2  116.69   51.79
  -7   5  -2  108.99   29.40
   7   5   2   53.49   24.40
   7   5   2   87.19   29.30
  -8  -5  -2  266.47   39.60
  -8  -5  -2  159.68   59.89
   8   5   2  190.48   44.00
  -8   5  -2  219.78   43.80
   8   5   2  229.08   45.40
  -9  -5  -2  153.48   62.79
   9   5   2  284.07   52.59
   9   5   2  146.49   42.10
  -9   5  -2  199.48   40.60
 -10  -5  -2   42.30   58.19
  10   5   2   24.20   31.00
 -10   5  -2   40.60   26.90
  10   5   2   28.90   32.80
 -11  -5  -2  224.98   88.09
  11   5   2  384.86   71.49
 -11   5  -2  463.75   70.79
  11   5   2  396.26   72.29
 -12  -5  -2   97.59   65.59
 -12   5  -2  152.48   45.50
  12   5   2   15.10   36.00
  12   5   2   -6.70   39.60
 -13  -5  -2  450.25  109.19
  13   5   2  471.15   84.99
 -13   5  -2  406.86   72.99
  13   5   2  305.97   76.49
 -13   6   2   38.70   35.00
  13   6  -2    1.10   42.60
  13   6  -2   -5.20   47.50
 -12   6   2  279.87   57.39
  12   6  -2  183.18   54.79
  12   6  -2  175.48   57.29
 -11  -6   2   44.30   61.39
 -11   6   2    6.00   27.50
  11   6  -2  -18.00   36.20
  11   6  -2   34.70   38.00
 -10  -6   2  169.78   77.79
  10   6  -2  293.27   61.89
 -10   6   2  231.48   52.49
  10   6  -2  231.18   56.69
  -9  -6   2   79.29   59.09
  -9  -6   2  171.08   39.80
   9   6  -2   89.19   37.60
   9   6  -2   83.49   37.50
  -9   6   2   80.69   32.20
  -8  -6   2  678.93  128.59
  -8  -6   2  756.42  103.19
   8   6  -2  804.02  102.89
  -8   6   2  791.32   98.39
   8   6  -2  900.71  108.69
  -7  -6   2  154.88   37.00
  -7  -6   2  220.08   64.59
   7  -6  -2  143.79   45.00
  -7   6   2  166.68   36.40
   7   6  -2  233.28   45.40
   7   6  -2  101.89   31.00
  -6  -6   2  468.05  102.89
   6  -6  -2  629.74   94.99
  -6  -6   2  706.83   85.79
   6   6  -2  665.93   93.29
   6   6  -2  596.64   76.29
  -6   6   2  643.14   77.89
  -5  -6   2   61.59   23.40
   5  -6  -2   89.29   38.90
  -5  -6   2  -12.80   32.20
   5   6  -2   28.60   22.30
  -5   6   2   13.70   19.50
  -4  -6   2  728.33   92.89
  -4  -6   2  822.22  124.69
   4  -6  -2  954.70  116.19
   4   6  -2  703.33   97.89
  -4   6   2  795.42   91.29
   3  -6  -2   64.29   34.80
   3  -6  -2  -17.90   27.80
  -3  -6   2   28.90   24.40
  -3  -6   2   12.00   38.30
  -3   6   2   49.80   19.50
   3   6  -2   45.10   21.20
  -2  -6   2   15.30   35.60
   2  -6  -2    7.80   24.80
  -2  -6   2   -7.30   21.80
   2  -6  -2    2.50   28.40
  -2   6   2   75.29   18.20
   2   6  -2   14.40   15.80
  -1  -6   2   37.10   23.00
   1  -6  -2   38.50   24.80
   1  -6  -2    1.80   25.90
  -1  -6   2   38.20   33.70
  -1   6   2   17.10   12.00
   1   6  -2   17.60   14.70
   0  -6  -2  232.88   48.80
   0  -6   2  280.67   59.19
   0  -6   2  206.88   51.19
   0  -6  -2  328.77   65.29
   0   6  -2  323.07   47.10
   0   6  -2  275.67   41.50
   0   6   2  352.66   42.20
  -1  -6  -2   50.49   38.00
  -1  -6  -2   76.69   26.70
   1  -6   2   21.30   25.70
   1  -6   2   -0.40   25.40
  -1   6  -2   60.49   16.00
  -1   6  -2   47.00   18.30
   1   6   2   47.30   13.30
  -2  -6  -2  818.52  117.19
   2  -6   2  751.92  101.09
  -2  -6  -2  678.33   82.39
   2  -6   2  632.54   98.09
  -2   6  -2  674.33   79.79
   2   6   2  738.83   86.59
   2   6   2  695.43   75.59
  -2   6  -2  665.73   81.79
   2   6   2  586.94   79.59
   3  -6   2  452.55   68.49
   3  -6   2  471.65   78.29
  -3  -6  -2  420.36   59.09
  -3  -6  -2  327.67   79.79
   3   6   2  400.56   64.09
   3   6   2  404.46   54.99
  -3   6  -2  522.65   62.89
   4  -6   2 2838.22  303.97
   4  -6   2 2688.93  309.67
  -4  -6  -2 2941.21  287.87
  -4  -6  -2 2704.33  325.57
   4   6   2 2665.33  310.77
   4   6   2 2523.35  283.97
  -4   6  -2 2755.92  289.87
  -5  -6  -2  516.95   58.99
  -5  -6  -2  239.18   79.09
   5  -6   2  510.15   66.49
   5  -6   2  587.24   91.99
   5   6   2  350.46   62.99
  -5   6  -2  454.85   62.19
   5   6   2  384.76   49.40
   5   6   2  460.75   53.59
  -6  -6  -2 1890.11  196.38
  -6  -6  -2 1580.94  229.18
   6  -6   2 1679.83  209.58
   6  -6   2 1862.81  218.18
   6   6   2 1746.93  192.48
   6   6   2 1856.61  188.58
  -6   6  -2 2013.00  201.48
   6   6   2 2021.30  216.68
  -7  -6  -2  322.57   84.09
  -7  -6  -2  404.96   55.39
  -7   6  -2  326.47   57.29
   7   6   2  394.46   57.19
   7   6   2  466.75   69.19
  -8  -6  -2  577.74  124.69
   8   6   2  880.11  114.79
   8   6   2  871.11  102.39
  -8   6  -2  747.43  102.69
  -9  -6  -2  139.39   63.99
   9   6   2  117.29   40.60
  -9   6  -2  219.38   40.80
   9   6   2  141.49   45.40
 -10  -6  -2  378.86   99.49
 -10   6  -2  499.35   74.19
  10   6   2  498.55   79.09
  10   6   2  484.65   82.09
 -11  -6  -2   41.40   52.39
 -11   6  -2   59.59   35.50
  11   6   2    2.60   31.20
  11   6   2   46.50   40.30
 -12  -6  -2   80.19   69.59
  12   6   2   59.29   43.20
 -12   6  -2   31.30   35.60
  12   6   2   36.20   43.60
 -13  -6  -2   60.29   72.19
  13   6   2   50.39   44.50
  13   6   2  156.28   56.09
 -13   6  -2   85.29   42.60
 -13   7   2  193.48   55.29
  13   7  -2   64.79   47.80
 -12  -7   2   17.10   69.99
  12   7  -2   41.00   46.60
 -12   7   2   33.90   31.20
 -11  -7   2  104.49   69.29
  11   7  -2   95.49   48.00
 -11   7   2   62.99   35.70
 -10  -7   2   15.80   50.59
  10   7  -2  -12.10   26.90
 -10   7   2  -32.00   24.50
  -9  -7   2   33.30   53.69
   9   7  -2    6.70   28.30
  -9   7   2   85.69   31.20
  -8  -7   2  131.39   57.99
  -8  -7   2  171.78   40.30
   8   7  -2  106.59   36.40
  -8   7   2  108.29   33.90
  -7  -7   2   34.00   39.80
  -7  -7   2   31.70   26.50
   7  -7  -2  -33.00   30.00
  -7   7   2   23.50   19.40
   7   7  -2   -8.70   21.00
   6  -7  -2  528.65   94.89
  -6  -7   2  524.95  107.39
  -6  -7   2  773.22   90.79
   6   7  -2  701.63   98.69
  -6   7   2  641.94   85.79
  -5  -7   2  -17.50   38.00
  -5  -7   2   17.20   23.60
   5  -7  -2   -0.80   33.20
   5   7  -2   -4.80   20.50
  -5   7   2  -25.90   14.50
  -4  -7   2  669.53   79.49
  -4  -7   2  403.86   89.69
   4  -7  -2  554.34   92.19
   4  -7  -2  461.65   82.69
   4   7  -2  427.16   74.49
  -4   7   2  508.55   68.99
  -3  -7   2  441.96   80.99
   3  -7  -2  329.57   67.79
  -3  -7   2  438.46   60.49
   3  -7  -2  142.39   54.09
  -3   7   2  323.77   48.00
   3   7  -2  252.07   50.49
  -2  -7   2 2204.88  244.88
   2  -7  -2 2169.08  251.07
   2  -7  -2 2313.27  267.67
  -2  -7   2 2045.90  269.47
   2   7  -2 2213.48  256.67
  -2   7   2 2318.87  238.48
   1  -7  -2 1800.92  233.88
  -1  -7   2 1831.82  233.28
   1  -7  -2 1808.62  215.38
  -1  -7   2 1848.42  214.48
  -1   7   2 1998.80  205.78
   1   7  -2 1938.71  221.88
   1   7  -2 2017.70  206.48
   0  -7   2 2375.86  273.67
   0  -7   2 2582.44  295.37
   0  -7  -2 2150.48  270.77
   0  -7  -2 2545.05  298.97
   0   7   2 2537.25  263.37
   0   7  -2 2651.03  265.17
   0   7  -2 2496.15  283.57
  -1  -7  -2  966.30  131.79
   1  -7   2  888.11  120.39
   1  -7   2 1057.09  121.29
  -1  -7  -2  821.22   97.49
   1   7   2  722.53   87.19
  -1   7  -2  693.63   90.49
  -1   7  -2  771.22   95.29
   2  -7   2 1455.15  177.88
   2  -7   2 1267.57  169.68
  -2  -7  -2 1373.06  186.88
  -2  -7  -2 1457.45  163.28
   2   7   2 1544.15  172.68
  -2   7  -2 1403.76  159.18
  -2   7  -2 1423.76  167.88
   2   7   2 1541.85  155.98
  -3  -7  -2 1340.87  176.98
  -3  -7  -2 1238.38  132.29
   3  -7   2 1060.49  143.59
   3  -7   2 1237.28  156.48
   3   7   2 1215.28  125.19
  -3   7  -2 1066.99  129.89
   3   7   2 1076.99  139.69
   3   7   2 1136.29  128.89
  -3   7  -2 1178.68  134.89
  -4  -7  -2  124.49   31.00
   4  -7   2  150.78   38.40
   4  -7   2   68.19   38.80
  -4  -7  -2   43.80   47.50
  -4   7  -2  124.79   28.30
   4   7   2  115.29   23.90
   4   7   2   87.09   30.30
  -5  -7  -2  172.98   29.30
   5  -7   2   60.99   30.70
   5  -7   2    4.20   35.90
  -5  -7  -2   14.00   43.10
   5   7   2  108.89   28.20
   5   7   2   53.99   15.90
  -5   7  -2   49.70   22.10
   6  -7   2  100.69   47.90
  -6  -7  -2   12.70   42.90
  -6  -7  -2   68.59   22.60
  -6   7  -2   25.60   19.60
   6   7   2   28.60   13.80
   6   7   2   85.59   28.00
  -7  -7  -2   62.79   51.49
   7  -7   2   10.60   36.10
  -7   7  -2   39.90   23.40
   7   7   2    5.90   21.90
  -8  -7  -2  178.48   67.49
   8   7   2  135.19   38.40
  -8   7  -2  116.49   32.10
  -9  -7  -2   23.00   48.70
  -9   7  -2    1.20   21.60
   9   7   2   61.19   32.80
 -10  -7  -2  451.45  105.39
  10   7   2  527.65   90.99
 -10   7  -2  669.53   89.39
 -11  -7  -2  351.76   99.39
  11   7   2  625.14   97.39
 -11   7  -2  614.34   87.29
 -12  -7  -2  149.49   78.29
  12   7   2  242.98   62.59
 -12   7  -2  325.67   63.29
 -13  -7  -2  -28.60   69.19
 -13   7  -2   55.29   44.50
  13   7   2  108.49   52.39
 -12  -8   2  117.89   75.79
 -12   8   2   41.30   35.60
  12   8  -2   -1.20   37.90
 -11  -8   2   28.20   59.59
  11   8  -2  126.89   47.60
 -11   8   2   89.29   40.40
 -10  -8   2   96.79   64.09
 -10   8   2   58.39   32.00
  10   8  -2   66.09   35.90
  -9  -8   2   68.19   56.09
  -9   8   2   68.89   29.00
   9   8  -2   87.19   38.30
  -8  -8   2   82.89   56.19
  -8   8   2   23.20   22.70
   8   8  -2   -2.70   26.00
  -7  -8   2   77.09   52.79
  -7  -8   2  107.39   37.20
   7   8  -2  193.18   46.20
  -7   8   2   87.19   28.20
  -6  -8   2  122.99   39.50
   6  -8  -2  135.89   46.70
  -6  -8   2   43.00   46.70
   6   8  -2  213.18   45.00
  -6   8   2  164.18   36.20
   5  -8  -2  336.17   67.39
  -5  -8   2  421.06   60.49
  -5  -8   2  127.39   62.99
  -5   8   2  242.48   48.00
   5   8  -2  334.97   59.19
  -4  -8   2  694.93   89.39
   4  -8  -2  612.94  107.09
   4  -8  -2  655.03  102.29
  -4  -8   2  513.35  109.49
   4   8  -2  547.45   88.39
  -4   8   2  539.05   79.29
  -3  -8   2   21.20   40.00
   3  -8  -2   34.90   36.80
  -3  -8   2  196.68   43.90
   3  -8  -2   86.49   42.70
  -3   8   2   32.90   17.90
   3   8  -2   71.19   29.10
  -2  -8   2   65.79   45.70
  -2  -8   2   15.20   28.90
   2  -8  -2   85.89   40.60
   2  -8  -2    4.20   38.20
  -2   8   2   -1.30   15.20
   2   8  -2   50.39   22.50
   1  -8  -2   49.40   29.50
  -1  -8   2   36.30   29.40
   1  -8  -2   34.70   37.60
  -1  -8   2    2.30   33.40
   1   8  -2   63.79   22.40
  -1   8   2    7.30   12.30
   1   8  -2    9.60   15.00
   0  -8  -2  156.08   54.89
   0  -8  -2  113.69   39.00
   0  -8   2  256.97   57.69
   0  -8   2  175.88   45.10
   0   8   2  116.39   26.90
   0   8  -2  111.69   31.00
   0   8  -2  204.78   33.20
   1  -8   2 1017.00  141.49
   1  -8   2  880.51  130.89
  -1  -8  -2 1051.09  151.78
  -1  -8  -2  953.00  117.19
   1   8   2  943.61  106.69
  -1   8  -2  895.51  109.49
  -1   8  -2 1006.20  116.69
   2  -8   2  437.56   82.89
  -2  -8  -2  553.74   75.99
   2  -8   2  436.96   82.69
  -2  -8  -2  387.56   88.79
   2   8   2  515.05   73.59
   2   8   2  440.96   56.39
  -2   8  -2  414.86   63.49
  -2   8  -2  547.45   68.99
  -3  -8  -2  259.37   73.19
   3  -8   2  156.68   55.59
  -3  -8  -2  331.87   49.90
   3  -8   2  314.37   59.79
   3   8   2  257.27   48.00
   3   8   2  237.08   36.80
  -3   8  -2  279.37   43.00
  -3   8  -2  218.28   42.40
   4  -8   2   63.89   36.90
  -4  -8  -2   13.10   43.20
  -4  -8  -2   20.00   25.50
   4  -8   2   -5.90   28.70
  -4   8  -2   12.10   18.50
   4   8   2  -27.20   14.90
   4   8   2  -12.00   10.50
  -5  -8  -2  784.52   97.19
   5  -8   2  735.93  121.99
   5  -8   2  949.01  112.69
  -5  -8  -2  418.46  115.09
   5   8   2  802.02  108.99
  -5   8  -2  772.32   92.79
   6  -8   2  -12.90   35.50
  -6  -8  -2  -15.20   23.90
  -6  -8  -2   37.80   45.40
   6   8   2   40.40   24.10
  -6   8  -2   13.40   18.50
   7  -8   2  425.26   92.49
  -7  -8  -2  478.85  105.59
   7   8   2  498.55   78.29
  -7   8  -2  382.26   63.49
  -8  -8  -2   30.00   47.90
  -8   8  -2   45.40   27.10
   8   8   2    2.20   23.00
  -9  -8  -2   71.29   56.39
   9   8   2  121.59   42.80
  -9   8  -2  362.76   55.29
 -10  -8  -2  -27.50   49.90
 -10   8  -2   22.50   26.30
  10   8   2   -1.60   28.70
 -11  -8  -2   94.19   67.39
  11   8   2   24.20   39.30
 -11   8  -2  145.89   43.80
 -12  -8  -2   -4.20   65.19
 -12   8  -2  -17.20   33.70
  12   8   2   40.50   43.50
 -12  -9   2   49.99   73.79
  12   9  -2  109.69   52.79
 -12   9   2  156.68   44.80
 -11  -9   2  -36.10   59.49
 -11   9   2  159.18   47.90
  11   9  -2  151.08   51.29
 -10  -9   2  224.68   79.69
 -10   9   2  199.28   48.60
  10   9  -2  372.26   71.09
  -9  -9   2   13.10   50.79
   9   9  -2  106.99   42.60
  -9   9   2  196.88   42.00
  -8  -9   2  109.59   57.19
  -8   9   2  106.29   32.00
   8   9  -2   85.19   39.40
  -7  -9   2  169.58   63.69
  -7   9   2  169.08   39.70
   7   9  -2  275.77   53.49
  -6  -9   2   19.20   32.00
  -6  -9   2    7.90   39.60
  -6   9   2   15.60   19.50
   6   9  -2   -6.60   22.40
   5  -9  -2  371.76   75.69
  -5  -9   2  221.98   76.59
  -5  -9   2  269.17   59.09
  -5   9   2  414.06   58.69
   5   9  -2  353.96   65.99
   4  -9  -2   60.39   43.10
  -4  -9   2   70.89   35.20
  -4  -9   2    6.10   40.50
   4  -9  -2   -6.30   32.80
   4   9  -2   20.00   22.20
  -4   9   2   26.80   20.20
   3  -9  -2  302.87   67.29
   3  -9  -2  160.58   54.79
  -3  -9   2  277.37   54.49
  -3  -9   2   76.09   49.30
  -3   9   2  137.79   33.20
   3   9  -2  156.28   40.00
  -2  -9   2   44.80   43.10
  -2  -9   2    5.70   28.70
   2  -9  -2   54.79   42.60
   2  -9  -2   33.60   38.60
   2   9  -2   17.40   15.30
  -2   9   2    1.60   15.90
   2   9  -2   18.50   19.60
   1  -9  -2   26.00   31.70
  -1  -9   2  -15.10   32.60
   1  -9  -2   47.80   45.60
  -1  -9   2   12.30   30.80
   1   9  -2   22.90   15.20
   1   9  -2   24.70   17.70
  -1   9   2    2.20   14.10
   0  -9  -2   37.80   41.70
   0  -9  -2   42.20   34.50
   0  -9   2   40.40   42.50
   0  -9   2  124.59   44.80
   0   9  -2    8.90   18.30
   0   9  -2   52.59   21.30
   0   9   2   38.60   18.90
   1  -9   2   51.59   40.50
  -1  -9  -2   30.70   45.00
  -1  -9  -2  146.19   43.70
   1  -9   2  101.89   46.50
   1   9   2   97.99   24.30
  -1   9  -2  115.39   28.40
   1   9   2   61.59   29.30
  -1   9  -2  131.59   31.60
  -2  -9  -2   33.60   44.20
  -2  -9  -2   69.09   33.50
   2  -9   2   -7.20   32.70
   2  -9   2   34.50   37.40
   2   9   2   83.09   29.20
  -2   9  -2   83.49   24.00
  -2   9  -2   77.49   26.00
   2   9   2   72.59   19.40
   3  -9   2  124.59   44.90
   3  -9   2  176.68   51.79
  -3  -9  -2   78.19   33.90
  -3  -9  -2  135.39   54.29
  -3   9  -2   65.79   25.60
  -3   9  -2   49.20   23.90
   3   9   2   89.49   20.90
   3   9   2   88.99   29.90
  -4  -9  -2  141.89   62.69
   4  -9   2  294.67   57.39
  -4  -9  -2  196.68   46.20
   4  -9   2  272.97   67.19
   4   9   2  281.47   37.00
   4   9   2  195.98   46.20
  -4   9  -2  227.88   39.70
  -4   9  -2  175.08   40.50
   5  -9   2   57.09   50.69
  -5  -9  -2   63.29   52.59
  -5  -9  -2   39.30   30.70
   5   9   2  100.09   21.00
  -5   9  -2   60.29   21.90
  -5   9  -2   54.69   25.90
   5   9   2   72.39   27.80
   6  -9   2   27.50   44.40
  -6  -9  -2  -19.80   42.40
   6   9   2   53.09   28.80
  -6   9  -2   53.99   25.90
  -7  -9  -2   80.49   58.69
   7  -9   2  122.49   62.49
  -7   9  -2  141.59   37.10
   7   9   2  194.48   44.20
  -8  -9  -2   69.49   63.49
   8   9   2   19.90   28.40
  -8   9  -2   59.99   30.30
  -9  -9  -2   82.39   58.09
   9   9   2  -20.30   26.30
  -9   9  -2  -33.30   22.30
 -10  -9  -2  -37.10   47.20
 -10   9  -2   30.30   29.40
  10   9   2   -5.10   29.80
 -11  -9  -2   17.90   62.99
 -11   9  -2   21.30   32.30
  11   9   2   76.69   40.40
 -11 -10   2  -26.40   62.69
  11  10  -2   13.90   36.60
 -11  10   2   -5.50   29.60
 -10 -10   2  140.29   70.89
 -10  10   2   28.10   30.70
  10  10  -2   40.80   40.10
  -9 -10   2  -50.99   42.90
  -9  10   2   58.69   32.10
   9  10  -2  -30.80   28.10
  -8 -10   2   72.29   57.99
   8  10  -2   15.20   32.70
  -8  10   2   99.49   31.90
  -7 -10   2   64.09   57.59
   7  10  -2  -14.10   25.10
  -7  10   2   -5.10   20.50
  -6 -10   2  373.46   93.49
   6  10  -2  448.36   72.99
  -6  10   2  295.67   55.89
  -5 -10   2  311.07   62.89
  -5 -10   2  150.58   64.19
   5 -10  -2  169.58   64.69
   5  10  -2  244.08   54.19
  -5  10   2  342.47   52.99
  -4 -10   2  174.28   68.89
  -4 -10   2  176.28   51.79
   4 -10  -2  219.78   65.39
   4 -10  -2  263.47   70.59
   4  10  -2  281.77   53.99
  -4  10   2  178.18   39.70
  -3 -10   2  555.04  112.09
  -3 -10   2  478.65   89.69
   3 -10  -2  589.34  109.69
   3 -10  -2  679.33  112.59
   3  10  -2  539.25   87.39
  -3  10   2  504.55   76.29
   3  10  -2  643.14   77.89
  -2 -10   2   56.19   39.50
   2 -10  -2   77.19   46.30
   2 -10  -2   86.79   51.59
  -2 -10   2  -49.50   35.70
   2  10  -2   29.10   23.30
  -2  10   2   26.80   18.80
   2  10  -2   16.10   17.30
  -1 -10   2  511.35   92.39
   1 -10  -2  567.74  110.29
  -1 -10   2  422.46  100.89
   1 -10  -2  623.64  102.59
   1  10  -2  524.45   75.29
  -1  10   2  617.84   76.69
   1  10  -2  553.64   83.59
   0 -10   2   21.50   35.70
   0 -10  -2   50.99   36.90
   0 -10  -2   77.89   49.99
   0 -10   2   22.60   45.20
   0  10  -2   32.90   19.70
   0  10   2   91.99   28.70
   0  10   2    1.70   14.70
   0  10  -2   49.70   23.20
  -1 -10  -2  629.44   90.49
  -1 -10  -2  477.55  100.69
   1 -10   2  471.95   93.69
   1 -10   2  809.02  110.19
  -1  10  -2  432.16   68.39
   1  10   2  446.46   65.09
   1  10   2  590.74   81.09
  -1  10  -2  433.26   73.69
   2 -10   2   88.29   46.90
   2 -10   2   16.00   36.10
  -2 -10  -2   48.10   50.19
  -2 -10  -2   11.10   28.60
  -2  10  -2  102.29   28.00
  -2  10  -2   11.70   19.20
   2  10   2    0.70   20.80
   2  10   2   43.60   18.00
   3 -10   2  150.38   59.99
   3 -10   2  210.48   56.59
  -3 -10  -2   -1.00   45.50
  -3 -10  -2   64.19   35.90
   3  10   2  126.69   34.20
  -3  10  -2   84.19   28.50
   3  10   2  142.19   28.10
  -3  10  -2   98.69   29.00
  -4 -10  -2  166.18   66.19
  -4 -10  -2  304.37   53.59
   4 -10   2  152.18   54.69
   4 -10   2  142.69   61.39
  -4  10  -2  189.38   38.80
  -4  10  -2  189.88   42.00
   4  10   2  207.98   34.40
   4  10   2  193.68   50.09
   5 -10   2   68.59   49.90
  -5 -10  -2  110.19   59.09
  -5  10  -2    5.40   20.10
   5  10   2   40.60   26.90
  -6 -10  -2  297.27   85.99
   6 -10   2  520.45  101.69
  -6  10  -2  223.98   49.60
   6  10   2  352.26   63.69
  -7 -10  -2   15.90   52.39
   7 -10   2  -61.29   44.20
   7  10   2    5.50   23.90
  -7  10  -2    9.90   22.80
  -8 -10  -2  155.98   74.39
   8  10   2  221.58   52.19
  -8  10  -2  130.49   38.60
  -9 -10  -2  -47.60   46.00
   9  10   2  -26.50   25.30
  -9  10  -2   15.20   29.60
 -10 -10  -2  100.09   65.39
 -10  10  -2    9.30   26.80
  10  10   2   77.09   40.10
 -11 -10  -2   88.29   66.89
 -11  10  -2   13.50   33.30
  11  10   2  -21.00   34.60
 -10 -11   2  268.57   84.39
  10  11  -2  104.89   47.70
 -10  11   2   43.30   34.90
  -9 -11   2  -60.29   42.10
   9  11  -2   47.20   37.00
  -9  11   2   14.00   28.00
  -8 -11   2   83.49   65.89
   8  11  -2  225.18   56.49
  -8  11   2  216.38   46.60
  -7 -11   2  115.99   60.79
   7  11  -2  146.79   45.60
  -7  11   2  108.59   36.00
  -6 -11   2   60.69   56.59
   6  11  -2  215.48   52.59
  -6  11   2  171.98   41.70
  -5 -11   2  680.33  143.39
  -5  11   2  871.91  110.29
   5  11  -2  732.83  118.89
  -4 -11   2   60.09   43.70
  -4 -11   2   20.50   50.09
   4 -11  -2   -7.00   49.99
   4 -11  -2   98.29   56.79
  -4  11   2   37.60   24.50
   4  11  -2   52.89   30.50
   4  11  -2   27.60   20.40
   3 -11  -2 1044.70  150.28
  -3 -11   2  800.82  152.68
   3 -11  -2  952.60  150.18
  -3 -11   2  864.41  131.09
   3  11  -2  836.92  125.49
   3  11  -2  854.61  104.19
  -3  11   2  901.81  107.19
  -2 -11   2   34.30   38.40
   2 -11  -2   38.10   48.90
  -2 -11   2  -53.39   43.90
   2 -11  -2    1.40   45.00
   2  11  -2   -7.30   16.20
  -2  11   2   43.40   21.60
   2  11  -2   38.30   24.20
  -1 -11   2 1251.97  190.28
   1 -11  -2 1416.26  181.28
  -1 -11   2 1275.77  174.08
   1 -11  -2 1333.97  192.98
  -1  11   2 1104.29  137.69
   1  11  -2 1197.98  150.88
   1  11  -2 1241.08  139.89
   0 -11  -2  192.98   72.29
   0 -11  -2  184.98   56.19
   0 -11   2  107.19   58.99
   0 -11   2  118.39   54.69
   0  11   2  169.08   43.00
   0  11  -2  164.98   35.40
   0  11   2  182.78   36.00
   0  11  -2  139.89   39.30
   1 -11   2  668.73  119.89
   1 -11   2  462.35  110.19
  -1 -11  -2  568.44  104.19
  -1 -11  -2  457.85  117.79
  -1  11  -2  727.23   90.49
  -1  11  -2  774.32   99.49
   1  11   2  659.23   81.59
   1  11   2  804.32  105.89
   2 -11   2  261.27   75.29
  -2 -11  -2  345.47   92.69
   2 -11   2  159.38   69.49
  -2 -11  -2  368.16   69.29
   2  11   2  334.87   62.89
  -2  11  -2  371.06   59.49
  -2  11  -2  309.67   54.39
   2  11   2  351.56   50.99
   3 -11   2  105.89   54.29
  -3 -11  -2   78.29   59.49
   3 -11   2  186.88   69.09
  -3 -11  -2   99.59   39.20
  -3  11  -2   38.80   25.30
   3  11   2   34.80   19.40
   3  11   2   34.30   28.40
  -3  11  -2   53.69   25.00
   4 -11   2  130.99   61.09
  -4 -11  -2   68.49   57.59
  -4  11  -2  126.69   32.70
  -4  11  -2  122.69   34.50
   4  11   2  103.39   37.10
  -5 -11  -2   20.90   56.69
   5 -11   2   34.40   55.99
  -5  11  -2   -8.60   21.30
   5  11   2   -9.20   18.60
  -6 -11  -2   55.29   59.39
   6 -11   2  -27.20   50.79
  -6  11  -2   -9.20   21.90
   6  11   2    6.30   23.70
  -7 -11  -2   44.30   58.89
   7 -11   2  164.18   61.49
   7  11   2   -7.20   24.20
  -7  11  -2   32.80   24.50
  -8 -11  -2  102.79   68.29
  -8  11  -2  -15.20   25.10
   8  11   2   11.80   29.40
  -9 -11  -2  236.48   87.69
   9  11   2  286.07   62.89
  -9  11  -2  179.18   49.10
 -10 -11  -2  202.78   79.39
  10  11   2  -28.00   29.70
 -10  11  -2   39.60   31.30
  -9 -12   2   55.59   59.69
   9  12  -2  114.79   46.50
  -9  12   2   -3.20   29.60
  -8 -12   2  155.78   72.29
   8  12  -2  273.37   64.39
  -8  12   2  115.69   37.40
  -7 -12   2  366.36   97.89
  -7  12   2  322.67   63.19
   7  12  -2  323.17   70.19
  -6 -12   2  327.27   89.69
  -6  12   2  219.08   51.89
   6  12  -2  278.97   61.49
  -5 -12   2  112.09   72.39
   5  12  -2  168.78   46.80
  -5  12   2  169.38   41.90
  -4 -12   2  323.57   93.29
   4 -12  -2  106.59   68.39
   4 -12  -2   71.79   64.99
   4  12  -2  210.28   54.19
   4  12  -2  147.39   35.00
  -4  12   2  160.58   39.80
  -3 -12   2   60.09   50.89
   3 -12  -2   67.89   65.39
   3 -12  -2   19.30   58.89
  -3 -12   2  105.99   52.89
  -3  12   2   44.50   25.60
   3  12  -2   13.20   22.10
   3  12  -2  -14.10   22.80
  -2 -12   2   39.60   53.19
   2 -12  -2    9.90   55.79
   2 -12  -2   27.60   56.99
  -2 -12   2   69.39   49.80
  -2  12   2    4.80   21.50
   2  12  -2   32.50   26.80
   2  12  -2   18.90   20.50
   1 -12  -2  -11.10   49.50
  -1 -12   2   28.60   47.30
  -1 -12   2   68.29   62.19
   1 -12  -2   40.10   50.99
  -1  12   2   21.10   24.40
   1  12  -2   24.20   19.20
   1  12  -2   54.19   30.80
  -1  12   2  -23.00   17.30
   0 -12  -2  163.98   55.79
   0 -12   2  126.19   59.59
   0 -12  -2  132.89   68.79
   0 -12   2  -50.79   51.19
   0  12  -2   49.00   25.10
   0  12   2   96.59   36.20
   0  12  -2   54.29   27.80
   0  12   2   49.20   23.80
   1 -12   2   -2.80   49.90
  -1 -12  -2   84.09   64.79
   1 -12   2  216.78   67.79
  -1 -12  -2   35.10   45.90
  -1  12  -2   55.39   27.50
   1  12   2   62.09   33.80
  -1  12  -2   52.39   29.00
   1  12   2  128.29   30.10
   2 -12   2  344.87   88.89
   2 -12   2  527.75  100.19
  -2 -12  -2  196.38   89.89
  -2 -12  -2  302.67   71.79
  -2  12  -2  392.06   59.49
  -2  12  -2  262.97   57.39
   2  12   2  342.47   53.79
   2  12   2  321.17   64.99
   3 -12   2  714.33  119.09
  -3 -12  -2  520.05  115.39
   3 -12   2  574.54  107.99
  -3  12  -2  539.45   81.79
  -3  12  -2  421.16   74.49
   3  12   2  492.75   88.19
   4 -12   2  450.45  108.89
  -4 -12  -2  345.77  106.99
   4  12   2  638.04   94.39
  -4  12  -2  647.44   85.49
   5 -12   2  597.74  113.99
  -5 -12  -2  302.17   97.19
   5  12   2  298.87   66.19
  -5  12  -2  395.36   65.99
  -6 -12  -2  653.23  147.09
   6 -12   2 1175.08  164.28
   6  12   2  910.81  126.49
  -6  12  -2  634.84  101.29
  -7 -12  -2  319.57  103.59
   7 -12   2  517.15  114.19
   7  12   2  370.86   75.59
  -7  12  -2  391.56   69.39
  -8 -12  -2  383.86  106.49
   8  12   2  389.86   77.49
  -9 -12  -2  112.39   76.19
  -9  12  -2  140.39   47.80
   9  12   2  420.96   75.99
  -8 -13   2   28.00   55.89
   8  13  -2   26.30   31.50
  -8  13   2   13.20   29.30
  -7 -13   2   33.30   59.59
  -7  13   2   63.69   37.40
   7  13  -2    5.30   33.00
  -6 -13   2  158.78   78.09
  -6  13   2  305.17   58.69
   6  13  -2  213.38   57.49
  -5 -13   2  -55.89   56.39
   5  13  -2  -18.40   24.90
  -5  13   2  -12.60   25.30
  -4 -13   2  448.86  122.29
   4 -13  -2  866.51  139.39
  -4  13   2  684.23   93.59
   4  13  -2  613.74  104.59
   3 -13  -2   41.40   61.19
  -3 -13   2  108.69   70.79
   3 -13  -2    3.10   60.99
   3  13  -2   15.60   27.90
  -3  13   2   10.70   25.80
   3  13  -2  -17.70   22.90
  -3  13   2  -14.20   26.50
  -2 -13   2 1411.76  182.38
   2 -13  -2 1206.48  197.88
  -2 -13   2  920.71  186.58
   2 -13  -2 1347.37  187.28
   2  13  -2 1219.68  138.29
   2  13  -2 1151.78  164.38
  -2  13   2 1116.59  138.29
  -2  13   2 1156.58  150.18
  -1 -13   2  180.48   80.09
   1 -13  -2  145.79   71.99
   1 -13  -2  166.18   74.79
  -1 -13   2   74.49   61.79
  -1  13   2  133.39   40.70
   1  13  -2  169.68   46.70
  -1  13   2  103.79   33.60
   1  13  -2   80.19   30.90
   0 -13  -2  883.91  143.69
   0 -13   2  904.71  148.49
   0 -13   2  828.52  154.98
   0 -13  -2 1094.29  177.98
   0  13   2  810.72  110.59
   0  13  -2  858.41  125.59
   0  13   2  831.62  126.19
   0  13  -2  909.31  109.09
  -1 -13  -2  215.18   65.89
  -1 -13  -2  289.17  100.69
   1 -13   2  319.47   93.19
   1 -13   2   73.19   70.49
   1  13   2  436.86   70.09
  -1  13  -2  272.57   57.19
   1  13   2  277.97   49.60
  -1  13  -2  248.18   51.79
  -2 -13  -2  688.43  139.69
   2 -13   2  870.41  143.19
   2 -13   2  395.26  115.09
   2  13   2  714.93  106.39
  -2  13  -2  642.84   92.59
  -2  13  -2  631.84   96.99
   3 -13   2   16.20   64.69
  -3 -13  -2   96.39   70.69
  -3  13  -2   53.29   33.10
  -3  13  -2   65.59   32.40
   3  13   2   28.00   30.50
  -4 -13  -2  -14.90   59.59
   4 -13   2  184.78   81.19
   4  13   2  158.18   46.40
  -4  13  -2  174.18   45.00
   5 -13   2  252.17   92.39
  -5 -13  -2  102.09   69.89
  -5  13  -2   28.80   30.30
   5  13   2   73.89   34.80
  -6 -13  -2   35.50   61.99
   6 -13   2   -6.30   67.99
  -6  13  -2  -31.90   24.20
   6  13   2   43.70   33.10
   7 -13   2   15.70   72.79
  -7 -13  -2  -27.50   55.59
   7  13   2   15.60   31.00
  -7  13  -2   20.70   32.40
  -8 -13  -2  196.48   82.09
   8  13   2  191.78   53.79
  -8  13  -2  168.08   49.60
  -7 -14   2  149.09   78.49
  -7  14   2  172.78   46.80
   7  14  -2  135.59   50.79
  -6 -14   2  -15.60   53.19
   6  14  -2  -14.80   28.60
  -6  14   2   49.40   34.50
  -5 -14   2  167.98   88.79
  -5  14   2  205.08   53.69
   5  14  -2  322.47   67.59
  -4 -14   2  148.79   85.19
   4 -14  -2  268.57   93.59
  -4  14   2  224.78   49.90
   4  14  -2  164.08   50.69
  -3 -14   2   85.39   82.69
   3 -14  -2  148.29   82.99
   3 -14  -2  144.09   87.79
   3  14  -2  188.68   55.19
  -3  14   2  171.88   47.90
  -3  14   2  108.99   41.70
   2 -14  -2   86.19   79.89
   2 -14  -2  342.07  103.89
  -2 -14   2  335.37  102.89
  -2  14   2  193.18   47.10
  -2  14   2  265.27   57.19
   2  14  -2  200.48   46.50
   2  14  -2  197.58   52.79
  -1 -14   2  -32.30   54.79
   1 -14  -2  -24.00   68.69
   1 -14  -2  -20.20   62.29
  -1 -14   2  115.19   69.89
   1  14  -2   -4.20   23.00
  -1  14   2   -4.00   28.40
  -1  14   2   20.50   26.40
   1  14  -2   -2.20   30.40
   0 -14   2   95.49   78.09
   0 -14   2  286.27   83.89
   0 -14  -2  205.48   84.89
   0 -14  -2  172.18   71.69
   0  14  -2   66.99   32.40
   0  14   2   91.69   40.00
   0  14  -2   84.79   37.70
   0  14   2   42.50   32.40
   1 -14   2   57.69   60.89
  -1 -14  -2  -34.90   69.99
   1 -14   2  -15.90   59.99
  -1  14  -2   -3.20   23.20
  -1  14  -2   44.80   36.10
   1  14   2   -2.60   27.50
   2 -14   2  316.77   98.19
   2 -14   2  233.68   84.09
  -2 -14  -2  226.98   92.19
  -2  14  -2  279.77   54.89
  -2  14  -2  143.99   44.20
   2  14   2  177.58   54.79
  -3 -14  -2   93.59   78.29
   3 -14   2  230.08   90.89
   3  14   2  216.08   48.30
  -3  14  -2   81.09   36.80
  -4 -14  -2   40.80   67.99
   4 -14   2  122.79   84.09
   4  14   2   99.29   41.70
  -4  14  -2   99.59   40.00
  -5 -14  -2  560.64  141.79
   5 -14   2  663.43  139.19
  -5  14  -2  640.94   95.79
   5  14   2  572.94  105.89
  -6 -14  -2   48.30   74.29
   6 -14   2   25.90   78.89
  -6  14  -2   30.10   34.10
   6  14   2   13.80   33.30
  -5 -15   2  129.49   84.39
  -5  15   2  116.39   45.50
   5  15  -2   27.50   38.70
  -4 -15   2  -49.10   68.69
   4  15  -2   24.60   39.10
  -4  15   2   10.90   36.50
   3 -15  -2  132.89   92.09
  -3 -15   2  -41.30   61.09
   3  15  -2   16.30   35.00
  -3  15   2   41.90   34.90
   2 -15  -2   22.30   77.39
  -2 -15   2   30.30   73.09
   2 -15  -2   -1.90   80.19
   2  15  -2   -3.80   31.80
  -2  15   2    6.20   31.80
  -2  15   2   -9.80   27.80
   1 -15  -2   55.79   82.89
  -1 -15   2  -16.40   74.19
   1 -15  -2   73.69   83.89
   1  15  -2   27.00   35.70
  -1  15   2   -7.40   28.90
  -1  15   2   37.50   32.00
   1  15  -2   31.80   35.10
   0 -15   2    9.50   66.19
   0 -15   2  210.18   87.99
   0 -15  -2  -17.20   73.39
   0  15   2   65.39   41.20
   0  15  -2   23.20   37.40
   0  15  -2  189.78   45.70
  -1 -15  -2  -76.39   70.09
   1 -15   2   90.29   73.49
   1 -15   2  -16.80   72.89
   1  15   2    8.30   34.40
  -1  15  -2  -13.80   27.10
  -1  15  -2   27.10   31.80
   2 -15   2  267.77   97.49
  -2 -15  -2   26.40   71.99
  -2  15  -2  202.68   49.00
   2  15   2  160.78   51.69
  -3 -15  -2  -77.59   68.79
   3 -15   2   73.39   85.49
  -3  15  -2  -12.10   32.20
   3  15   2    0.70   29.10
  -4 -15  -2   -1.40   79.69
   4 -15   2  189.88   96.09
   4  15   2   13.40   34.40
  -4  15  -2  120.19   44.60
  14   0  -3  -17.60   53.49
 -14   0   3  -39.70   41.90
  13   0  -3  104.19   49.80
 -13   0   3  193.08   49.80
 -12   0   3   24.60   33.30
  12   0  -3   -8.90   34.90
  12   0  -3   25.40   37.70
 -11   0   3  296.57   55.39
  11   0  -3  387.06   67.19
  11   0  -3  267.77   61.79
  10   0  -3    1.10   26.80
  10   0  -3   34.70   31.30
 -10   0   3   41.80   28.80
  -9   0   3  182.18   38.40
   9   0  -3  167.98   40.50
   9   0  -3  169.58   44.50
   8   0  -3   23.60   24.60
  -8   0   3  -17.50   17.70
   8   0  -3   17.90   26.90
   7   0  -3  299.37   48.00
  -7   0   3  215.28   40.20
   7   0  -3  221.88   46.20
   6   0  -3   13.90   23.80
   6   0  -3   24.00   20.30
  -6   0   3   19.10   16.50
   5   0  -3  121.59   29.60
  -5   0   3   97.09   23.20
   5   0  -3  152.38   27.70
   4   0  -3  110.29   23.50
   4   0  -3  149.88   26.20
  -4   0   3   82.99   19.10
   3   0  -3 1097.49  131.89
   3   0  -3 1197.18  119.49
   3   0  -3 1106.29  122.29
  -3   0   3 1198.98  122.99
   2   0  -3   10.70   10.50
   2   0  -3    3.10    6.50
   2   0  -3  -11.60   10.30
  -2   0   3    6.50    7.60
   1   0  -3 2526.95  262.87
   1   0  -3 2525.85  282.47
  -1   0   3 2542.35  262.97
   0   0   3   -6.00    3.80
   0   0  -3   -6.00    3.70
  -1   0  -3 4091.09  414.16
   1   0   3 4092.59  393.86
   1   0   3 3782.02  413.96
   2   0   3   -2.50    4.40
   2   0   3   -5.20   10.10
  -2   0  -3   -0.70   10.60
  -2   0  -3  -12.70    4.90
   2   0   3   -2.60    8.50
  -3   0  -3  241.08   37.60
   3   0   3  257.37   28.70
   3   0   3  234.08   33.50
  -3   0  -3  196.48   38.10
  -3   0  -3  252.57   28.90
   3   0   3  240.08   37.70
   3   0   3  213.58   29.80
  -4   0  -3  -19.80   18.50
   4   0   3    0.40   13.20
  -4   0  -3   -5.90   18.40
   4   0   3    5.50    7.90
  -4   0  -3    6.30    9.00
   4   0   3  -10.00    7.30
   5   0   3 1094.29  111.19
   5   0   3  994.60  118.19
  -5   0  -3 1077.59  125.69
  -5   0  -3  986.80  110.79
   6   0   3   13.20   12.80
  -6   0  -3    0.90   13.40
   6   0   3  -15.30   19.10
  -6   0  -3    7.40   28.40
   7   0   3  843.22   96.99
  -7   0  -3  814.72   94.29
   7   0   3  807.72   99.29
  -7   0  -3  854.11  115.99
   8   0   3    1.70   16.70
   8   0   3  -11.60   23.70
  -8   0  -3   28.00   18.40
   9   0   3  141.89   40.80
   9   0   3   79.09   24.30
  -9   0  -3   48.50   23.50
  10   0   3  -10.10   19.30
 -10   0  -3  -12.50   20.40
  10   0   3   44.70   30.70
 -11   0  -3   66.39   32.80
  11   0   3   60.59   38.90
  12   0   3   34.40   41.80
 -12   0  -3    4.70   30.00
  13   0   3  226.98   67.19
  14   0   3  -28.60   49.90
  14   1  -3    1.50   47.50
 -14   1   3   46.80   43.80
 -13  -1   3  253.27   59.49
  13  -1  -3  186.98   57.69
  13   1  -3  122.39   57.89
 -13   1   3  204.78   55.49
 -12  -1   3  -46.30   32.50
  12  -1  -3   37.80   42.50
 -12   1   3   -7.50   32.70
  12   1  -3   67.09   42.80
  12   1  -3  -39.70   35.50
  11  -1  -3  225.08   55.39
 -11  -1   3  369.66   58.89
  11  -1  -3  183.28   55.39
  11   1  -3  201.38   50.69
 -11   1   3  369.46   60.59
  11   1  -3  321.87   66.89
  10  -1  -3   61.29   33.90
  10  -1  -3   63.59   37.20
 -10  -1   3   37.00   25.90
  10   1  -3   20.90   27.10
 -10   1   3   47.20   27.90
  10   1  -3   30.80   31.10
   9  -1  -3  445.06   82.09
  -9  -1   3  706.33   84.49
   9  -1  -3  536.45   86.59
   9   1  -3  689.53   90.29
  -9   1   3  706.23   84.59
   9   1  -3  533.85   85.19
   8  -1  -3  411.56   69.79
  -8  -1   3  506.05   67.29
   8  -1  -3  422.46   71.89
  -8   1   3  518.25   69.19
   8   1  -3  497.25   73.19
   8   1  -3  530.95   74.29
   7  -1  -3  200.58   39.30
   7  -1  -3  214.78   44.90
  -7  -1   3  154.88   33.60
  -7   1   3  174.88   36.30
   7   1  -3  227.28   42.10
   7   1  -3  249.48   43.40
   6  -1  -3 1150.68  146.89
  -6  -1   3 1318.17  137.49
   6  -1  -3 1308.77  136.39
   6   1  -3 1291.17  148.19
   6   1  -3 1302.97  135.69
  -6   1   3 1151.78  137.09
   5  -1  -3  484.55   60.29
  -5  -1   3  328.47   52.59
   5  -1  -3  481.25   60.99
  -5   1   3  403.46   55.29
   5   1  -3  431.06   58.09
   5   1  -3  457.45   61.49
   4  -1  -3 1521.05  155.98
  -4  -1   3 1573.44  160.98
   4  -1  -3 1424.06  172.68
   4   1  -3 1431.56  155.38
   4   1  -3 1528.95  172.98
  -4   1   3 1528.05  160.88
  -3  -1   3 1628.54  172.38
   3  -1  -3 1734.73  185.98
   3  -1  -3 1483.95  171.78
  -3   1   3 1676.43  172.28
   3   1  -3 1661.83  185.08
   3   1  -3 1566.04  165.48
   3   1  -3 1638.94  171.68
   2  -1  -3  969.90  109.09
   2  -1  -3 1056.79  119.39
  -2  -1   3 1050.99  110.09
   2   1  -3 1019.10  109.59
  -2   1   3 1039.50  109.59
   2   1  -3 1005.40  117.99
   2   1  -3 1049.70  105.29
   1  -1  -3  258.17   28.80
   1  -1  -3  316.27   39.40
  -1  -1   3  286.27   31.10
  -1   1   3  237.08   29.00
   1   1  -3  229.28   27.50
   1   1  -3  260.07   30.20
   1   1  -3  223.88   31.50
   0  -1   3 1296.57  132.99
   0  -1  -3 1330.97  130.09
   0  -1  -3 1312.27  144.09
   0   1   3 1133.59  129.89
   0   1  -3 1216.18  132.49
  -1  -1  -3  432.86   58.99
   1  -1   3  465.65   48.00
   1  -1   3  461.25   54.39
   1   1   3  466.45   49.50
  -1   1  -3  512.05   54.89
   2  -1   3  565.34   64.89
   2  -1   3  586.54   70.49
  -2  -1  -3  609.54   62.79
   2  -1   3  559.64   62.59
  -2  -1  -3  632.84   65.09
  -2  -1  -3  586.84   75.79
   2   1   3  594.04   62.49
  -2   1  -3  591.54   65.29
   2   1   3  605.04   62.79
  -2   1  -3  618.84   70.89
   2   1   3  582.44   64.89
   3  -1   3 1582.94  164.68
  -3  -1  -3 1386.36  174.38
  -3  -1  -3 1594.14  155.78
   3  -1   3 1578.34  151.88
   3  -1   3 1440.56  157.58
  -3  -1  -3 1472.75  159.38
  -3   1  -3 1439.56  157.68
   3   1   3 1461.95  151.58
  -3   1  -3 1462.65  163.88
   3   1   3 1381.06  168.28
   3   1   3 1544.75  155.78
  -4  -1  -3  124.99   28.90
  -4  -1  -3  133.29   19.00
   4  -1   3   75.79   28.90
   4  -1   3  127.29   19.20
  -4  -1  -3  132.39   34.60
   4  -1   3   97.89   23.40
   4   1   3   90.19   21.70
  -4   1  -3  111.99   21.40
   4   1   3  143.09   19.40
   4   1   3  135.49   24.90
  -4   1  -3  143.89   25.70
   5  -1   3 1050.59  119.59
   5  -1   3 1108.49  127.89
  -5  -1  -3 1099.49  127.99
  -5  -1  -3 1112.69  120.19
  -5  -1  -3 1151.48  139.59
   5   1   3 1084.79  120.09
   5   1   3 1200.68  130.79
   5   1   3 1141.09  120.29
  -5   1  -3 1186.88  122.49
  -5   1  -3 1076.09  132.39
  -6  -1  -3  908.11  117.09
   6  -1   3  870.21  100.49
   6  -1   3  891.21  103.49
  -6  -1  -3  911.11   98.09
   6   1   3  758.12   98.69
  -6   1  -3  903.61   99.69
   6   1   3  931.71  106.59
   7  -1   3  215.38   40.30
  -7  -1  -3  160.88   29.00
  -7  -1  -3  150.48   48.20
   7  -1   3  123.99   27.60
   7   1   3  184.98   38.30
  -7   1  -3  172.68   31.60
   7   1   3  180.78   34.30
  -8  -1  -3  991.00  101.99
  -8  -1  -3  993.90  132.09
   8  -1   3  763.52  105.69
   8  -1   3  986.60  113.09
   8   1   3 1049.00  116.29
  -8   1  -3  853.81  101.99
   8   1   3  843.02  107.89
   9  -1   3  196.18   43.80
   9  -1   3  299.27   58.79
  -9  -1  -3  266.27   68.79
  -9  -1  -3  286.07   45.60
  -9   1  -3  354.36   50.59
   9   1   3  417.46   61.49
   9   1   3  385.76   55.39
  10  -1   3  541.95   86.19
 -10  -1  -3  590.44   79.09
  10   1   3  536.15   83.49
  10   1   3  563.04   88.09
 -10   1  -3  684.23   83.29
  11  -1   3   91.89   50.69
 -11  -1  -3  307.27   48.80
 -11   1  -3  265.57   48.30
  11   1   3  188.38   45.10
  11   1   3  271.47   59.99
 -12  -1  -3  278.37   56.49
  12  -1   3  200.98   60.99
  12   1   3  276.87   61.99
 -12   1  -3  363.76   60.09
  13  -1   3  -33.80   40.30
 -13   1  -3   93.79   42.60
  13   1   3   65.09   52.49
  14  -1   3  160.88   59.19
  14   1   3  162.68   60.09
  14   2  -3  151.88   61.69
 -14   2   3  -42.50   42.20
 -13  -2   3   -6.80   37.80
  13   2  -3   61.79   45.90
  13   2  -3   62.19   50.19
 -13   2   3   91.49   47.70
 -12  -2   3   22.90   36.90
 -12   2   3   19.00   32.30
  12   2  -3   66.49   49.20
  12   2  -3    1.00   33.40
 -11  -2   3  355.16   60.59
  11   2  -3  230.88   55.69
 -11   2   3  314.27   59.19
  11   2  -3  354.36   67.79
  10  -2  -3   44.40   33.60
 -10  -2   3   32.90   26.90
  10   2  -3    9.00   27.60
 -10   2   3   28.20   26.70
  10   2  -3   53.79   34.10
  -9  -2   3  766.02   93.39
   9  -2  -3  650.23  105.89
   9   2  -3  789.72  101.79
  -9   2   3  797.42   94.89
   9   2  -3  834.62  106.69
  -8  -2   3   -6.50   18.50
   8  -2  -3   -4.60   23.90
  -8   2   3   -2.00   17.40
   8   2  -3   63.79   29.50
   8   2  -3   28.00   21.90
   7  -2  -3  863.81  110.99
  -7  -2   3  832.92  101.09
   7   2  -3  988.30  110.79
   7   2  -3  962.30  103.79
  -7   2   3  790.92  101.19
  -6  -2   3  531.75   67.59
   6  -2  -3  466.35   73.29
   6   2  -3  591.94   73.29
  -6   2   3  451.55   65.49
   6   2  -3  571.34   75.99
   5  -2  -3 1283.57  151.88
  -5  -2   3 1236.38  139.79
   5   2  -3 1274.27  151.28
   5   2  -3 1401.66  137.19
  -5   2   3 1262.07  140.49
  -4  -2   3 1731.23  178.08
  -4  -2   3 1658.23  198.88
   4  -2  -3 1760.62  192.68
   4   2  -3 1563.14  191.28
  -4   2   3 1612.74  178.08
   4   2  -3 1674.53  171.08
   3  -2  -3 1660.13  195.88
  -3  -2   3 1736.83  181.08
  -3  -2   3 1642.24  200.28
  -3   2   3 1691.03  180.78
   3   2  -3 1618.14  172.18
   3   2  -3 1786.32  180.58
   3   2  -3 1756.22  194.68
  -2  -2   3   48.30   24.70
   2  -2  -3   40.30   21.00
   2  -2  -3   14.00    9.00
  -2  -2   3   24.60   12.80
   2   2  -3   47.90   13.00
  -2   2   3   23.40   10.90
   2   2  -3   32.90   14.40
   2   2  -3   29.30   11.20
  -1  -2   3  394.26   49.70
   1  -2  -3  371.36   55.99
   1  -2  -3  384.66   42.50
  -1  -2   3  402.66   56.19
  -1   2   3  359.46   42.80
   1   2  -3  386.76   47.20
   1   2  -3  360.26   45.60
   0  -2   3  708.93   82.39
   0  -2  -3  756.12   77.29
   0  -2   3  695.33   86.69
   0  -2  -3  664.53   89.99
   0   2   3  743.83   77.19
   0   2  -3  775.32   82.49
   0   2  -3  722.23   83.69
  -1  -2  -3  316.77   48.90
   1  -2   3  263.57   41.70
  -1   2  -3  261.17   41.00
   1   2   3  261.77   32.00
   1   2   3  313.17   30.60
  -1   2  -3  264.17   34.40
   2  -2   3  424.76   54.59
   2  -2   3  330.17   41.80
  -2  -2  -3  441.46   62.99
  -2   2  -3  380.16   54.19
   2   2   3  349.77   38.70
  -2   2  -3  346.57   42.50
   3  -2   3   33.30   21.60
  -3  -2  -3   25.00   25.10
  -3  -2  -3   18.20    7.00
   3   2   3   47.20   14.00
   3   2   3   24.00    6.10
   3   2   3   59.69   14.20
  -3   2  -3   22.30   11.90
  -4  -2  -3  592.94   83.19
   4  -2   3  521.55   58.19
   4  -2   3  563.64   76.09
  -4  -2  -3  531.85   56.19
   4   2   3  495.35   55.59
  -4   2  -3  457.05   59.49
   4   2   3  524.45   64.09
   4   2   3  501.55   58.49
   5  -2   3 1163.28  111.59
   5  -2   3 1056.99  125.79
  -5  -2  -3 1081.59  110.79
  -5  -2  -3 1038.20  134.19
   5   2   3 1017.30  121.69
   5   2   3  965.60  110.09
   5   2   3 1025.40  110.89
  -5   2  -3  981.60  113.69
  -6  -2  -3  124.99   22.00
   6  -2   3   94.59   21.10
  -6  -2  -3  136.89   47.70
   6  -2   3   76.79   29.40
   6   2   3  139.19   29.60
   6   2   3  102.29   27.80
  -6   2  -3  171.68   29.30
  -7  -2  -3  895.31  126.59
   7  -2   3  820.82   97.29
   7  -2   3  787.02   98.99
  -7  -2  -3  940.81   94.99
   7   2   3  775.52  103.29
  -7   2  -3  853.71   97.29
   7   2   3  848.32   97.89
  -8  -2  -3  240.58   59.29
   8  -2   3  237.08   37.30
   8  -2   3  226.28   46.10
  -8  -2  -3  208.38   36.30
  -8   2  -3  219.48   40.10
   8   2   3  209.28   42.40
   8   2   3  189.88   46.80
  -9  -2  -3  148.99   54.59
   9  -2   3  183.78   43.00
   9  -2   3  101.29   29.70
  -9  -2  -3  220.48   34.50
   9   2   3  123.49   35.80
   9   2   3  189.48   45.00
  -9   2  -3  170.48   35.70
 -10  -2  -3  174.08   63.49
 -10  -2  -3  108.59   28.70
  10  -2   3    7.50   34.50
  10   2   3   72.69   35.30
  10   2   3   65.09   28.40
 -10   2  -3   54.49   25.60
  11  -2   3    1.20   33.80
 -11  -2  -3  111.09   31.20
  11   2   3   31.80   28.70
  11   2   3   23.40   35.50
 -11   2  -3    9.60   28.60
  12  -2   3  159.88   51.79
 -12   2  -3  295.47   55.59
  12   2   3  172.48   49.60
  12   2   3  171.98   57.19
  13  -2   3  -23.70   43.10
 -13   2  -3   -5.20   38.70
  13   2   3   18.90   40.00
  14  -2   3  122.59   54.19
 -14   2  -3   46.30   48.30
  14   2   3  165.98   60.29
  14   3  -3  279.97   84.09
  14   3  -3  417.26   85.09
 -14   3   3  494.85   84.99
  13   3  -3   15.50   47.30
  13   3  -3  -14.30   35.30
 -13   3   3   18.30   37.30
 -12  -3   3  681.33   97.39
  12   3  -3  543.25   98.09
  12   3  -3  756.02  105.89
 -12   3   3  590.34   94.39
 -11  -3   3   42.80   34.70
  11   3  -3    3.50   35.40
 -11   3   3   -4.80   27.00
  11   3  -3   42.10   34.90
 -10  -3   3  443.26   66.19
  10  -3  -3  341.07   71.39
  10   3  -3  449.76   72.99
  10   3  -3  376.76   71.89
 -10   3   3  367.36   63.39
  -9  -3   3   30.40   24.20
   9  -3  -3  -30.00   29.10
  -9   3   3   49.20   25.40
   9   3  -3   28.50   30.10
   9   3  -3   11.30   24.30
   8  -3  -3  206.38   46.30
  -8  -3   3  180.98   36.90
   8   3  -3  190.18   40.90
   8   3  -3   76.19   35.10
  -8   3   3  149.79   34.10
   7  -3  -3   20.50   25.70
  -7  -3   3    1.50   36.70
  -7  -3   3   41.30   21.10
   7   3  -3   30.10   22.70
   7   3  -3   26.00   24.00
  -7   3   3   28.60   18.60
  -6  -3   3  148.19   31.20
   6  -3  -3  161.28   40.50
  -6  -3   3   33.30   45.60
  -6   3   3  174.78   32.10
   6   3  -3  126.29   33.60
   6   3  -3  191.88   37.40
  -5  -3   3  322.27   42.00
   5  -3  -3  220.68   47.50
  -5  -3   3  250.77   59.39
  -5   3   3  292.97   42.90
   5   3  -3  255.97   41.40
   5   3  -3  261.57   46.70
  -4  -3   3  227.48   33.40
   4  -3  -3  255.77   42.00
  -4  -3   3   93.49   41.30
   4   3  -3  180.58   30.40
   4   3  -3  225.48   36.80
  -4   3   3  176.08   31.30
   3  -3  -3  -10.90   20.00
  -3  -3   3   31.30   14.10
  -3  -3   3   -9.80   22.20
   3   3  -3   19.80   14.70
   3   3  -3   32.30   12.90
  -3   3   3   49.20   14.10
   3   3  -3   30.20   11.70
  -2  -3   3  131.59   24.80
   2  -3  -3   98.09   29.00
  -2  -3   3  112.49   33.00
   2   3  -3  156.78   25.10
  -2   3   3  147.59   21.30
   2   3  -3   81.29   20.90
  -2   3   3   50.49   26.30
   1  -3  -3   27.90   24.40
  -1  -3   3   10.70   21.10
  -1  -3   3   29.50   16.20
   1  -3  -3   16.70    8.60
   1   3  -3   15.40   11.10
  -1   3   3    3.70    7.50
  -1   3   3   -1.00   13.90
   1   3  -3   10.80   13.70
   0  -3   3  940.01  108.09
   0  -3  -3  964.90  112.89
   0  -3  -3  912.91   94.99
   0  -3   3  854.31  102.09
   0   3   3  900.41   99.49
   0   3  -3  818.12  102.49
   0   3   3  939.31   94.89
   0   3  -3  824.62  100.59
   1  -3   3   82.49   20.20
   1  -3   3   64.09   22.30
  -1  -3  -3   66.49   26.90
  -1  -3  -3   33.20    7.80
  -1  -3  -3   59.99   15.30
   1   3   3   45.50   12.50
  -1   3  -3   -2.60   17.50
  -1   3  -3   19.70   11.80
  -1   3  -3   39.50   10.60
   1   3   3   44.70    8.20
   2  -3   3 4980.30  539.55
  -2  -3  -3 4790.62  578.24
  -2   3  -3 5507.65  533.75
   3  -3   3  614.04   82.59
  -3  -3  -3  575.04   60.69
  -3  -3  -3  629.94   89.89
   3   3   3  576.94   69.69
  -3   3  -3  562.74   65.49
   3   3   3  521.95   59.99
  -4  -3  -3  238.88   50.99
  -4  -3  -3  193.38   23.50
   4  -3   3  138.89   39.70
   4   3   3  207.58   30.00
  -4   3  -3  191.88   29.50
   4   3   3  163.28   31.20
   4   3   3  162.68   21.20
   5  -3   3   23.80   27.40
  -5  -3  -3   -0.50    9.20
  -5  -3  -3  -20.60   25.50
   5   3   3   16.40   16.40
   5   3   3   22.20    7.90
   5   3   3   29.10   16.20
  -5   3  -3   -5.10   14.10
  -6  -3  -3  447.76   79.89
  -6  -3  -3  346.87   44.30
   6  -3   3  332.97   67.99
   6   3   3  293.57   40.30
   6   3   3  409.36   54.29
  -6   3  -3  383.36   52.09
   6   3   3  392.16   56.69
   7  -3   3    0.70   15.10
  -7  -3  -3   33.50   42.40
  -7  -3  -3    6.50   14.30
   7  -3   3   77.59   26.20
   7   3   3   -3.30   16.20
  -7   3  -3    8.40   17.40
   7   3   3   -0.40   19.50
  -8  -3  -3  182.18   57.49
   8  -3   3   88.29   28.60
   8  -3   3  138.89   36.20
  -8  -3  -3  163.38   29.00
   8   3   3  172.98   37.30
  -8   3  -3   81.29   27.90
   8   3   3  203.98   38.40
  -9  -3  -3   88.29   26.50
   9  -3   3  102.19   34.70
  -9  -3  -3  112.99   53.29
   9   3   3   92.79   31.50
   9   3   3  140.49   42.10
  -9   3  -3  165.08   35.80
 -10  -3  -3   46.90   52.49
  10  -3   3   66.89   33.50
 -10  -3  -3   34.70   25.40
  10   3   3   66.99   30.10
  10   3   3   76.59   35.50
 -10   3  -3   18.10   27.40
 -11  -3  -3   42.40   63.29
  11   3   3   24.00   35.90
 -11   3  -3  -23.10   25.20
  11   3   3  -15.80   27.40
 -12   3  -3  217.08   49.60
  12   3   3  182.68   57.49
  12   3   3  197.38   51.69
  13   3   3  -10.90   44.80
 -13   3  -3   19.40   36.80
  14   3   3   95.19   54.89
 -14   3  -3  138.99   54.39
 -14   4   3  167.58   54.69
  14   4  -3  -11.10   52.79
  14   4  -3  113.89   54.69
  13   4  -3   38.50   44.90
  13   4  -3   42.80   48.70
 -13   4   3  109.39   45.60
 -12   4   3   22.40   32.10
  12   4  -3   97.79   47.50
  12   4  -3   45.80   38.80
 -11  -4   3  238.68   48.60
 -11   4   3  161.68   42.20
  11   4  -3   83.99   47.00
  11   4  -3  256.37   56.99
 -10  -4   3   -0.10   26.60
  10   4  -3   42.00   30.20
 -10   4   3  -13.30   24.40
  10   4  -3   48.40   35.50
  -9  -4   3  717.33   90.29
   9  -4  -3  566.44   96.09
  -9   4   3  562.94   85.19
   9   4  -3  696.53   99.49
   9   4  -3  728.33   96.59
  -8  -4   3  405.76   56.89
   8  -4  -3  257.87   62.79
  -8  -4   3  381.16   83.49
  -8   4   3  464.35   61.99
   8   4  -3  337.97   63.19
   8   4  -3  286.47   56.49
  -7  -4   3  992.90  136.39
  -7  -4   3  783.72   95.59
   7  -4  -3  790.92  111.09
  -7   4   3  687.73   98.59
   7   4  -3  805.92  101.79
   7   4  -3  871.81  106.09
  -6  -4   3 1286.87  162.68
  -6  -4   3 1311.67  136.79
   6  -4  -3 1158.68  148.89
   6   4  -3 1132.79  130.09
   6   4  -3 1162.58  146.49
  -6   4   3 1239.28  136.29
   5  -4  -3 1207.48  162.58
  -5  -4   3 1580.74  175.58
  -5  -4   3 1268.47  148.49
   5   4  -3 1450.35  161.08
  -5   4   3 1312.37  148.59
   5   4  -3 1388.66  141.39
  -4  -4   3  582.64   88.69
  -4  -4   3  503.95   66.09
   4  -4  -3  518.75   76.29
   4   4  -3  435.86   55.79
   4   4  -3  576.14   73.49
  -4   4   3  499.75   60.69
  -3  -4   3   72.89   21.60
   3  -4  -3   39.10   26.10
  -3  -4   3   37.90   30.20
   3   4  -3   61.59   20.90
  -3   4   3   80.69   19.00
  -2  -4   3  768.72   96.19
  -2  -4   3  537.25   69.49
   2  -4  -3  654.33   86.69
   2   4  -3  532.05   67.89
  -2   4   3  593.14   66.19
   2   4  -3  544.55   71.79
  -1  -4   3    3.10   16.60
  -1  -4   3    0.70   23.40
   1  -4  -3  -24.70   18.50
   1  -4  -3  -23.20   20.40
   1  -4  -3   -3.70    8.20
   1   4  -3   12.20   15.50
   1   4  -3   18.10   12.20
  -1   4   3   -7.00    7.50
  -1   4   3   19.80   18.00
   0  -4  -3   23.00   18.60
   0  -4  -3   24.60    9.70
   0  -4   3   16.30   20.90
   0  -4  -3   30.00   26.50
   0  -4   3   17.60   20.80
   0   4  -3   13.70   10.30
   0   4   3   17.20   17.10
   0   4   3   11.70    8.50
  -1  -4  -3  232.38   48.40
   1  -4   3  228.08   42.60
  -1  -4  -3  162.68   24.80
  -1  -4  -3  253.97   34.60
   1  -4   3  235.08   40.60
  -1   4  -3  229.98   31.70
   1   4   3  192.48   24.40
  -1   4  -3  195.98   29.30
   1   4   3  223.98   32.40
   2  -4   3    8.40   16.20
  -2  -4  -3   -5.50   22.70
   2  -4   3   16.90   20.20
  -2  -4  -3   25.60   12.10
   2   4   3   -2.30    4.90
  -2   4  -3    2.70   10.30
   2   4   3  -10.00    8.60
  -2   4  -3   -8.00    6.60
  -3  -4  -3  729.03   77.29
  -3  -4  -3  606.74  104.29
   3  -4   3  836.02  103.49
  -3   4  -3  712.83   81.29
   3   4   3  768.92   87.19
   3   4   3  668.93   75.09
  -4  -4  -3   78.79   37.70
   4  -4   3  162.28   38.60
  -4  -4  -3   34.70   11.90
   4   4   3   35.10    8.60
  -4   4  -3   61.69   18.50
   4   4   3   58.99   16.00
   4   4   3    9.90   14.40
  -5  -4  -3  796.82   88.49
  -5  -4  -3  822.92  123.79
   5  -4   3  932.71  118.29
   5   4   3  784.22   88.49
   5   4   3  739.43   99.99
   5   4   3  810.12   86.59
  -5   4  -3  897.31   94.59
  -6  -4  -3   17.90   13.90
  -6  -4  -3  -46.90   36.40
   6  -4   3   44.50   35.60
  -6   4  -3   42.80   20.20
   6   4   3   23.60   20.00
   6   4   3   16.10   18.60
   6   4   3    4.80    7.80
  -7  -4  -3  327.07   88.09
  -7  -4  -3  525.75   61.69
  -7   4  -3  533.25   71.79
   7   4   3  537.25   72.29
   7   4   3  597.84   79.69
  -8  -4  -3  120.49   51.69
  -8  -4  -3   69.09   21.60
   8   4   3   56.49   26.80
  -8   4  -3   -9.50   20.40
   8   4   3   77.09   26.80
  -9  -4  -3  137.49   62.79
  -9  -4  -3  170.68   32.40
   9   4   3  130.39   36.70
   9   4   3   88.59   35.60
  -9   4  -3   72.59   30.30
 -10  -4  -3  222.48   67.39
  10   4   3  145.29   47.50
 -10   4  -3  160.78   42.00
  10   4   3  211.68   47.20
 -11  -4  -3  -21.90   53.29
 -11   4  -3  -26.80   27.90
  11   4   3   13.40   32.40
  11   4   3   14.00   27.90
 -12  -4  -3  149.39   77.79
  12   4   3   86.29   40.40
  12   4   3  118.19   46.80
 -12   4  -3   77.09   39.10
 -13   4  -3   58.59   41.10
  13   4   3    9.10   41.50
  13   4   3    7.80   37.00
  13   5  -3  177.98   61.39
  13   5  -3  152.78   54.29
 -13   5   3  215.78   55.49
 -12   5   3   54.89   34.30
  12   5  -3  -63.99   29.60
  12   5  -3   51.59   48.40
  11   5  -3  228.18   56.09
  11   5  -3  241.78   56.89
 -11   5   3  202.08   46.50
 -10  -5   3   39.30   33.10
  10   5  -3  -18.70   32.00
 -10   5   3   -1.00   23.70
  10   5  -3   54.79   33.70
  -9  -5   3   35.80   54.39
  -9  -5   3   67.69   28.80
   9   5  -3  -10.10   27.10
  -9   5   3  -16.90   18.20
   9   5  -3  -26.90   24.90
  -8  -5   3  843.22  127.59
  -8  -5   3  656.63   89.79
   8  -5  -3  517.25   97.29
  -8   5   3  671.03   90.59
   8   5  -3  637.84   89.69
   8   5  -3  773.42  103.69
  -7  -5   3  140.49   55.79
  -7  -5   3  228.88   41.00
   7  -5  -3  184.78   46.20
   7   5  -3  200.98   42.60
   7   5  -3  125.29   34.80
  -7   5   3  142.69   34.60
  -6  -5   3 1145.89  157.28
  -6  -5   3 1101.19  119.99
   6  -5  -3  966.10  132.79
   6   5  -3  926.61  112.19
  -6   5   3  995.00  118.59
   6   5  -3 1180.48  130.59
  -5  -5   3  121.89   30.20
   5  -5  -3   76.19   37.00
  -5  -5   3  144.99   51.99
  -5   5   3  131.79   27.40
   5   5  -3  131.49   26.40
   5   5  -3   87.99   30.10
  -4  -5   3  706.23   83.89
  -4  -5   3  659.73  104.29
   4  -5  -3  700.43   96.09
   4   5  -3  697.13   89.79
  -4   5   3  515.95   72.89
   3  -5  -3  243.48   49.30
  -3  -5   3   81.29   43.60
  -3  -5   3  203.98   37.70
  -3   5   3  210.28   33.50
   3   5  -3  202.38   37.80
   2  -5  -3  481.65   77.69
  -2  -5   3  460.55   66.89
  -2  -5   3  490.35   80.99
  -2   5   3  417.96   57.99
   2   5  -3  514.45   67.99
   1  -5  -3   90.79   33.00
  -1  -5   3  232.88   46.50
   1  -5  -3  162.18   43.50
  -1  -5   3  113.89   31.70
  -1   5   3  131.39   22.90
   1   5  -3  125.99   27.60
   0  -5   3  754.32   91.59
   0  -5   3  842.52  108.29
   0  -5  -3  704.93   81.49
   0  -5  -3  683.53   89.39
   0  -5  -3 1083.49  119.59
   0   5   3  708.03   88.09
   0   5  -3  706.13   88.49
   0   5   3  769.02   81.69
   1  -5   3  387.76   58.59
   1  -5   3  302.17   55.69
  -1  -5  -3  320.87   49.00
  -1  -5  -3  351.36   66.29
   1   5   3  349.47   48.00
   1   5   3  294.37   37.60
  -1   5  -3  338.97   45.10
  -1   5  -3  301.17   44.50
  -2  -5  -3  -20.70   25.20
   2  -5   3   12.70   23.60
   2  -5   3   57.69   24.20
  -2  -5  -3   21.00   16.40
  -2   5  -3   30.40   15.60
   2   5   3   52.49   15.40
  -2   5  -3   28.00   11.80
   2   5   3    9.80    7.40
   3  -5   3   45.90   20.20
   3  -5   3   61.99   28.80
  -3  -5  -3   23.10   33.90
  -3  -5  -3   16.60   15.40
   3   5   3   16.00   10.20
  -3   5  -3   22.80   14.60
   3   5   3   21.90   15.30
  -3   5  -3   21.60   10.30
   4  -5   3  449.26   74.79
  -4  -5  -3  507.45   83.79
   4  -5   3  487.95   58.39
  -4  -5  -3  373.46   48.80
   4   5   3  416.96   61.29
  -4   5  -3  394.56   56.49
   4   5   3  384.06   45.40
  -5  -5  -3  752.22  132.69
  -5  -5  -3  991.40   98.09
   5  -5   3  835.42  124.29
   5   5   3  888.71   94.89
  -5   5  -3  912.31  103.49
   5   5   3  818.42   94.79
   5   5   3  862.81  111.09
   6  -5   3  663.03  105.39
  -6  -5  -3  629.44   72.19
  -6  -5  -3  715.13  115.09
   6   5   3  640.44   74.39
   6   5   3  606.54   69.09
  -6   5  -3  617.04   77.59
   6   5   3  683.63   83.49
  -7  -5  -3  193.88   31.70
  -7  -5  -3  277.77   68.09
   7  -5   3  167.58   55.49
  -7   5  -3  225.68   40.20
   7   5   3  251.07   43.60
   7   5   3  136.19   24.90
   7   5   3  181.38   37.20
  -8  -5  -3  786.42   92.69
  -8  -5  -3  867.71  134.49
  -8   5  -3  697.53  101.29
   8   5   3  850.11  105.09
   8   5   3  862.41  103.99
  -9  -5  -3   47.20   48.00
  -9   5  -3   11.50   21.50
   9   5   3   36.00   28.00
   9   5   3  -38.90   19.20
 -10  -5  -3  352.56   95.89
  10   5   3  561.14   84.89
  10   5   3  462.65   80.19
 -10   5  -3  567.84   76.99
 -11  -5  -3   86.79   63.09
  11   5   3   11.00   34.40
 -11   5  -3   22.90   33.10
  11   5   3    4.50   28.60
 -12  -5  -3   92.59   77.39
  12   5   3  358.56   68.29
 -12   5  -3  380.96   68.09
  12   5   3  327.27   70.79
 -13  -5  -3   89.19   76.49
  13   5   3    1.10   46.30
  13   5   3   92.89   45.20
 -13   5  -3  -13.60   38.10
 -13   6   3  107.59   47.10
  13   6  -3  124.89   53.49
  13   6  -3  159.98   60.49
 -12   6   3   66.29   33.50
  12   6  -3   58.19   42.90
  12   6  -3  128.19   52.39
 -11   6   3   94.69   35.50
  11   6  -3  109.39   42.40
  11   6  -3   32.50   43.80
 -10  -6   3   -3.20   53.29
  10   6  -3    4.70   28.80
  10   6  -3   -0.90   32.90
 -10   6   3   22.10   28.20
  -9  -6   3   72.19   61.59
  -9  -6   3   85.89   34.70
  -9   6   3   75.19   32.90
   9   6  -3   39.30   35.60
   9   6  -3  161.08   45.20
  -8  -6   3   85.09   53.49
   8  -6  -3   80.49   46.90
  -8  -6   3   45.50   29.00
   8   6  -3   90.49   32.90
  -8   6   3  110.69   31.20
   8   6  -3   42.90   31.30
  -7  -6   3   93.79   46.80
   7  -6  -3   43.50   33.30
  -7  -6   3  -10.30   23.20
  -7   6   3  -11.60   15.80
   7   6  -3   -4.70   21.70
   7   6  -3    6.80   21.30
  -6  -6   3   34.30   42.40
  -6  -6   3   39.30   24.60
   6  -6  -3    9.80   31.80
   6   6  -3   44.80   26.70
   6   6  -3   51.49   22.00
  -6   6   3   -4.80   14.90
  -5  -6   3  225.68   45.00
   5  -6  -3  299.07   57.49
  -5  -6   3  203.48   62.69
  -5   6   3  265.27   44.10
   5   6  -3  256.57   51.39
  -4  -6   3  117.89   33.40
  -4  -6   3   79.79   47.80
   4  -6  -3  143.89   47.10
  -4   6   3  148.39   30.40
   4   6  -3  162.58   36.90
   3  -6  -3 1187.18  158.48
  -3  -6   3 1326.87  177.88
  -3  -6   3 1272.07  143.39
   3   6  -3 1262.17  150.28
  -3   6   3 1254.07  138.59
  -2  -6   3    0.90   32.40
  -2  -6   3   77.79   28.50
   2  -6  -3   62.99   38.40
   2  -6  -3   11.30   28.60
   2   6  -3   63.99   23.20
  -2   6   3   58.59   18.50
  -1  -6   3 1783.72  212.78
   1  -6  -3 1714.83  197.18
  -1  -6   3 1751.92  195.68
   1  -6  -3 1817.82  214.78
  -1   6   3 1726.93  186.88
   1   6  -3 1751.32  202.28
   0  -6   3  232.38   55.09
   0  -6  -3  246.98   47.40
   0  -6   3  266.47   54.49
   0  -6  -3  267.57   58.69
   0   6  -3  234.38   38.30
   0   6   3  242.38   36.30
   0   6  -3  303.97   42.50
  -1  -6  -3 2200.58  236.88
  -1  -6  -3 2340.47  266.17
   1  -6   3 2040.10  255.57
   1  -6   3 1933.11  241.18
  -1   6  -3 2320.47  234.48
   1   6   3 2214.58  230.38
   1   6   3 2175.68  235.78
  -1   6  -3 2228.98  248.18
   2  -6   3  441.06   68.09
  -2  -6  -3  363.16   71.39
   2  -6   3  351.96   57.29
  -2  -6  -3  245.28   44.80
   2   6   3  253.77   42.80
   2   6   3  286.77   35.70
  -2   6  -3  322.47   46.50
  -2   6  -3  276.27   42.10
  -3  -6  -3 4178.78  447.76
  -3  -6  -3 4230.18  495.65
   3  -6   3 4133.89  481.85
   3  -6   3 3955.50  459.85
  -3   6  -3 4332.47  476.45
   3   6   3 4421.86  446.36
  -3   6  -3 4346.37  449.86
   3   6   3 4379.46  443.96
   3   6   3 4344.77  482.65
   4  -6   3  324.07   54.49
  -4  -6  -3  414.06   49.70
   4  -6   3  420.36   74.59
  -4  -6  -3  390.46   79.29
  -4   6  -3  320.57   50.19
   4   6   3  414.36   59.09
  -4   6  -3  327.47   43.90
   4   6   3  315.07   42.40
  -5  -6  -3  951.60  107.29
   5  -6   3  964.00  115.49
  -5  -6  -3  823.62  144.59
   5  -6   3 1012.90  140.59
   5   6   3  908.91  101.69
   5   6   3  969.80  103.79
   5   6   3 1000.00  120.79
  -5   6  -3 1110.89  113.19
   6  -6   3  160.58   52.19
  -6  -6  -3  151.68   29.60
  -6  -6  -3  171.08   59.99
   6   6   3  157.38   37.20
   6   6   3  222.28   35.30
   6   6   3  182.68   25.50
  -6   6  -3  217.38   37.70
   7  -6   3    6.40   35.70
  -7  -6  -3    9.00   44.90
  -7  -6  -3   66.19   21.30
   7   6   3   26.30   22.70
   7   6   3   87.69   28.20
   7   6   3   58.59   14.50
  -7   6  -3   63.99   23.50
  -8  -6  -3   -0.50   47.10
   8   6   3   12.20   26.40
  -8   6  -3   -1.40   20.30
   8   6   3   28.80   22.80
  -9  -6  -3   29.20   53.29
  -9   6  -3   18.30   23.10
   9   6   3  -50.89   21.50
   9   6   3    2.80   21.70
 -10  -6  -3  -10.30   55.99
 -10   6  -3   52.09   26.80
  10   6   3   22.10   28.90
  10   6   3    7.60   33.60
 -11  -6  -3  184.58   74.39
 -11   6  -3  117.59   38.80
  11   6   3  179.68   48.70
  11   6   3  136.09   47.80
 -12  -6  -3   -1.70   63.69
  12   6   3   48.40   37.40
 -12   6  -3   64.89   37.40
  12   6   3   66.89   46.50
 -13  -6  -3  151.38   81.39
 -13   6  -3  127.19   50.09
  13   6   3  206.98   60.49
  13   6   3  191.88   58.39
 -13   7   3   43.40   40.20
  13   7  -3   51.29   45.40
  12   7  -3   23.30   40.10
 -12   7   3   40.70   35.70
 -11  -7   3   49.10   68.99
 -11   7   3   70.79   34.10
  11   7  -3   96.09   46.10
 -10  -7   3  -31.30   54.49
  10   7  -3    2.40   29.50
 -10   7   3  -16.60   22.10
  -9  -7   3  163.68   75.19
  -9   7   3  276.07   52.69
   9   7  -3  333.47   65.99
  -8  -7   3   29.60   48.90
  -8  -7   3   29.00   32.10
  -8   7   3  -22.50   19.10
   8   7  -3   56.19   28.90
  -7  -7   3  303.57   77.29
   7  -7  -3  318.07   66.19
  -7  -7   3  323.87   55.79
   7   7  -3  322.77   59.79
  -7   7   3  260.07   50.29
  -6  -7   3  201.08   42.20
   6  -7  -3  120.19   47.50
  -6  -7   3  159.08   58.79
   6   7  -3  183.18   43.70
  -6   7   3  192.68   36.90
  -5  -7   3  383.36   88.09
  -5  -7   3  469.75   71.69
   5  -7  -3  531.25   85.19
   5   7  -3  529.55   79.89
  -5   7   3  435.06   64.99
  -4  -7   3  269.67   72.49
  -4  -7   3  400.26   62.39
   4  -7  -3  332.67   71.39
   4   7  -3  325.57   59.59
  -4   7   3  430.56   57.29
   3  -7  -3  795.62  116.79
   3  -7  -3  659.73  108.79
  -3  -7   3  815.52  102.59
  -3  -7   3  716.03  118.79
  -3   7   3  739.63   85.59
   3   7  -3  633.94   98.89
  -2  -7   3  291.97   51.69
   2  -7  -3  167.68   52.29
  -2  -7   3  228.68   61.09
   2  -7  -3  233.08   62.69
   2   7  -3  233.68   45.40
  -2   7   3  235.58   38.20
  -1  -7   3   25.00   35.70
   1  -7  -3  -22.40   35.90
  -1  -7   3   -7.10   25.10
   1  -7  -3   10.70   27.70
  -1   7   3   10.50   14.20
   1   7  -3   27.30   19.20
   0  -7   3  650.63   88.39
   0  -7   3  567.74   92.19
   0  -7  -3  569.04   79.69
   0  -7  -3  539.55   95.89
   0   7  -3  394.26   67.39
   0   7  -3  522.55   66.29
   0   7   3  488.15   59.99
  -1  -7  -3  -69.19   30.60
   1  -7   3   25.80   30.50
   1  -7   3  -37.00   26.20
  -1  -7  -3   -9.40   19.20
  -1   7  -3   -3.10   13.10
   1   7   3  -10.40   10.50
  -1   7  -3   -9.90   13.00
  -2  -7  -3  144.99   32.00
  -2  -7  -3  177.38   56.89
   2  -7   3   42.90   30.30
   2  -7   3   45.10   32.20
  -2   7  -3   80.89   21.80
   2   7   3   58.59   16.70
  -2   7  -3   76.29   22.50
  -3  -7  -3  116.49   52.69
   3  -7   3   28.80   32.70
   3  -7   3   15.70   27.80
  -3  -7  -3   73.59   26.10
   3   7   3  100.69   17.70
   3   7   3   99.59   28.50
   3   7   3  123.59   24.90
  -3   7  -3   67.59   22.80
  -3   7  -3   78.19   21.20
   4  -7   3  110.79   47.00
  -4  -7  -3  148.99   31.40
  -4  -7  -3  147.59   57.89
   4  -7   3  172.58   37.50
  -4   7  -3  141.89   31.40
   4   7   3  148.29   34.80
   4   7   3  122.19   24.80
  -4   7  -3  115.09   24.90
   4   7   3  139.39   22.40
   5  -7   3  515.45   73.39
  -5  -7  -3  389.46   90.19
   5  -7   3  719.33  105.89
  -5  -7  -3  636.34   69.39
   5   7   3  535.15   79.69
  -5   7  -3  526.05   72.79
  -5   7  -3  484.25   61.99
   5   7   3  472.05   57.79
  -6  -7  -3  162.38   29.90
  -6  -7  -3  110.19   58.99
   6  -7   3   35.90   38.40
  -6   7  -3  106.89   30.90
   6   7   3  122.29   20.60
   6   7   3  142.49   34.80
  -7  -7  -3  528.45  109.49
   7  -7   3  828.42  118.59
  -7   7  -3  569.74   80.09
   7   7   3  534.75   86.49
  -8  -7  -3   64.69   51.19
  -8   7  -3  115.79   33.00
   8   7   3  179.48   41.80
  -9  -7  -3  142.19   77.79
   9   7   3  352.76   63.59
  -9   7  -3  316.57   55.79
 -10  -7  -3   43.30   50.79
 -10   7  -3  102.99   34.70
  10   7   3  183.28   46.30
 -11  -7  -3  218.48   81.09
 -11   7  -3  365.66   66.49
  11   7   3  325.37   66.89
 -12  -7  -3  101.69   72.69
  12   7   3  231.28   60.69
 -12   7  -3  305.87   60.59
  12   8  -3   13.40   38.80
 -12   8   3   40.20   34.10
 -11  -8   3  -65.09   57.09
 -11   8   3   26.70   30.20
  11   8  -3    6.70   37.30
 -10  -8   3  120.59   76.09
 -10   8   3   48.80   31.70
  10   8  -3   75.69   39.20
  -9  -8   3  320.47   96.59
  -9   8   3  420.26   68.29
   9   8  -3  460.85   80.39
  -8  -8   3   22.10   46.30
  -8   8   3   -4.00   19.30
   8   8  -3   73.89   32.90
  -7  -8   3  452.95  113.29
  -7  -8   3  833.22   99.29
   7   8  -3  883.91  109.29
  -7   8   3  550.44   86.29
   6  -8  -3  -12.30   37.80
  -6  -8   3   21.70   29.20
  -6  -8   3   58.99   44.70
  -6   8   3  -12.50   15.00
   6   8  -3  -11.50   20.50
  -5  -8   3  308.67   81.79
  -5  -8   3  409.06   66.49
   5  -8  -3  320.77   72.29
   5   8  -3  377.06   66.09
  -5   8   3  417.56   58.89
  -4  -8   3   -2.10   40.20
   4  -8  -3   67.29   41.00
  -4  -8   3  -26.50   26.40
  -4   8   3   50.79   21.00
   4   8  -3   44.80   26.20
  -3  -8   3   20.80   31.50
   3  -8  -3    7.40   39.10
   3  -8  -3  104.99   45.50
  -3  -8   3  110.19   51.19
   3   8  -3   31.70   23.40
  -3   8   3   65.29   22.80
  -2  -8   3  436.36   93.09
  -2  -8   3  747.23   92.49
   2  -8  -3  371.36   86.49
   2  -8  -3  497.45   88.59
  -2   8   3  507.45   68.89
   2   8  -3  630.84   82.59
  -1  -8   3   29.90   40.20
   1  -8  -3   34.00   34.30
  -1  -8   3   41.90   33.00
   1  -8  -3  -23.50   34.20
   1   8  -3   24.00   17.30
   1   8  -3   53.29   23.70
  -1   8   3   51.09   18.40
   0  -8  -3  780.52  125.89
   0  -8   3  719.03  120.99
   0  -8  -3  777.72  106.19
   0  -8   3  839.32  115.19
   0   8  -3  709.83   92.19
   0   8  -3  708.23   86.59
   0   8   3  739.13   84.99
   1  -8   3   14.10   29.00
  -1  -8  -3   24.60   39.00
  -1  -8  -3   -6.60   24.00
   1  -8   3   27.60   37.50
   1   8   3  -13.20   10.90
  -1   8  -3    3.00   14.70
  -1   8  -3  -16.20   14.40
  -2  -8  -3  631.94  123.49
  -2  -8  -3  963.30  106.69
   2  -8   3  806.52  118.99
   2  -8   3 1015.40  121.59
  -2   8  -3  763.32   89.99
  -2   8  -3  656.63   92.09
   2   8   3  719.93   95.89
   2   8   3  730.23   84.29
   3  -8   3  414.96   70.19
  -3  -8  -3  376.06   57.79
  -3  -8  -3  120.29   67.39
   3  -8   3  380.76   77.19
   3   8   3  410.76   48.30
   3   8   3  338.07   62.79
  -3   8  -3  366.36   52.69
  -3   8  -3  368.06   55.99
   4  -8   3  497.65   76.49
   4  -8   3  455.55   88.79
  -4  -8  -3  470.35   67.39
  -4  -8  -3  352.96   90.19
  -4   8  -3  469.75   61.29
  -4   8  -3  526.25   70.09
   4   8   3  452.95   75.79
   4   8   3  473.35   55.79
   4   8   3  519.45   65.19
  -5  -8  -3  343.37   51.99
   5  -8   3  398.96   62.49
  -5  -8  -3  270.47   80.89
   5  -8   3  334.77   75.99
   5   8   3  317.57   45.10
   5   8   3  395.56   65.09
  -5   8  -3  341.77   48.20
  -5   8  -3  386.86   57.39
   6  -8   3   75.69   46.10
  -6  -8  -3   61.69   53.99
   6   8   3   67.09   27.10
  -6   8  -3  140.19   33.10
   7  -8   3  210.08   64.49
  -7  -8  -3  173.68   72.09
  -7   8  -3  158.58   39.80
   7   8   3  257.67   51.19
  -8  -8  -3   21.10   49.10
  -8   8  -3  -10.70   21.80
   8   8   3   25.70   24.60
  -9  -8  -3  295.67   80.99
   9   8   3  226.38   54.99
  -9   8  -3  273.17   51.79
 -10  -8  -3   53.19   61.29
  10   8   3    4.00   33.50
 -10   8  -3    3.00   26.40
 -11  -8  -3   84.09   62.79
  11   8   3   48.00   39.00
 -11   8  -3  132.19   40.90
 -12  -8  -3  -40.30   55.89
  12   8   3   13.90   38.80
 -12   8  -3   58.79   39.00
 -12  -9   3  179.68   83.59
 -12   9   3  238.18   54.99
  12   9  -3  219.98   67.19
 -11  -9   3  131.89   79.29
  11   9  -3  118.19   49.60
 -11   9   3  128.69   40.50
 -10  -9   3  219.28   90.59
 -10   9   3  373.16   64.99
  10   9  -3  299.47   71.59
  -9  -9   3   90.39   61.09
   9   9  -3  221.88   55.89
  -9   9   3  243.98   51.59
  -8  -9   3   61.69   57.99
  -8   9   3    1.90   22.50
   8   9  -3   23.00   30.00
  -7  -9   3   79.29   51.19
   7   9  -3   -7.40   23.60
  -7   9   3   18.30   21.00
  -6  -9   3   31.60   35.30
  -6  -9   3   -7.30   37.30
   6  -9  -3  -63.19   42.00
  -6   9   3   25.30   21.40
   6   9  -3   17.90   25.60
   5  -9  -3  143.49   50.59
  -5  -9   3   89.39   50.79
  -5  -9   3   75.49   37.30
  -5   9   3  103.19   29.60
   5   9  -3   98.49   36.20
   4  -9  -3   70.49   47.20
  -4  -9   3   87.69   39.40
  -4  -9   3   18.30   39.00
   4   9  -3   85.99   31.10
  -4   9   3   50.19   22.60
  -3  -9   3   78.29   48.10
   3  -9  -3   31.20   41.90
  -3  -9   3   46.30   35.40
   3  -9  -3   91.79   44.40
  -3   9   3   41.50   21.50
   3   9  -3   47.00   26.70
   2  -9  -3 1036.20  137.59
  -2  -9   3  774.32  135.69
   2  -9  -3  821.12  135.59
  -2  -9   3 1045.20  128.89
   2   9  -3  813.02  110.69
  -2   9   3  847.52  100.29
   2   9  -3  881.81  101.79
   1  -9  -3  684.23  120.09
  -1  -9   3  584.74  109.89
  -1  -9   3  922.31  115.99
   1  -9  -3  671.93  103.29
   1   9  -3  635.74   88.99
  -1   9   3  563.74   73.69
   1   9  -3  552.24   79.49
   0  -9   3 1129.19  164.48
   0  -9  -3 1368.66  179.48
   0  -9   3 1340.17  161.58
   0  -9  -3 1233.88  152.38
   0   9   3 1056.59  123.59
   0   9  -3 1148.19  135.39
   0   9  -3  976.40  125.59
   1  -9   3  601.34   94.89
  -1  -9  -3  325.07   91.19
   1  -9   3  419.06   88.79
  -1  -9  -3  548.95   84.49
  -1   9  -3  508.05   72.79
  -1   9  -3  602.94   73.29
   1   9   3  477.55   65.29
  -2  -9  -3  775.32  135.39
  -2  -9  -3  886.71  107.89
   2  -9   3  773.62  119.09
   2  -9   3  832.52  119.69
   2   9   3  752.52   98.59
  -2   9  -3  720.03   91.29
  -2   9  -3  760.82   94.69
   2   9   3  683.93   85.19
  -3  -9  -3  323.27   56.29
   3  -9   3  313.67   68.49
   3  -9   3  253.37   60.99
  -3  -9  -3  300.47   76.99
  -3   9  -3  304.57   48.60
   3   9   3  395.86   45.40
  -3   9  -3  224.88   46.70
   3   9   3  230.98   52.09
  -4  -9  -3  226.98   43.50
   4  -9   3  324.67   75.29
   4  -9   3  169.78   51.79
  -4  -9  -3  103.19   58.49
   4   9   3  254.97   35.30
  -4   9  -3  195.58   40.80
  -4   9  -3  247.48   39.00
   4   9   3  201.68   45.80
  -5  -9  -3   54.59   51.89
   5  -9   3  185.68   64.99
   5   9   3   66.49   29.40
  -5   9  -3   80.59   23.30
  -5   9  -3  134.59   32.90
   5   9   3   44.40   16.20
   6  -9   3   89.39   57.49
  -6  -9  -3   53.19   52.09
  -6   9  -3   85.89   30.40
   6   9   3  153.68   39.70
  -7  -9  -3   -2.20   48.90
   7  -9   3  -10.60   48.20
   7   9   3    1.60   23.30
  -7   9  -3   29.00   23.00
   8  -9   3   13.90   47.40
  -8  -9  -3  -23.50   47.60
   8   9   3  -21.00   21.10
  -8   9  -3   27.70   26.70
  -9  -9  -3   11.80   56.29
   9   9   3   -7.80   26.60
  -9   9  -3  -18.10   23.30
 -10  -9  -3   -6.60   52.89
  10   9   3   -5.50   30.60
 -10   9  -3   27.10   27.30
 -11  -9  -3  -59.99   51.59
 -11   9  -3   21.10   28.50
  11   9   3   -5.90   32.40
 -11 -10   3  114.29   78.59
  11  10  -3  152.28   55.69
 -11  10   3   32.80   34.80
 -10 -10   3  217.58   86.39
 -10  10   3  224.28   51.79
  10  10  -3  214.28   60.99
  -9 -10   3  138.69   71.29
  -9  10   3  106.89   37.20
   9  10  -3  101.79   46.00
  -8 -10   3  391.56  108.59
  -8  10   3  729.53   93.49
   8  10  -3  592.54  100.09
  -7 -10   3  195.28   75.29
   7  10  -3  132.19   43.50
  -7  10   3  134.69   35.70
  -6 -10   3  446.56  115.29
  -6 -10   3  774.12  111.19
  -6  10   3  694.93   91.89
   6  10  -3  682.33  103.59
  -5 -10   3  123.79   55.69
  -5 -10   3  251.77   55.69
   5 -10  -3  174.58   62.79
   5  10  -3   55.09   33.80
  -5  10   3  180.18   37.40
   4 -10  -3 1402.16  183.28
  -4 -10   3 1112.19  157.38
  -4 -10   3 1130.19  185.18
   4  10  -3 1140.59  150.08
  -4  10   3 1204.68  137.89
   3 -10  -3   64.09   48.10
  -3 -10   3    1.40   32.80
  -3 -10   3  -10.80   39.90
   3 -10  -3  -12.20   43.00
   3  10  -3  -31.50   19.40
  -3  10   3   40.40   20.00
  -2 -10   3  569.74  101.79
  -2 -10   3  681.83  119.19
   2 -10  -3  626.54  118.29
   2 -10  -3  675.83  110.69
   2  10  -3  683.23   97.29
  -2  10   3  629.74   83.99
   2  10  -3  583.34   82.59
   1 -10  -3   67.59   43.20
  -1 -10   3  123.09   44.70
  -1 -10   3  -17.00   35.50
   1 -10  -3   69.09   49.60
  -1  10   3   31.30   19.20
   1  10  -3   60.29   27.30
   1  10  -3   52.09   21.00
   0 -10  -3  193.68   52.99
   0 -10   3  154.28   56.09
   0 -10  -3  173.18   66.59
   0 -10   3  160.08   54.39
   0  10  -3  218.68   43.20
   0  10  -3  123.69   32.60
   0  10   3  140.99   31.50
  -1 -10  -3   77.29   46.60
  -1 -10  -3   -1.60   30.90
   1 -10   3   46.20   42.30
   1 -10   3   14.20   37.20
  -1  10  -3   13.20   17.50
   1  10   3   44.00   25.50
  -1  10  -3    1.40   17.10
   1  10   3   49.90   17.80
  -2 -10  -3   22.50   27.70
   2 -10   3  -36.50   32.50
  -2 -10  -3   66.79   53.29
   2 -10   3  -45.20   32.00
  -2  10  -3  -20.60   16.40
   2  10   3    1.30   13.30
  -2  10  -3   -0.40   17.00
   2  10   3   56.39   29.10
   3 -10   3  669.13  107.19
  -3 -10  -3  675.13   94.59
  -3 -10  -3  724.33  128.69
   3 -10   3  831.52  126.59
  -3  10  -3  597.34   86.69
   3  10   3  590.04   74.19
   3  10   3  589.94   95.69
  -3  10  -3  643.74   83.19
   4 -10   3  199.48   51.99
  -4 -10  -3  100.29   63.69
   4 -10   3  242.08   68.89
   4  10   3  178.78   29.40
  -4  10  -3  112.79   31.60
  -4  10  -3  218.98   43.50
   4  10   3  196.18   44.90
  -5 -10  -3   57.29   51.89
   5 -10   3  143.09   60.69
  -5  10  -3  152.38   36.40
   5  10   3   26.70   26.00
   6 -10   3  111.79   61.19
  -6 -10  -3  191.68   77.19
   6  10   3  185.08   45.80
  -6  10  -3  139.79   37.10
   7 -10   3  291.37   83.49
  -7 -10  -3  121.89   70.09
  -7  10  -3  171.18   40.20
   7  10   3  184.28   48.30
  -8 -10  -3  218.98   83.39
   8 -10   3  198.58   73.49
   8  10   3  223.18   54.49
  -8  10  -3  253.37   51.79
  -9 -10  -3   46.90   59.49
   9  10   3   -2.10   27.40
  -9  10  -3   32.60   29.60
 -10 -10  -3   50.69   61.09
  10  10   3  200.38   55.29
 -10  10  -3   88.99   38.20
 -11 -10  -3   -1.50   63.29
 -11  10  -3  -17.50   27.20
  11  10   3   41.90   38.90
 -10 -11   3   82.59   67.09
 -10  11   3   51.79   36.20
  10  11  -3   94.59   50.19
  -9 -11   3  -34.40   44.60
  -9  11   3   43.40   29.20
   9  11  -3   99.59   39.70
  -8 -11   3  245.08   81.69
   8  11  -3  231.98   61.89
  -8  11   3  213.08   50.49
  -7 -11   3   24.00   54.89
  -7  11   3   -4.30   24.70
   7  11  -3  -33.20   22.70
  -6 -11   3  290.87   97.39
   6  11  -3  444.46   82.09
  -6  11   3  583.04   78.39
   5 -11  -3   92.19   59.49
  -5 -11   3   68.59   57.99
  -5 -11   3   89.89   49.30
   5  11  -3   33.80   32.20
  -5  11   3   95.69   31.30
   4 -11  -3  382.76   89.49
  -4 -11   3  430.46   99.19
  -4 -11   3  446.26   82.49
  -4  11   3  333.87   59.49
   4  11  -3  301.67   66.79
  -3 -11   3  174.88   73.29
  -3 -11   3  247.88   62.19
   3 -11  -3  171.28   70.09
   3 -11  -3  163.78   64.79
   3  11  -3  213.28   52.59
  -3  11   3  208.28   42.00
   3  11  -3  208.78   41.20
   2 -11  -3  116.59   57.79
   2 -11  -3  300.17   81.89
  -2 -11   3  140.69   64.19
  -2 -11   3   73.59   44.00
   2  11  -3  114.99   30.10
  -2  11   3  132.79   32.40
   2  11  -3  127.79   38.50
  -1 -11   3  376.26   83.19
   1 -11  -3  428.06   87.89
   1 -11  -3  510.25  105.09
  -1 -11   3  274.27   83.79
   1  11  -3  344.27   64.79
  -1  11   3  312.97   55.59
   1  11  -3  445.26   62.39
   0 -11   3    0.20   49.20
   0 -11  -3  -56.59   39.70
   0 -11   3  -32.00   41.50
   0 -11  -3   67.09   43.90
   0  11  -3   48.50   27.20
   0  11  -3   23.30   18.80
   0  11   3   39.60   20.30
  -1 -11  -3  703.13  141.19
   1 -11   3  734.13  129.09
  -1 -11  -3  835.92  118.79
   1 -11   3  817.12  129.49
  -1  11  -3  695.43  104.29
  -1  11  -3  788.52  102.69
   1  11   3  709.83   94.69
   1  11   3  752.62  111.99
   2 -11   3  162.58   66.69
   2 -11   3  136.79   62.99
  -2 -11  -3  154.88   50.29
  -2 -11  -3   94.59   63.29
  -2  11  -3  191.08   40.00
   2  11   3  186.78   33.50
   2  11   3  219.78   48.20
  -2  11  -3  163.78   40.60
   3 -11   3  293.87   69.19
   3 -11   3  375.26   88.89
  -3 -11  -3  220.38   75.69
  -3  11  -3  268.27   49.99
  -3  11  -3  238.38   46.30
   3  11   3  279.47   55.39
   3  11   3  198.58   39.30
   4 -11   3  685.23  109.49
  -4 -11  -3  266.57   91.39
   4  11   3  417.46   74.09
  -4  11  -3  371.86   64.29
  -5 -11  -3   -4.10   52.19
   5 -11   3   23.80   49.50
  -5  11  -3    3.40   23.30
   5  11   3   19.20   22.70
  -6 -11  -3  307.87   99.79
   6 -11   3  432.86  105.99
   6  11   3  266.47   62.29
  -6  11  -3  406.76   63.89
   7 -11   3    8.40   60.89
  -7 -11  -3   40.80   55.19
   7  11   3   24.50   26.00
  -7  11  -3  -12.80   23.20
   8 -11   3  391.46  107.49
  -8 -11  -3  484.35  118.59
   8  11   3  512.85   89.09
  -8  11  -3  516.05   80.89
  -9 -11  -3  106.89   73.09
  -9  11  -3   -1.70   28.50
   9  11   3   75.49   37.80
 -10 -11  -3   89.89   70.99
 -10  11  -3  201.88   51.39
  10  11   3  127.69   51.59
  -9 -12   3   96.19   59.69
  -9  12   3   38.40   33.30
   9  12  -3   13.50   31.30
  -8 -12   3  -11.30   54.99
   8  12  -3   -3.60   30.80
  -8  12   3   78.49   36.60
  -7 -12   3  -12.60   51.79
  -7  12   3    4.80   23.60
   7  12  -3  -27.10   23.30
  -6 -12   3  129.19   66.79
  -6  12   3  106.09   37.80
   6  12  -3   42.40   35.20
  -5 -12   3   37.30   60.69
  -5  12   3   14.00   26.70
   5  12  -3   39.30   28.30
  -4 -12   3  -28.50   51.59
   4 -12  -3   -0.90   57.19
  -4 -12   3   50.39   50.49
   4  12  -3   14.60   27.50
  -4  12   3   22.20   24.10
   4  12  -3   -6.80   21.00
  -3 -12   3   35.60   45.60
   3 -12  -3  101.39   62.29
   3 -12  -3  -39.00   51.49
  -3 -12   3  -10.80   49.40
  -3  12   3   37.30   24.40
   3  12  -3   58.59   37.20
   3  12  -3   33.80   23.40
  -2 -12   3  376.36   86.29
  -2 -12   3  480.05  105.59
   2 -12  -3  435.76   96.39
   2 -12  -3  345.17   94.89
   2  12  -3  341.57   59.59
  -2  12   3  424.16   62.19
   2  12  -3  285.17   66.59
   1 -12  -3  377.96   97.79
  -1 -12   3  224.58   77.69
   1 -12  -3  372.76   86.19
  -1 -12   3  234.58   74.89
   1  12  -3  386.06   65.59
  -1  12   3  205.68   45.70
   1  12  -3  282.87   51.39
   0 -12   3  222.58   70.89
   0 -12  -3   99.39   74.19
   0 -12  -3  196.08   71.49
   0 -12   3  237.38   75.99
   0  12  -3  282.87   53.99
   0  12  -3  292.27   49.60
   0  12   3  294.17   47.10
   0  12   3  184.98   49.10
   1 -12   3  167.58   69.79
   1 -12   3  517.15   97.29
  -1 -12  -3  364.76   72.99
  -1 -12  -3  432.06  105.99
   1  12   3  246.08   46.80
   1  12   3  347.47   65.19
  -1  12  -3  221.28   49.20
  -1  12  -3  341.27   60.09
   2 -12   3  425.26   95.09
  -2 -12  -3  230.18   88.89
   2 -12   3  328.57   90.09
   2  12   3  341.67   67.99
  -2  12  -3  374.86   63.49
   2  12   3  401.16   57.89
  -2  12  -3  454.45   68.39
   3 -12   3  284.47   81.39
  -3 -12  -3  437.26  106.09
   3 -12   3  331.77   88.79
  -3  12  -3  321.37   56.49
   3  12   3  245.28   60.19
  -3  12  -3  317.67   55.09
   4 -12   3  240.98   83.19
  -4 -12  -3  218.48   84.39
   4  12   3  398.26   69.89
  -4  12  -3  263.87   52.69
  -5 -12  -3  135.19   72.79
   5 -12   3  263.17   84.89
   5  12   3  171.68   47.80
  -5  12  -3  121.19   40.40
   6 -12   3   65.39   63.29
  -6 -12  -3  141.19   80.39
  -6  12  -3   38.70   29.20
   6  12   3   47.50   30.50
   7 -12   3   48.70   67.59
  -7 -12  -3  102.19   68.09
   7  12   3   83.49   38.00
  -7  12  -3   58.19   32.80
   8 -12   3  -25.10   60.09
  -8 -12  -3   62.79   63.09
  -8  12  -3  -18.20   23.10
   8  12   3   16.00   32.90
  -9 -12  -3   -9.20   58.89
   9  12   3   36.10   34.40
  -9  12  -3  -20.60   28.70
  -8 -13   3   67.19   66.29
   8  13  -3   23.70   35.90
  -8  13   3  -47.20   29.50
  -7 -13   3  408.96  101.99
  -7  13   3  145.99   46.00
   7  13  -3  243.28   60.59
  -6 -13   3   31.30   65.09
  -6  13   3   21.10   29.80
   6  13  -3   40.30   40.00
  -5 -13   3  157.38   79.69
   5  13  -3  126.79   49.99
  -5  13   3  302.77   55.29
  -4 -13   3  101.69   68.09
  -4  13   3   -0.20   26.90
   4  13  -3   41.90   32.50
  -3 -13   3  173.48   73.39
   3 -13  -3  105.49   76.39
  -3 -13   3  262.87   75.89
   3 -13  -3  211.18   81.39
   3  13  -3   77.29   33.10
  -3  13   3  165.58   43.60
   3  13  -3  187.38   48.40
   2 -13  -3   26.50   65.49
  -2 -13   3  105.49   59.79
  -2 -13   3   10.90   59.39
   2 -13  -3  138.19   74.09
  -2  13   3   41.10   27.30
   2  13  -3    7.80   24.30
   2  13  -3  -28.80   26.40
  -2  13   3    7.40   27.30
   1 -13  -3  166.58   78.49
  -1 -13   3  170.28   67.89
   1 -13  -3  184.58   67.89
  -1 -13   3  157.18   74.19
   1  13  -3  177.58   48.10
   1  13  -3  142.79   38.40
  -1  13   3  134.99   36.40
  -1  13   3  197.68   48.80
   0 -13  -3  288.57   95.99
   0 -13  -3  302.37   82.19
   0 -13   3  191.38   76.19
   0 -13   3  128.29   71.59
   0  13   3  166.28   51.19
   0  13  -3  216.08   54.79
   0  13  -3  219.08   44.70
   0  13   3  219.08   44.70
   1 -13   3  -43.30   55.69
  -1 -13  -3    0.40   57.49
   1 -13   3   -0.10   55.39
   1  13   3  -33.40   17.80
  -1  13  -3   -4.00   25.60
  -1  13  -3   -3.40   24.20
   1  13   3   42.50   30.20
  -2 -13  -3  118.09   78.09
   2 -13   3   39.60   64.19
   2 -13   3  251.27   82.49
   2  13   3  302.77   59.19
  -2  13  -3  120.49   40.80
  -2  13  -3  223.18   47.40
  -3 -13  -3  222.68   84.19
   3 -13   3  223.48   82.59
  -3  13  -3   73.79   35.50
   3  13   3   55.89   33.50
   4 -13   3   35.10   67.39
  -4 -13  -3   15.50   58.29
   4  13   3   48.50   33.40
  -4  13  -3   15.50   29.80
   5 -13   3  529.75  121.79
  -5 -13  -3   57.39   81.19
  -5  13  -3  326.17   63.39
   5  13   3  307.17   62.89
  -6 -13  -3  -72.19   55.49
   6 -13   3   83.19   72.59
   6  13   3    5.80   27.90
  -6  13  -3  -18.70   28.90
  -7 -13  -3  415.36  110.59
   7 -13   3  639.64  128.89
  -7  13  -3  393.66   72.59
   7  13   3  310.97   71.29
  -8 -13  -3   47.80   55.59
   8  13   3   58.29   38.70
  -8  13  -3   25.40   33.40
  -6 -14   3  -20.10   64.89
  -6  14   3  101.89   42.80
   6  14  -3   79.49   41.80
  -5 -14   3  474.15  120.19
   5  14  -3  389.86   87.29
  -5  14   3  591.24   85.59
  -4 -14   3    8.00   70.89
   4  14  -3   20.30   34.20
  -4  14   3   17.40   29.90
  -3 -14   3  323.37  105.09
   3 -14  -3  230.78   95.19
   3  14  -3  121.29   49.99
  -3  14   3  225.18   49.99
  -3  14   3  334.27   61.59
   2 -14  -3   21.50   72.99
  -2 -14   3  -41.10   58.59
   2 -14  -3   36.00   71.49
   2  14  -3   27.90   26.40
   2  14  -3   22.40   32.90
  -2  14   3  -17.70   24.60
  -2  14   3   12.60   32.00
  -1 -14   3  -11.70   61.39
   1 -14  -3  155.78   79.89
  -1 -14   3   37.60   70.49
   1 -14  -3  176.08   79.89
   1  14  -3   86.29   41.90
   1  14  -3   71.79   32.40
  -1  14   3  122.29   36.90
  -1  14   3  135.89   42.70
   0 -14   3  160.18   75.69
   0 -14  -3  111.89   82.99
   0 -14   3  273.77   89.79
   0  14  -3  192.28   46.10
   0  14   3  242.28   56.29
   0  14  -3  261.47   55.49
   0  14   3  100.59   38.10
  -1 -14  -3   10.30   70.19
   1 -14   3   35.90   63.59
   1 -14   3   67.89   68.99
  -1  14  -3  -44.60   21.90
  -1  14  -3  -14.60   28.60
   1  14   3   19.70   31.40
   2 -14   3  542.85  123.79
  -2 -14  -3  542.05  131.39
   2  14   3  624.84  100.89
  -2  14  -3  465.05   80.79
  -2  14  -3  502.75   86.59
  -3 -14  -3    6.40   65.69
   3 -14   3  129.79   82.09
   3  14   3   12.80   31.80
  -3  14  -3   -7.40   27.40
  -4 -14  -3  270.37   95.79
   4 -14   3  581.84  123.09
   4  14   3  248.48   65.29
  -4  14  -3  392.56   68.39
  -5 -14  -3  -27.00   59.99
   5 -14   3  -60.79   77.09
  -5  14  -3   66.49   40.00
   5  14   3   29.20   30.10
   6 -14   3  160.68   95.89
  -6 -14  -3  228.78   94.29
  -6  14  -3  293.07   63.19
   6  14   3  298.87   70.99
  -4 -15   3  145.19   78.09
   4  15  -3   93.19   41.70
  -4  15   3    5.70   34.30
  -3 -15   3  268.67  102.49
  -3  15   3  287.07   70.19
  -3  15   3  249.48   56.59
   3  15  -3  195.28   57.79
  -2 -15   3  -20.90   70.49
   2 -15  -3  174.68   92.19
   2 -15  -3  280.47   95.29
  -2  15   3   44.80   34.40
  -2  15   3   59.49   37.50
   2  15  -3  142.89   46.50
   1 -15  -3  279.67  104.59
  -1 -15   3  332.97  107.39
  -1  15   3  311.47   58.99
   1  15  -3  227.58   63.49
   1  15  -3  280.27   56.39
  -1  15   3  255.17   62.59
   0 -15   3  306.07   99.39
   0 -15  -3  234.58  105.49
   0 -15   3  180.18   94.09
   0  15   3  174.98   55.09
   0  15  -3  319.37   65.59
   0  15  -3  289.17   58.99
  -1 -15  -3  479.45  125.09
   1 -15   3  375.86  105.49
   1 -15   3  666.03  130.79
   1  15   3  552.94   90.29
  -1  15  -3  282.07   70.39
  -1  15  -3  365.16   70.59
  -2 -15  -3  -59.19   64.89
   2 -15   3  152.48   88.89
  -2  15  -3   66.89   39.20
   2  15   3   28.00   37.50
  -3 -15  -3  237.18   93.49
   3 -15   3  205.98  102.09
   3  15   3   91.79   47.20
  -3  15  -3  164.78   48.70
   4 -15   3  128.79  100.69
  -4 -15  -3  -16.10   75.69
  -4  15  -3   23.10   36.20
   4  15   3  119.59   43.30
 -14   0   4   20.00   49.80
  14   0  -4  -14.00   45.70
  13   0  -4  -73.79   35.80
 -13   0   4  -28.10   39.30
 -12   0   4   11.10   31.50
  12   0  -4   -7.40   37.70
  12   0  -4  -57.19   31.50
 -11   0   4   -4.20   28.30
  11   0  -4    3.70   31.90
  11   0  -4   67.59   34.40
 -10   0   4   32.70   25.00
  10   0  -4  -18.60   28.00
  10   0  -4   73.39   36.00
  -9   0   4  -22.00   21.00
   9   0  -4    3.40   28.70
   9   0  -4   31.20   23.60
  -8   0   4  -12.10   16.80
   8   0  -4   -5.10   25.90
   8   0  -4   -6.20   21.30
   7   0  -4   10.70   24.30
   7   0  -4  -13.00   18.80
  -7   0   4   18.00   19.40
   6   0  -4   24.40   21.30
  -6   0   4   19.60   17.70
   6   0  -4   67.09   28.20
   5   0  -4   -8.60   13.40
  -5   0   4   26.00   14.60
   5   0  -4   20.90   19.50
   4   0  -4  483.45   58.09
  -4   0   4  400.96   51.39
   4   0  -4  439.26   56.69
   3   0  -4   23.50   10.30
  -3   0   4  -24.80    8.80
   3   0  -4   -9.60   13.80
   3   0  -4   -1.80   13.30
  -2   0   4  106.59   18.60
   2   0  -4  109.09   17.90
   2   0  -4  122.09   23.00
  -1   0   4   -1.30    6.20
   1   0  -4   -7.00    5.30
   1   0  -4   -2.20    9.10
   0   0   4 1443.46  148.09
   0   0  -4 1431.66  159.98
   0   0  -4 1352.06  147.69
  -1   0  -4   10.20    9.00
   1   0   4  -15.60    7.40
   1   0   4  -12.90    5.80
   2   0   4  343.67   40.50
   2   0   4  359.56   43.90
  -2   0  -4  355.46   39.70
  -2   0  -4  345.27   45.40
  -3   0  -4    3.50   15.20
  -3   0  -4    6.00   17.30
   3   0   4  -13.90   13.60
  -3   0  -4   14.40    7.80
   3   0   4    4.40    6.70
   3   0   4   -6.60   12.20
  -4   0  -4   50.59   22.30
  -4   0  -4   18.30    9.90
   4   0   4   19.60    9.70
   4   0   4   -5.10   14.80
   4   0   4  -28.80   14.50
  -4   0  -4   -3.90   17.10
   4   0   4   11.70    8.20
   5   0   4   -4.40   13.20
  -5   0  -4   17.40   24.10
   5   0   4  -11.40   15.30
  -5   0  -4   -0.30   11.10
  -6   0  -4   25.20   14.70
   6   0   4   41.10   15.80
   6   0   4    3.40   21.80
  -6   0  -4   73.09   32.30
   7   0   4  -21.80   11.80
  -7   0  -4   24.60   32.80
   7   0   4  -13.60   22.60
  -7   0  -4    7.10   14.90
  -8   0  -4  173.48   53.79
   8   0   4  218.58   44.30
   8   0   4  205.08   35.60
  -8   0  -4  172.18   33.30
  -9   0  -4   -6.80   17.80
   9   0   4    0.80   27.30
   9   0   4   -2.20   16.40
  10   0   4  958.10  124.49
  10   0   4  844.22  118.99
 -10   0  -4 1174.88  116.39
 -11   0  -4   21.80   26.60
  11   0   4  -33.20   31.00
 -12   0  -4  679.53   96.89
  12   0   4  690.73  108.29
  13   0   4  -12.50   41.70
  14   0   4  166.28   67.99
 -14  -1   4   27.50   49.00
 -14   1   4   36.40   45.30
  14   1  -4   29.00   49.80
 -13  -1   4   27.90   39.90
 -13   1   4   79.49   38.80
  13   1  -4   19.40   43.10
  13   1  -4  -27.40   42.10
 -12  -1   4   91.49   43.70
  12  -1  -4   84.49   47.00
  12   1  -4   94.59   47.70
 -12   1   4  101.49   43.20
  12   1  -4  100.59   43.30
  11  -1  -4   -0.60   35.90
  11  -1  -4   24.90   33.40
 -11  -1   4   57.39   32.90
 -11   1   4    0.70   29.60
  11   1  -4  -18.80   29.50
  11   1  -4  137.59   47.70
 -10  -1   4   35.00   26.50
  10  -1  -4   19.60   35.00
  10  -1  -4   77.09   34.30
  10   1  -4   25.90   33.70
 -10   1   4   51.99   30.20
  10   1  -4   31.10   29.30
  -9  -1   4  300.37   49.60
   9  -1  -4  154.48   48.90
   9  -1  -4  235.78   48.00
   9   1  -4  284.87   55.99
   9   1  -4  253.07   50.69
  -9   1   4  238.78   45.90
   8  -1  -4  -39.10   24.70
  -8  -1   4   31.20   21.50
   8  -1  -4   20.00   23.10
  -8   1   4   34.50   19.40
   8   1  -4   46.40   28.70
   8   1  -4   10.10   21.30
   7  -1  -4  329.47   58.59
   7  -1  -4  372.96   58.89
  -7  -1   4  336.07   50.49
   7   1  -4  343.17   56.89
   7   1  -4  328.47   57.79
  -7   1   4  339.07   51.09
   6  -1  -4   37.20   21.70
   6  -1  -4  -11.00   22.70
  -6  -1   4   11.70   16.30
  -6   1   4   12.60   17.10
   6   1  -4   35.40   20.40
   6   1  -4   22.10   24.20
   5  -1  -4 1322.57  164.38
  -5  -1   4 1412.96  152.78
   5  -1  -4 1374.96  148.89
  -5   1   4 1359.06  152.88
   5   1  -4 1518.65  165.08
   5   1  -4 1478.35  149.39
  -4  -1   4  104.79   21.00
   4  -1  -4  123.69   26.80
  -4   1   4   52.09   18.10
   4   1  -4  117.39   24.60
   4   1  -4   84.09   22.90
   3  -1  -4  614.34   71.99
  -3  -1   4  617.54   65.39
   3   1  -4  508.85   63.69
   3   1  -4  615.64   69.99
   3   1  -4  532.05   63.69
  -3   1   4  519.05   63.99
  -2  -1   4  176.38   27.20
   2  -1  -4  170.48   25.20
   2  -1  -4  189.58   32.90
   2   1  -4  183.58   28.20
   2   1  -4  219.08   31.70
  -2   1   4  189.58   26.90
   2   1  -4  182.68   26.70
   1  -1  -4    9.30    6.70
   1  -1  -4  -15.30   11.00
  -1  -1   4   25.20   11.00
  -1   1   4   17.50    7.20
   1   1  -4    5.50    8.40
   1   1  -4   19.80    9.60
   1   1  -4   21.70   11.00
   0  -1   4 1219.58  122.49
   0  -1   4 1233.18  131.89
   0  -1  -4 1237.68  128.79
   0  -1  -4 1165.88  142.89
   0   1   4 1306.37  129.09
   0   1  -4 1211.58  139.09
   0   1  -4 1193.88  131.59
   1  -1   4   27.00   13.80
  -1  -1  -4   45.90    8.60
   1  -1   4   52.99   10.50
  -1  -1  -4   43.60   20.70
  -1   1  -4   34.60   15.10
   1   1   4   39.90    8.60
   2  -1   4 1028.60  110.79
   2  -1   4  972.00  101.29
  -2  -1  -4  966.70  105.39
  -2  -1  -4  984.50  119.49
  -2  -1  -4  957.40  103.49
  -2   1  -4 1099.69  111.09
   2   1   4  982.50  101.39
   2   1   4  998.90  105.69
  -2   1  -4 1010.40  105.89
  -3  -1  -4  719.63   80.49
   3  -1   4  799.42   81.09
   3  -1   4  859.21   90.79
  -3  -1  -4  781.62  101.69
   3  -1   4  743.93   82.89
  -3  -1  -4  767.72   84.79
  -3   1  -4  767.82   83.09
   3   1   4  755.12   80.59
  -3   1  -4  801.42   90.39
   3   1   4  674.33   84.29
   3   1   4  783.12   80.79
   4  -1   4 1070.39  123.89
  -4  -1  -4 1124.19  116.49
   4  -1   4 1182.58  115.99
   4  -1   4 1006.70  126.19
  -4  -1  -4 1142.59  122.49
  -4  -1  -4  955.70  133.49
   4   1   4 1095.89  116.59
   4   1   4 1122.09  126.69
  -4   1  -4 1112.29  118.59
   4   1   4 1119.39  115.79
   5  -1   4  898.11  113.29
  -5  -1  -4  799.42   91.99
   5  -1   4  841.82   97.39
  -5  -1  -4  879.21  101.19
  -5  -1  -4  965.50  119.09
   5  -1   4  929.11   94.49
   5   1   4  860.11   93.79
  -5   1  -4  902.51   94.89
   5   1   4  820.72   92.09
   5   1   4  854.21  100.19
  -5   1  -4  765.82  102.79
  -6  -1  -4   93.19   19.30
   6  -1   4   74.69   27.60
   6  -1   4   97.19   18.80
  -6  -1  -4  117.39   41.20
  -6   1  -4   38.10   19.70
   6   1   4   70.59   25.00
  -6   1  -4  108.49   33.50
   6   1   4   65.49   21.10
   7  -1   4 1285.57  152.28
   7  -1   4 1277.67  143.89
  -7  -1  -4 1301.27  166.68
  -7  -1  -4 1473.65  144.59
  -7   1  -4 1323.07  145.59
   7   1   4 1269.97  155.08
   7   1   4 1325.67  144.89
   8  -1   4   12.00   25.20
  -8  -1  -4   -8.90   15.60
  -8  -1  -4   32.80   38.60
   8  -1   4   12.00   14.20
   8   1   4   17.20   27.50
  -8   1  -4    6.90   18.10
   8   1   4   -1.10   15.60
  -9  -1  -4  259.17   69.79
   9  -1   4  338.67   53.09
   9  -1   4  544.55   70.69
  -9  -1  -4  330.17   52.19
  -9   1  -4  389.06   55.99
   9   1   4  378.86   57.89
   9   1   4  295.97   59.59
 -10  -1  -4   85.79   48.60
  10  -1   4   41.40   33.10
 -10  -1  -4   61.49   24.30
  10   1   4   14.90   29.10
 -10   1  -4   29.00   22.00
  10   1   4  -10.20   21.50
  11  -1   4   60.69   41.40
 -11  -1  -4   39.70   27.60
 -11   1  -4   21.10   28.00
  11   1   4    1.60   23.80
  11   1   4   54.99   43.30
  12  -1   4   50.79   44.70
  12   1   4   16.00   39.90
 -12   1  -4  140.19   39.00
  13  -1   4   46.20   44.90
 -13   1  -4  -20.70   35.80
  13   1   4    9.40   42.70
  14  -1   4   53.29   53.49
  14   1   4   28.00   50.19
  14   2  -4  179.48   65.59
 -14   2   4  151.78   54.69
 -13  -2   4  100.89   44.30
  13   2  -4   84.09   53.09
  13   2  -4   18.00   42.60
 -13   2   4   65.89   42.90
 -12  -2   4  675.03   90.99
 -12   2   4  560.94   85.99
  12   2  -4  540.55   92.19
  12   2  -4  306.97   84.09
 -11  -2   4   79.49   38.30
  11  -2  -4   20.40   39.50
  11   2  -4   35.00   34.90
 -11   2   4  146.39   40.00
  11   2  -4   23.50   36.90
 -10  -2   4  986.70  115.49
  10  -2  -4  845.02  129.39
 -10   2   4  943.01  116.19
  10   2  -4  996.00  129.29
  10   2  -4  966.20  123.89
  -9  -2   4  167.78   37.40
   9  -2  -4  118.19   40.90
   9   2  -4  179.88   44.40
  -9   2   4  199.98   40.60
   9   2  -4  180.18   43.40
   8  -2  -4  631.24   99.29
  -8  -2   4  735.23   93.39
   8   2  -4  592.14   91.59
  -8   2   4  802.42   89.19
   8   2  -4  783.02  103.29
   7  -2  -4  157.78   42.60
  -7  -2   4  184.88   37.80
   7   2  -4  234.48   44.60
  -7   2   4  234.78   39.60
   7   2  -4  228.48   45.50
  -6  -2   4  285.07   39.80
   6  -2  -4  260.87   46.80
   6   2  -4  167.28   40.30
  -6   2   4  192.28   36.60
   6   2  -4  203.38   40.90
  -5  -2   4  963.00  102.09
   5  -2  -4  842.12  110.69
   5   2  -4  897.81  109.89
  -5   2   4  885.31  101.39
   5   2  -4  908.81   99.59
  -4  -2   4   58.29   16.40
   4  -2  -4   26.50   21.20
  -4   2   4   53.29   15.90
   4   2  -4   26.10   16.80
   4   2  -4   42.90   17.70
  -3  -2   4   30.40   14.40
   3  -2  -4   -3.30   18.10
   3   2  -4    2.20   10.10
   3   2  -4   24.70   14.40
   3   2  -4   37.50   14.60
  -3   2   4    3.50   10.50
   2  -2  -4  400.96   45.90
  -2  -2   4  422.56   49.40
   2  -2  -4  477.65   61.69
  -2   2   4  433.26   46.90
   2   2  -4  380.96   47.30
   2   2  -4  348.27   43.60
   2   2  -4  379.16   50.29
   1  -2  -4  546.45   70.39
   1  -2  -4  429.36   52.19
  -1  -2   4  487.75   60.29
   1   2  -4  499.15   57.89
  -1   2   4  478.95   52.59
   1   2  -4  462.35   55.59
   0  -2  -4 1005.20  102.19
   0  -2   4  928.91  107.69
   0  -2  -4 1006.00  118.59
   0   2   4  985.80  102.19
   0   2  -4  904.51  106.99
   0   2  -4  958.20  110.59
  -1  -2  -4  -21.70   19.80
  -1  -2  -4    0.60    3.30
   1  -2   4  -35.20   10.80
   1   2   4    4.10    3.60
  -1   2  -4  -15.80   13.80
  -2  -2  -4  113.69   31.20
   2  -2   4  146.69   28.50
  -2   2  -4   93.19   18.50
  -2   2  -4   96.29   26.90
  -3  -2  -4  574.14   62.59
   3  -2   4  551.44   76.69
   3  -2   4  565.54   60.99
  -3  -2  -4  583.64   60.09
  -3  -2  -4  676.23   88.19
   3   2   4  557.74   61.79
  -3   2  -4  545.55   65.09
   3   2   4  556.84   60.09
  -4  -2  -4  552.44   65.09
   4  -2   4  540.75   62.29
   4  -2   4  589.44   79.79
  -4  -2  -4  668.53   87.79
  -4  -2  -4  578.24   59.99
  -4   2  -4  541.35   64.29
   4   2   4  527.95   68.29
   4   2   4  577.64   62.79
   4   2   4  529.95   59.89
  -5  -2  -4  730.73   82.59
   5  -2   4  815.82  106.29
   5  -2   4  791.52   85.09
  -5  -2  -4  899.81  114.99
  -5  -2  -4  721.53   89.39
   5   2   4  754.82   92.49
   5   2   4  614.54   83.99
  -5   2  -4  854.91   87.29
   5   2   4  798.42   82.59
   6  -2   4  953.00  110.99
   6  -2   4 1261.07  139.49
  -6  -2  -4 1037.40  105.69
  -6  -2  -4 1075.09  141.69
   6  -2   4 1018.40  107.49
  -6  -2  -4  859.61  113.59
  -6   2  -4  926.91  108.59
   6   2   4  902.51  115.89
   6   2   4  970.70  107.49
   6   2   4  956.20  104.89
  -7  -2  -4  421.76   51.29
  -7  -2  -4  490.45   83.59
   7  -2   4  340.17   49.10
   7  -2   4  426.46   58.59
   7   2   4  395.96   58.59
  -7   2  -4  360.76   54.29
   7   2   4  386.26   59.79
   8  -2   4   82.29   22.10
   8  -2   4  172.48   38.80
  -8  -2  -4    7.10   39.60
  -8  -2  -4  106.19   23.70
   8   2   4   66.19   25.30
  -8   2  -4  104.39   26.20
   8   2   4   83.59   31.80
   9  -2   4  294.27   58.99
  -9  -2  -4  291.17   73.99
  -9  -2  -4  363.66   50.59
   9   2   4  351.36   57.69
   9   2   4  459.95   67.79
  -9   2  -4  293.07   52.59
 -10  -2  -4  -47.50   43.20
 -10  -2  -4   29.20   21.70
  10  -2   4   10.50   30.80
 -10   2  -4  -21.90   22.10
  10   2   4   30.50   32.50
  10   2   4   -2.90   22.00
 -11  -2  -4  133.39   67.79
  11  -2   4  200.18   52.99
 -11   2  -4  307.47   51.39
  11   2   4  191.88   52.29
  11   2   4  235.58   50.09
  12  -2   4   72.49   39.50
  12   2   4   -6.80   36.90
 -12   2  -4   -3.20   31.90
  13  -2   4  208.28   55.49
 -13   2  -4  158.78   49.30
  13   2   4   38.00   46.80
  14  -2   4   21.60   47.70
  14   2   4   46.90   45.80
 -14   3   4   34.70   46.40
  14   3  -4  -22.10   53.39
  14   3  -4   43.90   50.69
  13   3  -4  125.19   50.69
  13   3  -4  165.68   61.99
 -13   3   4   61.09   41.40
 -12  -3   4  104.99   43.80
  12   3  -4   19.40   35.60
  12   3  -4  108.29   48.10
 -12   3   4  112.89   38.70
 -11  -3   4   -2.90   32.20
  11   3  -4   12.40   32.70
 -11   3   4   -0.80   28.70
  11   3  -4    0.40   36.00
  10  -3  -4   22.50   39.50
 -10  -3   4   87.39   31.30
  10   3  -4   75.39   34.90
  10   3  -4   45.20   36.60
 -10   3   4   40.70   29.80
  -9  -3   4  106.89   31.40
   9  -3  -4   54.39   36.00
   9   3  -4  142.99   33.50
  -9   3   4   77.09   29.10
   9   3  -4   75.09   39.00
   8  -3  -4   -9.60   27.00
  -8  -3   4   15.30   21.70
   8   3  -4   47.20   25.30
  -8   3   4   38.30   21.60
   8   3  -4   21.60   26.40
   7  -3  -4 1112.69  132.79
  -7  -3   4 1006.90  119.29
   7   3  -4 1087.69  118.79
  -7   3   4 1038.90  119.89
   7   3  -4  999.40  129.69
  -6  -3   4   24.90   22.20
   6  -3  -4   74.49   33.70
   6   3  -4   88.39   27.90
  -6   3   4   61.99   20.40
   6   3  -4   71.99   26.10
  -5  -3   4 3226.78  326.87
   5  -3  -4 3145.29  352.76
  -5  -3   4 3190.18  361.36
  -5   3   4 3081.89  326.37
   5   3  -4 2974.20  311.77
   5   3  -4 2947.71  350.56
   4  -3  -4  248.08   48.20
  -4  -3   4  236.58   39.90
  -4  -3   4  345.77   61.59
  -4   3   4  218.38   36.80
   4   3  -4  274.87   45.10
   4   3  -4  273.57   38.20
  -3  -3   4 2305.27  234.08
  -3  -3   4 2061.79  256.57
   3  -3  -4 2336.37  254.07
   3   3  -4 2268.17  250.47
   3   3  -4 2018.70  219.78
  -3   3   4 2234.58  232.58
  -2  -3   4  779.12   84.39
   2  -3  -4  690.93   93.89
  -2  -3   4  816.42   96.39
  -2   3   4  715.33   80.39
   2   3  -4  671.53   87.19
   2   3  -4  731.23   82.39
   1  -3  -4 3036.00  331.47
   1  -3  -4 2980.30  362.46
  -1  -3   4 3420.46  336.87
  -1  -3   4 3106.99  360.96
   1   3  -4 3223.68  356.46
  -1   3   4 3361.66  331.87
   1   3  -4 3158.78  335.57
   0  -3   4 1615.44  151.18
   0  -3   4 1252.07  157.68
   0  -3  -4 1316.77  142.29
   0  -3  -4 1433.36  163.58
   0   3   4 1373.06  146.79
   0   3   4 1417.16  142.39
   0   3  -4 1172.88  147.89
   0   3  -4 1344.07  153.58
  -1  -3  -4  922.51  102.19
   1  -3   4  628.64   84.19
  -1  -3  -4  628.24   70.09
   1  -3   4  625.54   80.19
  -1   3  -4  634.74   76.49
   1   3   4  672.73   73.09
  -1   3  -4  853.71   93.89
   1   3   4  688.83   70.09
   2  -3   4  143.39   32.80
  -2  -3  -4  103.79   35.30
  -2   3  -4  133.99   23.40
   3  -3   4  427.46   63.09
  -3  -3  -4  394.16   69.09
  -3   3  -4  390.96   48.50
   3   3   4  383.76   44.00
  -4  -3  -4  116.59   15.20
  -4  -3  -4  229.28   48.90
   4  -3   4   66.69   30.50
   4   3   4   89.49   13.90
  -4   3  -4  124.79   23.10
   4   3   4   80.79   23.60
   4   3   4  124.19   22.40
  -5  -3  -4   88.39   26.20
  -5  -3  -4  116.09   19.50
  -5  -3  -4    0.60   35.00
   5  -3   4  128.09   40.90
   5   3   4  183.58   32.40
   5   3   4  151.78   19.60
   5   3   4  169.78   29.30
  -5   3  -4  182.48   29.30
  -6  -3  -4    7.00   21.30
   6  -3   4   16.70   33.70
  -6  -3  -4   59.49   15.60
  -6  -3  -4   52.19   43.90
   6  -3   4   45.30   21.60
   6   3   4   36.60   21.70
   6   3   4   40.40   12.30
  -6   3  -4   47.00   19.80
   6   3   4   36.70   20.10
  -7  -3  -4  228.68   63.59
   7  -3   4  232.58   37.10
  -7  -3  -4  284.77   37.90
   7  -3   4  249.68   42.70
   7   3   4  345.37   50.29
  -7   3  -4  221.88   42.40
   7   3   4  279.77   46.20
  -8  -3  -4  116.09   25.70
  -8  -3  -4  113.29   49.20
   8  -3   4   55.09   30.90
  -8   3  -4  136.89   31.10
   8   3   4  169.68   38.50
   8   3   4   97.69   30.20
  -9  -3  -4  553.84   74.39
   9  -3   4  636.54   84.69
  -9  -3  -4  678.73  112.39
   9   3   4  712.43   92.99
  -9   3  -4  643.84   85.39
   9   3   4  626.64   89.39
 -10  -3  -4   36.50   53.59
  10  -3   4   21.60   30.30
  10   3   4   17.40   27.00
  10   3   4   11.90   28.50
 -10   3  -4  -10.80   24.90
 -11  -3  -4  273.57   96.09
  11  -3   4  604.64   80.99
  11   3   4  618.64   89.29
  11   3   4  516.75   83.59
 -11   3  -4  545.35   79.49
 -12  -3  -4   31.40   62.19
  12  -3   4  -45.40   34.10
  12   3   4   -0.10   35.10
 -12   3  -4   21.80   30.90
  12   3   4  -24.70   31.00
  13   3   4   99.09   55.79
 -13   3  -4  199.78   52.59
  14   3   4   96.79   51.09
 -14   3  -4   60.19   43.10
  14   4  -4  213.88   63.09
 -14   4   4  116.69   55.09
  14   4  -4  182.98   71.79
  13   4  -4  277.17   65.49
  13   4  -4  177.68   66.39
 -13   4   4  155.48   55.59
  12   4  -4  482.75   89.29
 -12   4   4  496.15   79.39
  12   4  -4  445.86   83.29
 -11  -4   4  281.47   53.89
  11   4  -4  173.58   53.59
 -11   4   4  230.58   49.30
  11   4  -4  154.18   53.09
 -10  -4   4  510.25   79.19
 -10   4   4  576.54   81.29
  10   4  -4  594.84   89.19
  10   4  -4  404.96   80.79
   9  -4  -4  152.08   54.69
  -9  -4   4  244.88   49.20
   9   4  -4  294.77   57.59
  -9   4   4  293.87   51.39
   9   4  -4  354.46   60.79
   8  -4  -4  346.07   69.59
  -8  -4   4  345.67   57.79
   8   4  -4  384.16   62.79
   8   4  -4  440.86   67.39
  -8   4   4  348.57   58.49
  -7  -4   4  930.71  138.49
  -7  -4   4  901.61  103.89
   7  -4  -4  772.92  119.99
   7   4  -4  847.92  107.19
   7   4  -4  946.81  113.19
  -7   4   4  819.12  102.19
   6  -4  -4   71.79   34.90
  -6  -4   4  115.09   30.50
  -6  -4   4   59.89   45.90
   6   4  -4   88.49   30.40
   6   4  -4   73.79   28.30
  -6   4   4  130.19   29.40
  -5  -4   4  398.06   89.89
   5  -4  -4  581.34   85.69
  -5  -4   4  534.35   72.49
   5   4  -4  620.04   69.99
  -5   4   4  498.05   69.59
   5   4  -4  605.44   81.89
  -4  -4   4   31.40   17.30
   4  -4  -4   22.90   30.30
  -4  -4   4   57.19   35.60
   4   4  -4    9.50   13.40
  -4   4   4   34.70   16.00
   4   4  -4    4.60   16.20
   3  -4  -4   54.59   27.10
  -3  -4   4   50.69   18.90
  -3  -4   4    7.40   24.80
   3   4  -4   13.90   13.10
  -3   4   4   10.30   13.10
  -2  -4   4 1169.08  135.59
   2  -4  -4 1109.49  134.49
  -2  -4   4 1040.00  121.09
  -2   4   4 1088.59  116.89
   2   4  -4 1022.60  126.29
  -1  -4   4   41.10   24.30
   1  -4  -4   75.39   30.50
   1  -4  -4   27.30   10.80
  -1  -4   4   62.59   23.30
  -1   4   4   43.50   12.00
   1   4  -4   37.50   15.60
  -1   4   4   25.30   18.40
   0  -4   4 2362.36  271.87
   0  -4  -4 2148.09  275.77
   0  -4  -4 2335.17  247.58
   0   4   4 2532.75  247.78
   0   4  -4 2438.06  266.67
   0   4   4 2248.77  252.37
  -1  -4  -4  866.51   94.89
   1  -4   4  857.71  106.39
  -1  -4  -4  852.61  116.69
   1  -4   4  889.21  108.49
  -1   4  -4  928.61   99.69
  -1   4  -4  884.81  103.19
   1   4   4  931.41   94.99
   1   4   4  892.51   98.89
  -2  -4  -4 1112.19  150.98
  -2  -4  -4 1197.38  128.69
   2  -4   4 1257.27  139.89
   2  -4   4 1192.68  139.59
  -2   4  -4 1143.59  136.29
   2   4   4 1222.98  127.79
  -2   4  -4 1218.28  131.99
   2   4   4 1245.28  125.89
   3  -4   4  385.76   66.69
  -3  -4  -4  448.56   76.99
  -3   4  -4  418.76   54.69
   4  -4   4  619.04  100.49
  -4  -4  -4  889.11  119.89
  -4   4  -4  674.23   85.39
   4   4   4  765.72   79.39
   4   4   4  791.62   92.19
   5  -4   4  568.04   92.99
  -5  -4  -4  612.44   67.09
  -5  -4  -4  590.24  100.99
  -5   4  -4  663.43   74.49
   5   4   4  579.64   64.99
   5   4   4  628.34   69.49
   5   4   4  631.44   78.59
  -6  -4  -4  532.05   62.29
  -6  -4  -4  559.94   98.09
   6  -4   4  536.15   91.49
  -6   4  -4  480.05   70.59
   6   4   4  530.65   60.39
   6   4   4  655.13   72.89
   6   4   4  636.24   74.49
  -7  -4  -4  146.99   60.39
  -7  -4  -4  179.68   28.90
   7  -4   4  215.58   59.69
   7   4   4  181.18   38.40
   7   4   4  170.98   25.90
  -7   4  -4  153.88   34.50
   7   4   4  183.98   39.20
  -8  -4  -4   77.89   47.80
  -8  -4  -4   53.49   18.80
  -8   4  -4   12.90   21.00
   8   4   4   27.70   25.90
   8   4   4   34.60   23.40
  -9  -4  -4  175.68   63.69
  -9  -4  -4  144.19   30.90
   9   4   4  117.39   37.70
   9   4   4  111.69   39.20
  -9   4  -4  119.69   33.20
 -10  -4  -4   56.09   55.79
  10   4   4  128.89   36.90
 -10   4  -4  136.99   33.80
  10   4   4   43.80   36.60
 -11  -4  -4   -8.10   50.79
  11   4   4   14.50   29.10
 -11   4  -4   35.20   31.70
  11   4   4   68.89   35.40
 -12  -4  -4   15.80   69.19
  12   4   4  173.68   53.39
 -12   4  -4   20.60   35.80
  12   4   4   91.19   42.70
 -13  -4  -4   19.10   67.49
  13   4   4  -53.39   32.10
 -13   4  -4    7.70   32.50
  13   4   4   55.09   45.30
  13   5  -4   11.40   40.30
 -13   5   4   38.30   40.20
  13   5  -4  106.69   54.39
  12   5  -4   84.69   48.30
  12   5  -4   31.40   40.80
 -12   5   4   -5.70   32.60
  11   5  -4  120.69   46.50
  11   5  -4  105.99   44.00
 -11   5   4  158.18   39.20
 -10  -5   4  -32.80   29.40
  10   5  -4   45.80   35.60
  10   5  -4   -3.80   29.00
 -10   5   4  -15.20   23.20
  -9  -5   4  178.28   44.00
  -9   5   4  145.69   38.00
   9   5  -4  162.08   44.60
   9   5  -4  116.89   40.80
   8  -5  -4  141.09   45.60
  -8  -5   4  138.29   36.10
  -8  -5   4  101.09   61.29
   8   5  -4  110.69   36.20
  -8   5   4  139.69   34.80
   8   5  -4  181.08   44.40
  -7  -5   4  592.34   70.89
   7  -5  -4  318.17   70.69
  -7  -5   4  219.28   77.99
  -7   5   4  472.45   66.69
   7   5  -4  491.25   65.59
   7   5  -4  530.65   77.89
   6  -5  -4  314.77   66.09
  -6  -5   4  422.86   85.09
  -6  -5   4  289.77   52.79
   6   5  -4  364.56   52.89
  -6   5   4  349.96   52.39
   6   5  -4  391.56   64.39
  -5  -5   4  416.66   60.79
   5  -5  -4  419.36   72.19
  -5  -5   4  361.16   77.39
   5   5  -4  365.76   50.49
   5   5  -4  381.76   63.29
  -5   5   4  371.36   56.59
  -4  -5   4  646.04  102.29
   4  -5  -4  583.94   93.59
  -4  -5   4  606.84   81.39
  -4   5   4  588.74   72.59
   4   5  -4  635.34   86.19
  -3  -5   4   15.50   16.80
   3  -5  -4    0.40   28.70
  -3  -5   4   16.90   28.40
  -3   5   4   12.10   12.80
   3   5  -4  -27.90   12.70
  -2  -5   4  270.47   57.89
   2  -5  -4  297.27   58.39
  -2  -5   4  254.77   45.60
  -2   5   4  238.98   37.30
   2   5  -4  278.37   44.40
  -1  -5   4   38.20   28.10
  -1  -5   4   54.19   26.00
   1  -5  -4   56.79   33.20
  -1   5   4   74.99   15.80
   1   5  -4   26.90   16.60
   0  -5  -4  651.43   73.79
   0  -5  -4  400.86   53.49
   0  -5  -4  555.44   87.59
   0  -5   4  583.94   79.29
   0  -5   4  580.34   75.19
   0   5  -4  470.65   59.69
   0   5   4  456.15   66.89
   0   5   4  470.75   54.39
  -1  -5  -4  209.38   38.80
  -1  -5  -4  265.37   55.39
  -1  -5  -4  184.48   27.30
   1  -5   4  185.88   41.60
   1  -5   4  161.78   41.80
  -1   5  -4  190.88   32.40
  -1   5  -4  229.68   35.00
   1   5   4  236.08   36.90
   1   5   4  235.58   29.00
   2  -5   4  316.27   46.40
  -2  -5  -4  244.18   59.39
  -2  -5  -4  303.57   38.50
   2  -5   4  377.66   58.79
  -2   5  -4  220.48   34.00
   2   5   4  228.88   28.70
   2   5   4  215.58   34.80
  -2   5  -4  238.18   39.20
  -3  -5  -4  309.37   65.39
   3  -5   4  204.98   37.00
   3  -5   4  117.59   42.60
  -3  -5  -4  291.37   32.80
   3   5   4  193.18   25.10
  -3   5  -4  221.18   37.20
   3   5   4  244.88   27.40
  -3   5  -4  210.28   30.20
  -4  -5  -4  288.07   31.20
  -4  -5  -4  210.28   60.59
   4  -5   4  322.07   60.49
   4   5   4  237.18   31.40
   4   5   4  266.57   42.40
  -4   5  -4  218.18   38.30
   4   5   4  179.68   25.10
  -5  -5  -4 1266.77  175.78
   5  -5   4 1311.07  153.78
  -5  -5  -4 1246.58  131.79
   5   5   4 1342.77  149.39
   5   5   4 1156.98  129.09
  -5   5  -4 1272.77  138.79
   5   5   4 1248.48  129.29
  -6  -5  -4   60.79   16.90
  -6  -5  -4  134.39   52.19
   6  -5   4  -11.70   30.50
   6   5   4   63.59   12.30
   6   5   4   76.19   25.00
   6   5   4  103.19   28.80
  -6   5  -4   53.59   23.60
   7  -5   4  759.32  114.19
  -7  -5  -4  736.33   79.99
  -7  -5  -4  877.41  126.99
   7   5   4  799.52   85.19
   7   5   4  619.74   76.09
   7   5   4  706.33   91.99
  -7   5  -4  712.03   86.39
  -8  -5  -4  237.38   35.70
  -8  -5  -4  104.39   59.39
  -8   5  -4  162.18   38.40
   8   5   4  236.48   46.20
   8   5   4  212.28   43.10
  -9  -5  -4  217.78   70.89
   9   5   4  269.47   52.09
  -9   5  -4  302.67   51.29
   9   5   4  265.57   53.49
 -10  -5  -4  130.89   62.49
  10   5   4  119.59   39.30
 -10   5  -4  155.08   37.20
  10   5   4   22.20   30.00
 -11  -5  -4   52.19   60.69
  11   5   4   68.49   35.10
 -11   5  -4  155.38   42.80
  11   5   4   71.49   42.50
 -12  -5  -4  188.98   66.29
 -12   5  -4   39.70   37.00
  12   5   4   32.40   43.60
  12   5   4  109.59   42.30
 -13  -5  -4  -67.49   61.79
  13   5   4  -10.20   45.30
 -13   5  -4   44.90   42.50
  13   5   4   83.89   43.60
  13   6  -4   23.50   51.19
 -13   6   4   42.10   38.80
  13   6  -4  -19.30   42.40
  12   6  -4  -18.50   37.10
 -12   6   4   39.60   34.20
  12   6  -4   -9.70   37.40
 -11   6   4   14.20   31.30
  11   6  -4    9.80   38.20
  11   6  -4    8.70   37.00
 -10  -6   4  -15.00   35.30
  10   6  -4   -3.50   33.60
 -10   6   4  -23.40   21.40
  10   6  -4   -7.70   27.40
  -9  -6   4   22.80   30.60
  -9  -6   4  -62.69   45.90
   9   6  -4   42.00   31.10
   9   6  -4    8.70   33.40
  -9   6   4   -6.80   21.70
  -8  -6   4   61.59   30.20
  -8  -6   4  -22.00   44.80
   8  -6  -4   75.69   44.30
   8   6  -4  208.98   47.70
   8   6  -4   83.39   31.70
  -8   6   4   96.49   30.40
   7  -6  -4    5.00   36.20
  -7  -6   4  -14.40   26.50
  -7  -6   4   91.29   50.79
  -7   6   4   23.40   19.00
   7   6  -4   12.40   22.60
   7   6  -4   -1.90   19.40
  -6  -6   4  153.08   52.19
   6  -6  -4   66.99   40.90
  -6  -6   4   92.69   32.60
   6   6  -4  156.88   31.00
   6   6  -4  141.39   35.60
  -6   6   4   72.29   25.70
   5  -6  -4   46.30   36.40
  -5  -6   4   24.00   25.10
  -5  -6   4   -9.40   37.60
   5   6  -4   16.90   19.20
   5   6  -4    0.80   16.50
  -5   6   4   -2.60   16.60
  -4  -6   4  665.33   98.79
   4  -6  -4  863.41  117.99
  -4  -6   4 1010.90  132.29
  -4   6   4  728.73   90.19
   4   6  -4  801.62   99.89
  -3  -6   4  507.75   87.69
  -3  -6   4  461.75   71.29
   3  -6  -4  511.65   86.59
   3   6  -4  424.06   69.29
  -3   6   4  473.35   62.99
  -2  -6   4 1607.84  200.48
  -2  -6   4 1876.11  222.68
   2  -6  -4 1723.93  220.18
  -2   6   4 1876.51  194.68
   2   6  -4 1919.91  211.18
  -1  -6   4  415.46   77.59
  -1  -6   4  467.75   70.29
   1  -6  -4  413.16   69.89
   1  -6  -4  437.96   82.19
   1   6  -4  441.56   61.89
  -1   6   4  400.76   51.19
   0  -6   4 1114.79  151.98
   0  -6   4 1230.08  144.49
   0  -6  -4 1265.87  141.89
   0  -6  -4 1433.76  176.98
   0   6  -4 1186.88  143.19
   0   6   4 1248.58  131.99
   1  -6   4  473.35   71.39
  -1  -6  -4  423.16   58.89
  -1  -6  -4  326.57   44.70
   1  -6   4  423.76   67.29
  -1  -6  -4  486.05   81.69
  -1   6  -4  352.16   51.59
  -1   6  -4  324.17   49.99
   1   6   4  350.96   45.90
   1   6   4  354.56   54.59
  -2  -6  -4  622.64  100.59
   2  -6   4  690.63   85.79
   2  -6   4  713.23   93.89
  -2  -6  -4  616.54   73.69
   2   6   4  528.65   66.09
  -2   6  -4  490.75   66.69
  -2   6  -4  611.54   73.39
   2   6   4  501.25   60.29
   3  -6   4   63.19   35.80
  -3  -6  -4  112.09   47.30
   3  -6   4   40.30   25.70
  -3  -6  -4   59.79   21.40
  -3   6  -4   53.99   17.40
   3   6   4   80.39   14.30
   3   6   4   99.69   19.30
  -3   6  -4  114.39   26.40
   4  -6   4  116.69   27.60
  -4  -6  -4   56.39   45.70
   4  -6   4  137.89   44.80
  -4  -6  -4   78.99   21.60
   4   6   4   85.39   26.40
   4   6   4   84.89   15.70
  -4   6  -4   98.59   17.90
  -4   6  -4  105.59   25.90
   4   6   4   93.69   15.00
   5  -6   4  104.99   37.40
  -5  -6  -4  141.49   54.89
  -5  -6  -4   32.60   17.10
   5   6   4   22.70   20.90
   5   6   4   86.49   21.20
  -5   6  -4   57.79   23.40
   5   6   4   81.19   12.90
  -6  -6  -4   86.59   53.99
   6  -6   4  168.88   58.29
  -6  -6  -4  181.08   29.10
   6   6   4  213.88   35.40
   6   6   4  227.68   43.90
  -6   6  -4  148.49   34.60
   6   6   4  169.68   23.10
  -7  -6  -4   22.50   47.00
   7  -6   4   29.20   43.00
  -7  -6  -4   72.99   20.10
   7   6   4   52.79   27.40
  -7   6  -4   95.19   28.20
   7   6   4   54.19   25.60
  -8  -6  -4  357.76   77.59
   8   6   4  326.77   59.79
  -8   6  -4  355.16   57.09
   8   6   4  250.77   52.59
  -9  -6  -4   49.80   60.59
   9   6   4   87.59   34.20
   9   6   4  101.49   35.70
  -9   6  -4   62.89   29.50
 -10  -6  -4  492.95  105.89
 -10   6  -4  457.35   71.09
  10   6   4  391.96   73.99
  10   6   4  424.36   72.09
 -11  -6  -4    0.20   58.59
  11   6   4  -15.90   32.40
  11   6   4   31.60   36.60
 -11   6  -4   -5.10   28.80
 -12  -6  -4  292.87   96.29
  12   6   4  491.35   86.99
 -12   6  -4  627.84   86.89
  12   6   4  542.85   89.69
 -13  -6  -4    9.20   71.29
  13   6   4   66.69   43.70
 -13   6  -4   51.19   42.30
  13   6   4   25.70   44.20
  13   7  -4   39.50   47.90
 -13   7   4   13.50   36.10
 -12   7   4   65.49   38.60
  12   7  -4   18.90   38.00
  11   7  -4   -7.30   34.20
 -11   7   4    8.40   29.30
 -10  -7   4   50.19   58.99
 -10   7   4   59.79   30.30
  10   7  -4   -8.60   33.90
  -9  -7   4   48.40   38.40
  -9  -7   4   85.59   59.19
  -9   7   4   35.00   26.90
   9   7  -4  120.09   42.90
  -8  -7   4   25.90   31.70
  -8  -7   4   53.69   50.09
  -8   7   4    2.20   20.90
   8   7  -4   19.10   28.20
  -7  -7   4   52.29   31.50
   7  -7  -4   56.29   39.80
  -7  -7   4   53.89   43.90
   7   7  -4   40.00   29.10
  -7   7   4   20.40   20.10
  -6  -7   4  -38.60   39.90
   6  -7  -4  -67.49   33.60
  -6  -7   4    8.50   23.10
   6   7  -4   47.90   28.20
  -6   7   4  -12.80   16.70
  -5  -7   4  665.43  108.19
   5  -7  -4  715.13  103.19
  -5  -7   4  521.95   82.99
  -5   7   4  485.95   75.99
   5   7  -4  734.43   94.39
  -4  -7   4   23.60   41.30
   4  -7  -4   69.69   42.50
  -4  -7   4   42.10   26.20
   4   7  -4   44.50   25.80
  -4   7   4   20.40   16.70
   3  -7  -4  129.99   50.69
  -3  -7   4  148.59   55.79
  -3  -7   4  253.97   47.00
  -3   7   4  215.58   36.10
   3   7  -4  167.18   39.50
  -2  -7   4  191.18   49.10
   2  -7  -4  253.17   65.49
  -2  -7   4  176.58   56.99
   2   7  -4  247.58   44.50
  -2   7   4  260.87   38.90
  -1  -7   4    9.00   24.20
   1  -7  -4   61.99   42.60
  -1  -7   4  -46.70   30.80
   1  -7  -4  -65.89   21.00
  -1   7   4    2.40   11.60
   1   7  -4   10.20   18.40
   0  -7  -4 1593.24  187.68
   0  -7  -4 1531.55  166.48
   0  -7   4 1569.54  169.88
   0  -7   4 1263.57  177.28
   0   7   4 1379.06  154.08
   0   7  -4 1419.96  158.18
   0   7  -4 1409.06  167.28
   1  -7   4   37.20   31.50
   1  -7   4   69.29   36.60
  -1  -7  -4   25.10   42.30
  -1  -7  -4   53.19   26.80
  -1   7  -4   63.59   22.50
   1   7   4   45.80   15.50
  -1   7  -4   19.50   16.70
  -2  -7  -4  974.90  118.09
   2  -7   4  897.41  136.29
   2  -7   4  993.10  130.89
  -2  -7  -4 1344.97  163.98
  -2   7  -4 1035.30  117.19
   2   7   4  911.61  116.09
  -2   7  -4 1055.09  121.09
   2   7   4 1076.09  111.09
  -3  -7  -4  258.77   68.89
   3  -7   4  129.39   49.30
   3  -7   4  162.98   44.70
  -3  -7  -4  159.98   37.20
  -3   7  -4  226.78   39.00
  -3   7  -4  244.08   36.10
   3   7   4  247.88   31.00
   3   7   4  276.87   38.10
  -4  -7  -4  714.83   85.19
   4  -7   4  810.52  120.39
  -4  -7  -4  608.94  118.19
   4  -7   4  726.13   99.69
   4   7   4  743.83   96.59
  -4   7  -4  792.72   90.09
   4   7   4  751.22   79.99
  -4   7  -4  766.12   86.89
   4   7   4  684.03   81.29
  -5  -7  -4  384.66   49.40
   5  -7   4  309.97   72.19
  -5  -7  -4  395.56   84.19
   5  -7   4  373.16   54.39
   5   7   4  328.77   40.90
  -5   7  -4  341.77   43.70
  -5   7  -4  308.17   54.09
   5   7   4  440.56   66.09
  -6  -7  -4  234.88   70.69
   6  -7   4  231.68   64.89
  -6  -7  -4  274.37   38.00
   6   7   4  201.78   45.90
  -6   7  -4  213.08   41.90
  -7  -7  -4  276.77   83.49
   7  -7   4  365.66   80.39
   7   7   4  493.95   70.89
  -7   7  -4  378.66   59.29
  -8  -7  -4  189.28   69.79
   8  -7   4  178.78   66.79
   8   7   4  144.49   41.70
  -8   7  -4  164.38   38.60
  -9  -7  -4  225.68   70.09
   9   7   4  131.49   42.70
  -9   7  -4  185.08   43.30
 -10  -7  -4  -30.70   45.00
 -10   7  -4   70.79   27.70
  10   7   4  -34.50   25.20
 -11  -7  -4  114.19   65.29
  11   7   4  154.88   49.90
 -11   7  -4   86.49   37.70
 -12  -7  -4   47.20   68.09
  12   7   4  106.39   46.30
 -12   7  -4   52.09   39.60
  12   8  -4  554.14   94.59
 -12   8   4  311.67   69.69
 -11  -8   4   16.50   61.39
 -11   8   4   37.50   33.10
  11   8  -4   53.59   41.70
 -10  -8   4  506.55  114.39
 -10   8   4  443.96   72.09
  10   8  -4  390.36   82.19
  -9  -8   4  -66.79   47.60
  -9   8   4    7.80   27.50
   9   8  -4   18.00   29.90
  -8  -8   4  209.78   71.49
  -8  -8   4  373.76   62.29
  -8   8   4  149.79   41.00
   8   8  -4  379.26   66.09
  -7  -8   4   31.00   47.10
  -7  -8   4   48.30   35.40
   7  -8  -4   68.49   46.70
   7   8  -4    0.60   23.80
  -7   8   4   86.19   27.50
   6  -8  -4  104.59   54.39
  -6  -8   4  252.97   50.39
  -6  -8   4  159.88   56.19
  -6   8   4  126.29   32.10
   6   8  -4  182.88   43.40
  -5  -8   4   35.50   47.20
  -5  -8   4  175.38   42.50
   5  -8  -4   89.09   48.70
   5   8  -4  125.39   35.00
  -5   8   4  115.59   28.60
   4  -8  -4   14.00   41.80
  -4  -8   4   35.30   28.40
  -4  -8   4   76.19   44.40
   4   8  -4   30.60   23.30
  -4   8   4   72.79   24.00
  -3  -8   4  344.47   78.99
  -3  -8   4  353.86   63.99
   3  -8  -4  259.87   69.79
   3   8  -4  304.47   56.59
  -3   8   4  354.06   51.39
   2  -8  -4  569.44   93.29
  -2  -8   4  513.65   85.79
  -2  -8   4  535.95   97.99
   2  -8  -4  483.65   95.89
   2   8  -4  469.25   76.59
  -2   8   4  550.44   65.49
   1  -8  -4   82.49   55.29
  -1  -8   4  307.97   60.99
  -1  -8   4  230.48   61.29
   1  -8  -4  240.58   58.29
   1   8  -4  340.37   54.29
  -1   8   4  302.07   42.70
   0  -8  -4  908.41  132.19
   0  -8  -4  740.43  107.99
   0  -8   4  803.02  117.29
   0  -8   4  867.61  123.59
   0   8   4  724.43   87.69
   0   8  -4  741.13   96.69
   0   8  -4  805.02   92.29
  -1  -8  -4  264.97   51.69
   1  -8   4  218.08   58.09
   1  -8   4  288.77   62.69
  -1  -8  -4  224.48   68.29
  -1   8  -4  240.28   43.00
  -1   8  -4  262.37   44.30
   1   8   4  289.97   39.80
  -2  -8  -4 1606.84  236.18
   2  -8   4 1824.22  226.38
  -2  -8  -4 1634.64  207.28
   2  -8   4 1953.30  221.98
   2   8   4 2016.70  200.98
  -2   8  -4 2083.59  207.98
  -2   8  -4 1912.21  217.18
   3  -8   4  -23.90   26.90
  -3  -8  -4   -4.40   39.10
   3  -8   4   -2.10   27.70
  -3  -8  -4   33.20   22.40
  -3   8  -4   19.20   16.20
   3   8   4    0.80   10.70
   3   8   4  -14.80   15.60
  -3   8  -4    7.80   15.10
  -4  -8  -4 1217.88  143.29
   4  -8   4 1441.56  184.08
  -4  -8  -4 1362.86  196.28
   4  -8   4 1126.49  155.88
  -4   8  -4 1368.06  147.09
   4   8   4 1253.27  156.78
   4   8   4 1338.27  137.29
   4   8   4 1233.88  139.49
  -4   8  -4 1334.37  148.49
  -5  -8  -4   27.10   17.80
  -5  -8  -4  -12.70   42.30
   5  -8   4   -7.90   33.20
  -5   8  -4   14.40   12.80
  -5   8  -4   12.00   18.60
   5   8   4   21.80   10.70
   5   8   4   -2.20   19.50
  -6  -8  -4  627.74  126.89
   6  -8   4  618.34  116.79
  -6   8  -4  705.43   95.39
   6   8   4  836.92  110.59
   7  -8   4   93.09   49.60
  -7  -8  -4   42.10   53.99
  -7   8  -4   35.10   23.80
   7   8   4   74.79   29.40
  -8  -8  -4   45.70   58.39
   8  -8   4   73.99   52.89
  -8   8  -4  133.49   33.30
   8   8   4  126.19   38.50
  -9  -8  -4   23.70   51.49
  -9   8  -4  -19.70   25.40
   9   8   4   14.60   28.70
 -10  -8  -4   69.59   57.99
  10   8   4   76.99   40.60
 -10   8  -4   46.20   33.10
 -11  -8  -4   49.50   66.29
 -11   8  -4  251.47   51.29
  11   8   4  260.87   58.89
 -12  -8  -4  117.89   76.99
 -12   8  -4   22.80   38.40
  12   8   4  -32.10   31.10
 -11  -9   4   10.40   67.09
  11   9  -4   45.70   43.00
 -11   9   4   54.49   34.50
 -10  -9   4   38.30   58.79
 -10   9   4  -15.90   27.70
  10   9  -4   39.60   35.00
  -9  -9   4  -11.50   52.79
  -9   9   4    9.30   25.30
   9   9  -4   46.00   36.00
  -8  -9   4   24.50   58.09
  -8   9   4  100.29   33.30
   8   9  -4   41.60   34.00
  -7  -9   4  726.03  109.29
  -7  -9   4  693.03  130.19
  -7   9   4  793.52  104.29
   7   9  -4  823.42  119.29
  -6  -9   4   53.09   37.20
  -6  -9   4  158.48   60.49
   6  -9  -4   91.79   52.69
   6   9  -4  127.39   41.20
  -6   9   4  110.69   30.50
  -5  -9   4 1189.38  185.68
  -5  -9   4 1100.79  157.78
   5  -9  -4 1306.17  180.58
   5   9  -4 1269.07  157.58
  -5   9   4 1301.17  143.79
   4  -9  -4  302.47   74.29
  -4  -9   4  366.56   65.29
  -4  -9   4  154.18   64.29
   4   9  -4  305.07   57.99
  -4   9   4  289.27   48.90
  -3  -9   4 1238.98  176.58
  -3  -9   4 1054.09  144.39
   3  -9  -4 1421.16  174.78
   3   9  -4 1065.89  136.09
  -3   9   4  986.80  122.99
  -2  -9   4  322.57   83.49
  -2  -9   4  507.55   81.59
   2  -9  -4  319.97   79.39
   2  -9  -4  433.96   90.89
  -2   9   4  378.96   58.79
   2   9  -4  549.45   74.39
  -1  -9   4 1556.84  170.38
   1  -9  -4 1412.56  165.28
   1  -9  -4 1138.49  175.08
  -1  -9   4 1272.37  177.18
   1   9  -4 1123.59  132.69
  -1   9   4 1115.79  130.29
   1   9  -4 1087.49  142.89
   0  -9  -4  285.17   82.39
   0  -9   4  505.05   88.99
   0  -9   4  410.96   80.59
   0  -9  -4  366.86   71.99
   0   9   4  354.16   51.99
   0   9  -4  401.96   59.59
   0   9  -4  380.16   61.39
   1  -9   4  717.13  109.99
  -1  -9  -4  644.44   98.29
   1  -9   4  633.24  110.09
  -1  -9  -4  627.24  122.09
  -1   9  -4  651.73   90.79
   1   9   4  664.43   77.49
  -1   9  -4  677.43   87.39
   2  -9   4   43.30   33.20
   2  -9   4  -47.20   27.90
  -2  -9  -4    7.40   25.10
  -2  -9  -4   28.00   45.80
   2   9   4   35.70   15.50
  -2   9  -4    5.60   16.10
  -2   9  -4   -6.10   16.60
  -3  -9  -4   52.39   47.50
  -3  -9  -4    5.20   21.30
   3  -9   4   13.60   29.60
   3  -9   4  107.19   45.00
  -3   9  -4    2.70   17.50
  -3   9  -4   -0.90   14.70
   3   9   4   -3.60   11.60
   3   9   4    5.70   20.30
   4  -9   4   30.20   38.60
   4  -9   4   19.10   31.50
  -4  -9  -4   16.70   21.80
  -4  -9  -4  -51.89   38.70
  -4   9  -4   16.70   16.10
  -4   9  -4   -0.10   16.50
   4   9   4   10.30   23.10
   4   9   4   17.20   13.10
   5  -9   4   15.10   35.30
  -5  -9  -4   40.20   46.90
   5   9   4   -4.70   20.60
  -5   9  -4   11.20   20.70
   6  -9   4  111.69   56.29
  -6  -9  -4  159.48   66.79
  -6   9  -4  137.19   37.00
   6   9   4  349.57   57.79
  -7  -9  -4  183.88   68.79
   7  -9   4  187.88   67.09
  -7   9  -4  243.58   47.00
   7   9   4  209.08   49.60
   8  -9   4  118.79   62.79
  -8  -9  -4   90.89   58.19
   8   9   4   42.60   32.30
  -8   9  -4   65.69   32.20
  -9  -9  -4  196.88   79.89
  -9   9  -4  205.58   50.39
   9   9   4  251.87   56.89
 -10  -9  -4  107.39   70.29
 -10   9  -4  147.59   44.10
  10   9   4  205.38   50.89
 -11  -9  -4  136.79   81.19
 -11   9  -4  137.29   42.50
  11   9   4  202.68   56.49
 -11 -10   4  255.97   91.49
  11  10  -4  300.77   72.49
 -10 -10   4   69.69   70.19
  10  10  -4  110.29   47.70
 -10  10   4   69.09   36.00
  -9 -10   4  668.23  132.99
   9  10  -4  601.54  105.09
  -9  10   4  725.93   99.99
  -8 -10   4   46.80   50.29
   8  10  -4    5.20   30.70
  -8  10   4    6.80   24.70
  -7 -10   4  536.35  109.19
  -7  10   4  324.57   61.79
   7  10  -4  560.64   84.49
  -6 -10   4   67.09   44.10
  -6 -10   4   46.90   49.00
   6  10  -4    2.50   22.60
  -6  10   4   67.29   26.60
  -5 -10   4  227.28   72.29
   5 -10  -4  210.08   71.19
  -5 -10   4  322.07   63.99
   5  10  -4  175.98   51.59
  -5  10   4  183.78   41.60
  -4 -10   4   12.00   38.50
   4 -10  -4   37.40   47.10
  -4 -10   4  141.19   58.19
   4  10  -4   60.49   29.40
  -4  10   4   57.99   25.00
   3 -10  -4   30.30   44.70
  -3 -10   4   25.50   36.80
  -3 -10   4   56.99   46.30
   3  10  -4   11.50   22.30
  -3  10   4   -5.60   17.90
  -2 -10   4   31.70   41.70
   2 -10  -4   60.79   50.99
  -2 -10   4   12.20   42.50
   2 -10  -4   75.59   46.60
  -2  10   4   79.29   24.10
   2  10  -4   42.50   28.50
   2  10  -4   91.49   25.70
   1 -10  -4  345.37   70.49
  -1 -10   4  325.07   70.19
  -1 -10   4  235.08   69.49
   1 -10  -4  394.76   84.69
   1  10  -4  198.68   42.50
   1  10  -4  247.18   49.60
  -1  10   4  263.77   43.20
   0 -10   4  512.05   88.99
   0 -10  -4  213.48   62.89
   0 -10   4  522.65   86.49
   0 -10  -4  257.27   78.09
   0  10  -4  221.58   50.39
   0  10  -4  306.87   51.49
   0  10   4  322.27   48.90
   1 -10   4 1206.68  157.08
   1 -10   4  901.21  148.49
  -1 -10  -4 1445.96  181.88
  -1 -10  -4 1037.10  137.59
   1  10   4  947.21  111.89
  -1  10  -4 1003.10  124.09
  -1  10  -4  930.71  117.39
   2 -10   4  582.84   95.39
  -2 -10  -4  773.12  120.99
   2 -10   4  504.75   95.89
  -2 -10  -4  489.85   76.99
   2  10   4  482.75   60.79
  -2  10  -4  421.66   67.09
  -2  10  -4  361.26   64.59
   2  10   4  329.37   68.49
   3 -10   4 1182.38  159.88
  -3 -10  -4 1054.49  173.08
  -3 -10  -4 1023.20  129.49
   3 -10   4  980.40  157.98
  -3  10  -4 1011.50  129.99
   3  10   4 1045.50  137.19
   3  10   4 1135.69  119.69
  -3  10  -4 1141.99  128.59
   4 -10   4  116.49   55.29
  -4 -10  -4  197.18   71.79
   4  10   4  189.08   42.90
  -4  10  -4  141.29   36.20
  -4  10  -4   80.69   28.10
   5 -10   4  841.52  135.99
  -5 -10  -4  428.96  122.29
  -5  10  -4  882.91  107.69
   5  10   4  866.21  118.09
  -6 -10  -4    9.90   49.40
   6 -10   4   60.29   58.09
   6  10   4    5.80   21.80
  -6  10  -4  -35.70   19.20
  -7 -10  -4  385.76   99.59
   7 -10   4  412.96   97.99
  -7  10  -4  340.47   62.69
   7  10   4  490.55   78.39
  -8 -10  -4   34.60   55.19
   8 -10   4  -17.80   55.49
   8  10   4    2.20   28.00
  -8  10  -4    0.10   25.60
  -9 -10  -4   67.99   65.09
  -9  10  -4  227.38   48.10
   9  10   4  129.09   45.70
 -10 -10  -4  -37.10   52.59
  10  10   4   28.70   33.20
 -10  10  -4   -4.70   32.60
 -11 -10  -4  -24.20   61.69
 -11  10  -4    7.30   30.30
  11  10   4  -11.30   38.20
 -10 -11   4  -97.39   56.79
 -10  11   4   28.00   35.20
  10  11  -4  -30.80   33.70
  -9 -11   4  141.59   69.69
   9  11  -4   25.50   38.40
  -9  11   4   30.70   31.90
  -8 -11   4  217.28   77.79
   8  11  -4  264.87   61.89
  -8  11   4  193.48   47.90
  -7 -11   4   35.70   63.69
   7  11  -4   66.69   38.10
  -7  11   4   88.39   33.60
  -6 -11   4  520.15  113.69
  -6  11   4  425.86   71.69
   6  11  -4  485.75   84.79
  -5 -11   4   13.10   46.10
  -5 -11   4    8.50   42.70
   5 -11  -4   15.90   55.59
  -5  11   4  -16.30   18.80
   5  11  -4   32.80   27.60
  -4 -11   4 1056.49  143.99
  -4 -11   4  797.02  155.28
   4 -11  -4  984.40  158.78
   4  11  -4 1032.50  128.29
  -4  11   4  890.51  114.29
   3 -11  -4    3.20   46.90
  -3 -11   4   20.60   46.50
  -3 -11   4   48.40   43.50
   3  11  -4    7.50   20.00
  -3  11   4   16.10   19.40
   3  11  -4  -23.10   23.80
  -2 -11   4  572.04  128.79
   2 -11  -4  623.14  123.79
   2 -11  -4 1024.20  151.58
  -2 -11   4  775.62  127.69
   2  11  -4  875.01   99.29
  -2  11   4  744.33   96.99
   2  11  -4 1063.89  126.59
   1 -11  -4  126.59   62.79
  -1 -11   4   50.19   44.40
  -1 -11   4   54.39   49.99
   1 -11  -4  133.09   58.39
   1  11  -4  113.29   32.10
  -1  11   4  148.79   32.20
   1  11  -4  105.89   37.80
   0 -11  -4  150.88   72.49
   0 -11   4  272.27   74.29
   0 -11  -4  132.69   54.99
   0 -11   4  239.58   71.19
   0  11   4  265.17   41.60
   0  11  -4  228.28   44.10
   0  11  -4  188.68   45.00
   1 -11   4  266.97   74.19
  -1 -11  -4  272.97   63.69
   1 -11   4  251.27   68.59
  -1 -11  -4  246.88   81.39
  -1  11  -4  145.69   39.20
  -1  11  -4  234.68   47.40
   1  11   4  200.08   37.70
  -2 -11  -4  -13.80   45.80
  -2 -11  -4   20.30   33.70
   2 -11   4  -38.80   40.60
   2 -11   4  131.09   59.59
   2  11   4    1.60   24.40
  -2  11  -4   66.29   27.10
  -2  11  -4  -15.30   19.50
   2  11   4    9.70   16.90
   3 -11   4  350.26   79.89
  -3 -11  -4  307.37   90.29
   3 -11   4  415.06   90.09
  -3  11  -4  359.46   59.69
   3  11   4  415.66   70.49
   3  11   4  364.76   52.79
  -3  11  -4  305.07   59.09
  -4 -11  -4   -6.20   54.99
   4 -11   4  107.09   56.69
   4  11   4   14.20   25.30
  -4  11  -4    2.30   23.10
   5 -11   4  299.87   87.49
  -5 -11  -4  324.97   99.69
   5  11   4  413.56   74.29
  -5  11  -4  387.36   62.69
  -6 -11  -4   66.59   60.99
   6 -11   4  111.79   69.19
  -6  11  -4   65.29   32.00
   6  11   4   61.89   32.00
   7 -11   4  274.07   91.99
  -7 -11  -4  215.98   80.79
   7  11   4  198.18   51.99
  -7  11  -4  183.48   46.30
   8 -11   4   85.79   69.49
  -8 -11  -4   10.70   55.49
   8  11   4  106.49   43.80
  -8  11  -4  112.19   38.60
  -9 -11  -4  148.89   79.49
   9  11   4   11.50   33.10
  -9  11  -4   19.40   34.40
 -10 -11  -4   75.89   72.19
  10  11   4  138.29   47.60
 -10  11  -4   97.49   41.20
  -9 -12   4   13.80   53.29
  -9  12   4  -22.60   29.90
   9  12  -4    2.80   32.60
  -8 -12   4   -3.00   60.89
  -8  12   4   38.60   31.70
   8  12  -4  -13.60   30.10
  -7 -12   4   46.80   62.09
   7  12  -4    6.60   31.00
  -7  12   4   34.90   28.10
  -6 -12   4   63.09   58.79
   6  12  -4   78.29   41.20
  -6  12   4   58.09   29.40
  -5 -12   4   89.09   61.49
  -5  12   4   37.60   28.30
   5  12  -4   12.10   30.30
  -4 -12   4  225.28   76.49
   4 -12  -4  102.99   69.39
  -4 -12   4  168.38   62.09
   4  12  -4   83.89   38.10
   4  12  -4  229.18   41.60
  -4  12   4   74.39   33.00
  -3 -12   4   34.30   55.29
  -3 -12   4   53.59   52.99
   3 -12  -4   73.69   63.99
   3  12  -4   37.20   25.20
  -3  12   4   16.90   23.50
   3  12  -4   14.50   29.00
  -2 -12   4   71.49   49.30
   2 -12  -4  -25.50   55.69
   2 -12  -4  161.98   60.59
  -2 -12   4   47.40   58.99
   2  12  -4   -0.30   20.20
   2  12  -4    1.80   24.90
  -2  12   4    9.20   19.70
  -1 -12   4  225.78   79.39
   1 -12  -4   67.69   74.09
  -1 -12   4  259.67   77.39
   1 -12  -4  195.48   71.99
   1  12  -4  214.48   50.89
   1  12  -4  246.78   48.60
  -1  12   4  293.17   48.10
   0 -12  -4   96.89   50.79
   0 -12   4   41.20   51.39
   0 -12  -4   67.79   62.99
   0 -12   4   97.29   61.89
   0  12  -4   58.49   31.20
   0  12   4   72.59   25.30
   0  12  -4   73.39   28.70
  -1 -12  -4   46.50   44.50
   1 -12   4   58.19   55.89
   1 -12   4  110.49   62.39
  -1 -12  -4   -2.60   54.89
   1  12   4   38.50   22.40
  -1  12  -4   26.00   23.20
  -1  12  -4   33.70   26.20
   1  12   4   35.90   27.30
   2 -12   4   63.69   58.89
   2 -12   4   30.90   44.30
  -2 -12  -4   31.50   60.19
   2  12   4    5.60   26.20
  -2  12  -4   11.10   27.40
  -2  12  -4   -7.00   21.00
   2  12   4   15.70   18.00
   3 -12   4   50.79   58.39
  -3 -12  -4  -92.49   40.60
   3  12   4   18.20   25.70
  -3  12  -4   55.49   30.00
  -3  12  -4   83.99   31.50
   4 -12   4  -18.40   59.49
  -4 -12  -4   20.20   59.09
   4  12   4   79.89   35.20
  -4  12  -4   84.69   32.10
  -5 -12  -4   36.30   61.59
   5 -12   4  -47.00   58.59
  -5  12  -4    3.80   25.60
   5  12   4   23.80   29.20
   6 -12   4  113.69   78.79
  -6 -12  -4  259.57   95.49
   6  12   4  204.78   55.39
  -6  12  -4  115.49   42.30
  -7 -12  -4   21.50   58.79
   7 -12   4  177.08   78.89
  -7  12  -4   27.60   28.70
   7  12   4   43.50   32.70
  -8 -12  -4  193.48   80.29
   8 -12   4  104.69   70.99
  -8  12  -4   72.19   34.10
   8  12   4   64.29   37.70
  -9 -12  -4  198.28   82.99
  -9  12  -4  147.29   47.00
   9  12   4  105.99   50.29
  -8 -13   4   -4.90   53.79
  -8  13   4  -48.70   29.20
   8  13  -4   28.60   33.70
  -7 -13   4  105.49   72.89
   7  13  -4   60.99   38.00
  -7  13   4   54.89   35.90
  -6 -13   4   30.50   65.79
  -6  13   4    5.60   29.20
   6  13  -4  -27.60   29.10
  -5 -13   4  143.99   76.29
   5  13  -4  174.98   53.19
  -5  13   4  146.69   41.20
  -4 -13   4   13.20   59.39
   4 -13  -4   20.10   70.09
  -4  13   4   -5.10   24.30
   4  13  -4  -28.70   28.80
  -3 -13   4  119.59   73.39
   3 -13  -4  206.88   84.69
  -3 -13   4   93.49   59.99
   3  13  -4  122.69   36.80
   3  13  -4  131.69   45.00
  -3  13   4  242.48   47.20
  -2 -13   4   62.29   67.19
  -2 -13   4  130.69   56.59
   2 -13  -4  146.89   71.89
   2 -13  -4  103.59   76.29
   2  13  -4  105.29   41.40
   2  13  -4   90.09   31.30
  -2  13   4   88.09   33.20
   1 -13  -4  179.48   68.69
   1 -13  -4   94.09   77.09
  -1 -13   4  154.58   73.79
  -1 -13   4  181.48   76.59
   1  13  -4  149.69   40.20
   1  13  -4  170.08   48.10
  -1  13   4  144.89   39.50
   0 -13   4  -44.00   58.09
   0 -13  -4   70.99   51.79
   0 -13  -4   49.99   67.19
   0 -13   4  104.19   68.59
   0  13   4  -17.20   19.30
   0  13   4  -21.00   24.50
   0  13  -4   34.10   24.90
   0  13  -4    3.20   30.60
   1 -13   4   63.39   63.69
  -1 -13  -4  -21.80   57.49
   1 -13   4   65.99   61.49
  -1  13  -4   11.50   24.60
   1  13   4   -3.40   26.10
  -1  13  -4  -46.70   22.90
   1  13   4   32.30   22.70
  -2 -13  -4  272.37   95.99
   2 -13   4  461.55   99.09
   2 -13   4  491.45  101.79
   2  13   4  585.54   85.39
  -2  13  -4  254.57   60.09
  -2  13  -4  326.47   65.09
  -3 -13  -4   11.80   61.09
   3 -13   4   24.40   66.79
  -3  13  -4   33.40   28.10
   3  13   4    0.70   24.90
  -4 -13  -4  239.08   90.49
   4 -13   4  116.39   73.19
   4  13   4  215.48   56.19
  -4  13  -4  207.38   48.50
  -5 -13  -4   11.10   65.59
   5 -13   4   35.70   65.09
  -5  13  -4    5.40   27.30
   5  13   4   15.60   28.00
  -6 -13  -4   36.10   75.49
   6 -13   4   62.09   73.69
   6  13   4  174.28   48.70
  -6  13  -4  156.28   43.00
   7 -13   4  125.69   87.09
  -7 -13  -4   33.50   71.49
   7  13   4   99.29   41.20
  -7  13  -4   68.79   35.50
  -8 -13  -4   66.49   71.79
   8 -13   4   92.39   76.49
   8  13   4   28.50   37.50
  -8  13  -4  115.09   41.30
  -6 -14   4  371.86   98.49
   6  14  -4  233.28   64.39
  -6  14   4  165.08   49.60
  -5 -14   4  -17.00   60.99
  -5  14   4   39.40   31.80
   5  14  -4   16.50   37.10
  -4 -14   4  106.59   71.09
   4  14  -4   52.69   40.50
  -4  14   4   21.60   30.20
  -3 -14   4  225.78   93.89
   3 -14  -4  144.49   89.19
   3  14  -4  153.88   50.89
  -3  14   4  154.28   44.70
  -2 -14   4   21.60   72.39
   2 -14  -4   99.69   72.19
  -2 -14   4   -3.10   58.19
   2  14  -4   -4.20   27.70
   2  14  -4  105.49   41.80
  -2  14   4   41.30   31.10
  -2  14   4   18.90   30.00
  -1 -14   4   -0.90   67.39
   1 -14  -4  113.39   75.09
  -1 -14   4  102.19   70.19
   1 -14  -4  265.57   80.49
   1  14  -4   94.39   39.60
  -1  14   4  117.49   41.10
  -1  14   4   86.79   34.50
   1  14  -4  167.08   37.90
   0 -14  -4   67.89   75.79
   0 -14   4  218.88   85.89
   0 -14   4  193.68   79.49
   0  14   4  146.49   48.00
   0  14  -4  147.99   47.40
   0  14  -4  158.08   44.40
   1 -14   4  332.77  100.09
   1 -14   4  602.84  115.99
  -1 -14  -4  173.38   95.19
   1  14   4  381.56   72.69
  -1  14  -4  344.47   63.69
  -1  14  -4  346.47   71.79
  -2 -14  -4  265.77  105.19
   2 -14   4  511.05  113.19
  -2  14  -4  298.47   68.39
   2  14   4  328.37   69.49
  -2  14  -4  336.37   62.59
  -3 -14  -4  186.88   93.19
   3 -14   4  292.57   95.69
   3  14   4  204.18   57.29
  -3  14  -4  284.77   58.69
   4 -14   4  279.57   97.39
  -4 -14  -4  171.08   91.19
  -4  14  -4  244.68   56.89
   4  14   4  325.67   66.19
   5 -14   4   40.00   78.49
  -5 -14  -4  -61.19   65.09
  -5  14  -4  -33.50   29.80
   5  14   4   14.90   28.50
  -6 -14  -4  125.69   92.19
   6 -14   4  432.66  116.29
  -6  14  -4  374.56   66.09
   6  14   4  289.57   69.69
  -4 -15   4  529.15  125.29
   4  15  -4  458.05   93.19
  -4  15   4  516.55   83.69
  -3 -15   4  149.29   86.19
   3  15  -4  169.68   58.69
  -3  15   4  244.08   54.39
  -3  15   4  225.88   55.79
  -2 -15   4  534.85  134.29
   2 -15  -4  766.02  154.48
   2  15  -4  649.34  105.49
  -2  15   4  545.45   98.79
  -2  15   4  586.94   89.39
   1 -15  -4  122.89   87.09
  -1 -15   4  342.67  108.29
  -1 -15   4  252.37   91.39
  -1  15   4  287.07   62.99
   1  15  -4  233.68   53.09
   1  15  -4  217.98   59.49
   0 -15  -4   10.60   83.99
   0 -15   4  195.38   93.29
   0 -15   4  170.58   92.29
   0  15   4  297.77   64.99
   0  15  -4  235.88   58.29
   0  15  -4  245.88   53.89
   1 -15   4  260.57   91.89
   1 -15   4  322.37   99.89
  -1 -15  -4  203.38   96.89
  -1  15  -4  158.48   47.50
   1  15   4   48.60   37.20
  -1  15  -4   95.19   39.80
  -2 -15  -4   -9.70   69.19
   2 -15   4   36.10   83.69
   2  15   4   18.60   34.10
  -2  15  -4  -16.20   25.70
  -3 -15  -4   15.70   80.89
   3 -15   4  115.69   91.49
  -3  15  -4   70.29   37.80
   3  15   4   29.30   37.10
  -4 -15  -4  -92.29   58.79
   4 -15   4   68.29   83.69
  -4  15  -4   14.00   34.40
   4  15   4   37.10   32.80
 -14   0   5   46.50   46.50
  14   0  -5   44.00   54.79
 -13   0   5  -38.50   40.50
  13   0  -5  -29.50   38.10
  12   0  -5  -41.40   33.30
 -12   0   5  -73.79   27.40
  12   0  -5  -55.09   35.00
 -11   0   5   16.40   31.00
  11   0  -5   10.20   34.10
  11   0  -5  -26.50   29.80
  10   0  -5   61.79   34.20
  10   0  -5   14.40   31.00
 -10   0   5    4.90   23.30
  -9   0   5   30.50   22.80
   9   0  -5   -1.10   27.40
   9   0  -5  -26.20   24.10
   8   0  -5   12.10   22.30
   8   0  -5   -5.20   25.00
  -8   0   5    2.20   19.40
   7   0  -5  -64.39   20.90
  -7   0   5   73.99   22.10
   7   0  -5    3.10   20.80
   6   0  -5    0.80   22.50
  -6   0   5   18.10   16.30
   6   0  -5  -32.80   17.40
   5   0  -5   41.10   21.40
  -5   0   5   -1.70   12.70
   5   0  -5   46.80   23.70
   4   0  -5   11.80   17.80
   4   0  -5   -4.40   12.50
  -4   0   5   33.20   13.40
   3   0  -5   -3.00   14.70
   3   0  -5   36.60   17.00
  -3   0   5   29.30   12.90
   2   0  -5    9.60   15.20
  -2   0   5   -1.10    9.30
   2   0  -5   -7.20    7.90
   1   0  -5   35.20   15.30
   1   0  -5   29.50   10.50
  -1   0   5   17.80   10.50
   0   0   5  -12.30    8.10
   0   0  -5   -0.80   13.20
   0   0  -5   -5.70    7.20
   1   0   5    4.90    9.70
  -1   0  -5    6.10   14.20
  -1   0  -5   -2.10    9.60
   1   0   5   -5.80    7.30
   2   0   5    9.30   10.50
  -2   0  -5    6.80   13.10
   2   0   5   13.80   13.20
  -2   0  -5   15.40   17.10
  -3   0  -5  320.37   49.90
  -3   0  -5  344.17   39.00
   3   0   5  302.97   38.40
   3   0   5  357.76   48.00
  -3   0  -5  327.97   47.40
   3   0   5  401.56   45.10
   4   0   5    3.60    8.30
   4   0   5   -3.70   15.20
   4   0   5  -14.40   13.50
  -4   0  -5    5.80   17.10
   4   0   5    7.90    8.10
  -4   0  -5   -2.90   20.30
  -4   0  -5    1.70    9.00
  -5   0  -5   55.29   15.80
  -5   0  -5   24.50   28.30
   5   0   5   88.59   17.50
   5   0   5   28.80   20.10
   5   0   5   67.19   26.40
  -6   0  -5  -22.20   12.10
  -6   0  -5   73.09   36.50
   6   0   5    2.00   22.00
   6   0   5   -9.90   11.00
   7   0   5   13.40   15.50
  -7   0  -5   34.40   33.50
  -7   0  -5   44.80   16.90
   7   0   5   26.00   25.50
   8   0   5    9.10   23.90
  -8   0  -5   -8.60   31.30
  -8   0  -5  -17.20   15.90
   8   0   5   10.60   15.20
   9   0   5  367.06   62.19
   9   0   5  347.17   54.49
  -9   0  -5  397.26   55.49
  -9   0  -5  284.97   69.99
  10   0   5   10.80   20.10
  10   0   5  -31.90   28.40
 -10   0  -5   19.20   23.10
  11   0   5  228.98   58.29
 -11   0  -5  274.77   49.80
 -12   0  -5   52.79   33.50
  12   0   5   42.90   41.10
  13   0   5   18.90   44.30
  14   0   5  -21.00   49.40
 -14  -1   5  -25.70   48.80
  14   1  -5  -66.39   44.00
 -14   1   5  -11.60   40.20
 -13  -1   5   -7.70   41.30
 -13   1   5   81.39   42.50
  13   1  -5   49.10   43.80
  13   1  -5   -5.80   44.00
 -12  -1   5   50.99   38.70
 -12   1   5   54.99   36.60
  12   1  -5   85.19   47.60
  12   1  -5   57.59   39.40
  11  -1  -5   80.99   46.80
 -11  -1   5   94.89   38.60
  11  -1  -5  164.08   48.90
 -11   1   5  111.69   40.80
  11   1  -5  110.09   41.50
  11   1  -5   73.69   43.90
 -10  -1   5  294.57   50.49
  10  -1  -5  160.68   49.50
  10  -1  -5  167.18   46.30
 -10   1   5  254.27   49.40
  10   1  -5  236.68   51.79
  10   1  -5  226.48   54.39
   9  -1  -5  215.28   49.40
  -9  -1   5  337.37   52.89
   9  -1  -5  214.78   51.89
   9   1  -5  240.78   52.79
   9   1  -5  201.58   51.29
  -9   1   5  405.06   56.89
   8  -1  -5  385.96   61.39
   8  -1  -5  302.27   57.59
  -8  -1   5  366.26   56.19
  -8   1   5  303.97   51.99
   8   1  -5  303.37   59.59
   8   1  -5  373.96   61.49
   7  -1  -5   65.69   32.30
   7  -1  -5  195.68   39.10
  -7  -1   5  151.88   30.70
  -7   1   5  117.09   31.20
   7   1  -5  233.18   41.40
   7   1  -5  149.79   39.60
  -6  -1   5  385.66   56.39
   6  -1  -5  494.35   67.29
  -6   1   5  384.16   57.09
   6   1  -5  483.55   65.49
   6   1  -5  361.46   61.39
  -5  -1   5  499.45   64.99
   5  -1  -5  572.64   75.89
  -5   1   5  441.36   62.89
   5   1  -5  571.64   74.09
   5   1  -5  460.25   67.19
  -4  -1   5  467.25   58.59
   4  -1  -5  517.05   68.49
   4   1  -5  489.85   65.99
  -4   1   5  379.76   56.29
   4   1  -5  456.45   59.79
   3  -1  -5  244.98   43.30
  -3  -1   5  314.97   39.30
  -3   1   5  202.78   34.80
   3   1  -5  296.77   43.20
   3   1  -5  313.17   40.80
   2  -1  -5   91.99   23.70
   2  -1  -5   68.89   14.70
  -2  -1   5   69.59   17.60
   2   1  -5   41.10   16.40
  -2   1   5   92.09   15.90
   2   1  -5   50.99   14.50
   2   1  -5   58.89   18.70
  -1  -1   5   -0.50    9.70
   1  -1  -5   -5.90   16.40
   1  -1  -5   -3.90    6.60
   1   1  -5   -2.50   10.10
   1   1  -5    3.00   10.40
  -1   1   5   -0.50    7.70
   1   1  -5   -8.50    9.10
   0  -1   5  141.09   19.00
   0  -1   5  126.49   23.60
   0  -1  -5  142.99   30.50
   0  -1  -5  161.28   20.00
   0   1  -5  131.79   23.60
   0   1   5  141.19   19.90
   0   1  -5  125.79   23.20
   1  -1   5  135.39   24.60
  -1  -1  -5  137.89   30.70
   1  -1   5  112.89   17.30
  -1  -1  -5  101.69   15.80
   1   1   5  105.79   16.70
  -1   1  -5   77.29   21.00
   2  -1   5  431.76   46.50
  -2  -1  -5  473.85   64.09
  -2  -1  -5  391.46   47.10
   2  -1   5  504.05   59.19
   2   1   5  384.86   47.20
  -2   1  -5  385.66   47.10
  -2   1  -5  474.05   57.09
   2   1   5  390.16   45.90
  -3  -1  -5 1696.13  172.48
   3  -1   5 1666.93  174.78
   3  -1   5 1646.54  180.78
  -3  -1  -5 1681.73  175.68
   3  -1   5 1706.43  167.88
  -3  -1  -5 1592.84  193.18
  -3   1  -5 1646.64  174.68
   3   1   5 1621.54  175.88
   3   1   5 1608.84  167.68
  -3   1  -5 1580.64  180.48
   4  -1   5  723.63   76.89
   4  -1   5  646.44   79.49
   4  -1   5  684.93   91.49
  -4  -1  -5  683.83   81.39
  -4  -1  -5  690.63   75.19
  -4  -1  -5  731.53   98.09
   4   1   5  724.83   81.39
   4   1   5  665.23   75.19
  -4   1  -5  732.63   85.59
   4   1   5  748.63   77.09
  -4   1  -5  711.73   77.79
   5  -1   5  409.46   49.90
  -5  -1  -5  393.46   40.00
   5  -1   5  268.87   40.40
   5  -1   5  398.86   61.19
  -5  -1  -5  195.68   46.30
  -5  -1  -5  292.97   59.89
   5   1   5  345.97   47.40
   5   1   5  307.87   41.10
  -5   1  -5  374.66   45.60
   5   1   5  398.16   50.19
  -5   1  -5  346.87   52.49
   6  -1   5   58.09   15.60
  -6  -1  -5   43.90   16.00
   6  -1   5   67.19   26.50
  -6  -1  -5   75.29   38.10
  -6   1  -5   29.00   16.40
  -6   1  -5   49.20   28.30
   6   1   5   96.79   26.40
   6   1   5   35.40   18.60
  -7  -1  -5   63.49   19.90
  -7  -1  -5   75.19   44.50
   7  -1   5   66.19   18.30
   7  -1   5   96.69   31.10
   7   1   5   49.70   21.20
   7   1   5   73.09   28.30
  -7   1  -5   61.59   34.10
  -7   1  -5   85.19   22.10
  -8  -1  -5  232.88   57.59
   8  -1   5  141.19   39.70
  -8  -1  -5  196.78   32.10
   8  -1   5  153.58   30.10
   8   1   5  228.88   45.80
  -8   1  -5  156.68   32.60
   8   1   5  145.29   33.10
  -9  -1  -5  458.75   59.49
  -9  -1  -5  374.76   76.39
   9  -1   5  447.96   67.09
   9  -1   5  358.96   57.79
   9   1   5  476.35   72.89
   9   1   5  353.06   60.69
  -9   1  -5  496.85   62.49
  10  -1   5   17.80   32.10
 -10  -1  -5    6.60   22.30
 -10  -1  -5  -58.89   42.90
  10   1   5   14.60   21.90
 -10   1  -5   23.40   25.00
  10   1   5   63.59   36.30
 -11  -1  -5  195.18   42.20
  11  -1   5  186.48   52.09
 -11   1  -5  181.08   42.30
  11   1   5  241.98   56.09
  12  -1   5   40.30   41.20
  12   1   5  127.29   48.90
 -12   1  -5   67.89   35.30
  13  -1   5  231.78   65.29
  13   1   5  236.08   57.39
  14  -1   5    8.70   49.90
  14   1   5   36.50   51.79
 -14   2   5  192.08   56.99
  14   2  -5   15.00   53.79
 -13  -2   5  390.16   71.99
  13   2  -5  295.27   75.19
  13   2  -5  222.68   68.39
 -13   2   5  432.86   75.39
 -12  -2   5   48.90   38.10
  12   2  -5  -54.09   39.80
 -12   2   5   54.99   37.10
  12   2  -5  -13.40   35.60
 -11  -2   5  380.26   63.39
  11  -2  -5  206.58   67.49
 -11   2   5  278.27   57.69
  11   2  -5  350.06   66.49
  11   2  -5  464.75   77.79
  10  -2  -5   79.19   37.20
 -10  -2   5   51.99   28.50
 -10   2   5   74.29   29.50
  10   2  -5   40.40   29.80
  10   2  -5   10.20   33.70
  -9  -2   5  111.79   32.70
   9  -2  -5   60.89   34.90
   9   2  -5   44.40   35.30
   9   2  -5  141.69   36.80
  -9   2   5   52.99   27.30
   8  -2  -5   48.70   33.50
  -8  -2   5   41.80   23.90
  -8   2   5   36.00   22.90
   8   2  -5   37.80   26.40
   8   2  -5   74.09   31.70
   7  -2  -5   -7.30   24.50
  -7  -2   5   25.80   21.10
   7   2  -5   -6.90   20.50
  -7   2   5   14.80   19.00
   7   2  -5   38.10   25.00
  -6  -2   5  363.56   55.89
   6  -2  -5  415.16   65.19
  -6   2   5  359.66   55.59
   6   2  -5  419.56   59.69
   6   2  -5  401.06   62.99
   5  -2  -5  672.13   86.39
  -5  -2   5  558.04   69.49
   5   2  -5  568.74   75.49
   5   2  -5  629.14   69.89
  -5   2   5  536.25   69.29
  -4  -2   5  292.97   41.60
   4  -2  -5  266.97   48.30
  -4   2   5  276.07   40.30
   4   2  -5  228.38   39.80
   4   2  -5  301.57   46.30
  -3  -2   5  143.09   28.00
   3  -2  -5  194.08   37.80
   3   2  -5  141.39   29.00
   3   2  -5  154.18   27.20
  -3   2   5  151.48   25.60
  -2  -2   5   19.40    9.10
   2  -2  -5   40.20   22.60
   2  -2  -5   -2.00    9.20
  -2  -2   5    5.20   12.40
   2   2  -5   11.50   11.60
   2   2  -5   -5.60   10.40
   2   2  -5   11.30   12.60
  -2   2   5   33.50   11.90
  -1  -2   5 6024.20  610.64
   1  -2  -5 5774.02  656.03
   1  -2  -5 5811.62  606.74
   1   2  -5 5789.72  609.84
   1   2  -5 5881.41  651.23
  -1   2   5 5928.21  607.04
   0  -2  -5  510.75   71.99
   0  -2   5  488.45   57.79
   0  -2  -5  459.45   50.19
   0   2   5  457.45   50.39
   0   2  -5  414.46   55.49
   0   2  -5  539.25   61.99
  -1  -2  -5 2677.23  315.87
   1  -2   5 2773.92  293.67
  -1  -2  -5 2804.92  285.67
  -1   2  -5 2826.02  308.67
  -1   2  -5 2709.33  293.07
   1   2   5 2740.13  285.97
  -2  -2  -5  262.07   52.09
   2  -2   5  283.87   47.20
  -2   2  -5  294.07   37.90
  -2   2  -5  292.67   46.50
  -3  -2  -5  620.54   78.69
  -3  -2  -5  415.36   48.70
   3  -2   5  408.06   64.79
  -3  -2  -5  421.26   46.60
   3  -2   5  473.95   49.00
   3   2   5  475.75   50.29
  -3   2  -5  428.76   51.89
   4  -2   5  467.35   50.99
   4  -2   5  469.25   65.69
  -4  -2  -5  365.16   66.39
  -4  -2  -5  385.46   43.80
  -4  -2  -5  409.46   50.89
   4   2   5  436.26   52.39
  -4   2  -5  400.46   50.89
   4   2   5  368.06   43.70
   5  -2   5  430.36   52.99
  -5  -2  -5  375.86   45.00
  -5  -2  -5  359.86   54.09
   5  -2   5  346.07   65.59
  -5  -2  -5  354.66   70.49
   5   2   5  461.75   56.19
  -5   2  -5  465.25   54.09
   5   2   5  364.46   44.80
   5   2   5  466.95   58.29
  -6  -2  -5  470.75   52.39
  -6  -2  -5  392.16   63.49
   6  -2   5  544.85   63.89
   6  -2   5  441.56   75.89
   6  -2   5  421.16   53.89
  -6  -2  -5  469.25   82.09
   6   2   5  514.65   64.39
   6   2   5  498.75   61.19
  -6   2  -5  430.36   58.89
   6   2   5  423.86   51.99
   7  -2   5  137.79   35.90
  -7  -2  -5  159.38   54.49
   7  -2   5  158.78   28.40
  -7  -2  -5  212.68   31.00
   7   2   5  145.39   37.10
  -7   2  -5  197.38   35.20
   7   2   5  227.58   38.20
  -8  -2  -5   76.59   20.00
   8  -2   5   44.40   26.80
  -8  -2  -5   42.30   44.60
   8  -2   5   33.00   15.50
   8   2   5   55.29   28.30
   8   2   5   37.70   20.40
  -8   2  -5   48.30   21.20
   9  -2   5  216.88   45.70
  -9  -2  -5  307.97   42.10
  -9  -2  -5  248.08   65.89
  -9   2  -5  199.18   40.90
   9   2   5  224.78   43.70
   9   2   5  187.68   49.80
 -10  -2  -5   51.49   47.00
  10  -2   5   31.60   32.80
 -10  -2  -5    1.90   20.40
  10   2   5  -25.80   20.40
  10   2   5  -38.00   23.00
 -10   2  -5   11.40   24.20
  11  -2   5  262.57   57.49
 -11  -2  -5  130.69   71.99
  11   2   5  235.38   62.29
 -11   2  -5  350.56   57.69
  11   2   5  320.37   55.89
  12  -2   5   -7.60   36.80
  12   2   5  -14.60   34.20
 -12   2  -5   30.60   31.70
  13  -2   5  156.68   52.09
  13   2   5  110.09   56.39
 -13   2  -5  336.17   58.49
  14  -2   5  -12.20   46.60
  14   2   5  116.69   52.69
  14   3  -5   19.80   53.29
 -14   3   5  127.69   54.29
  14   3  -5   38.80   55.49
  13   3  -5   38.40   53.49
 -13   3   5   10.20   41.80
  13   3  -5   14.90   43.40
 -12  -3   5  597.44  101.39
 -12   3   5  660.53  101.69
  12   3  -5  771.72  111.79
  12   3  -5  782.82  115.29
 -11  -3   5  139.29   41.80
  11   3  -5   96.59   39.40
 -11   3   5   42.10   33.00
  11   3  -5   73.79   47.70
 -10  -3   5  647.14   87.19
  10  -3  -5  415.16   90.49
 -10   3   5  661.13   86.59
  10   3  -5  616.74   93.69
  10   3  -5  582.54   89.79
   9  -3  -5   92.69   38.90
  -9  -3   5   67.49   30.00
   9   3  -5   13.90   32.20
  -9   3   5   92.09   30.30
   9   3  -5   41.40   28.80
   8  -3  -5 1668.93  215.08
  -8  -3   5 1851.21  198.98
   8   3  -5 1800.02  214.18
  -8   3   5 1766.42  198.08
   8   3  -5 1909.01  195.18
   7  -3  -5  108.29   37.10
  -7  -3   5   84.09   27.30
   7   3  -5   20.70   25.50
  -7   3   5  119.59   29.00
   7   3  -5  153.68   36.80
  -6  -3   5 2361.66  239.58
   6  -3  -5 2018.10  258.67
   6   3  -5 2213.58  229.98
   6   3  -5 2247.38  257.07
  -6   3   5 2215.58  238.48
  -5  -3   5  472.15   67.19
   5  -3  -5  539.85   80.79
   5   3  -5  590.04   76.99
   5   3  -5  469.45   66.79
  -5   3   5  508.75   68.09
   4  -3  -5 1361.76  156.48
  -4  -3   5 1231.48  141.09
   4   3  -5 1171.78  150.58
  -4   3   5 1391.86  140.69
   4   3  -5 1280.77  133.99
  -3  -3   5  250.57   38.50
   3  -3  -5  246.48   46.80
   3   3  -5  204.58   38.30
   3   3  -5  248.48   33.30
  -3   3   5  218.78   34.50
  -2  -3   5 2188.38  233.88
   2  -3  -5 2144.19  253.67
  -2   3   5 2212.78  230.68
   2   3  -5 2190.98  248.38
  -1  -3   5  745.53   82.49
   1  -3  -5  723.73   98.49
   1  -3  -5  637.24   75.69
   1   3  -5  715.13   83.39
  -1   3   5  691.13   76.29
   1   3  -5  719.83   83.79
   0  -3  -5  737.43   89.79
   0  -3  -5  521.95   59.69
   0  -3   5  591.64   76.59
   0   3   5  554.34   59.89
   0   3  -5  524.45   65.79
   1  -3   5   94.39   27.80
  -1  -3  -5  111.59   35.90
  -1  -3  -5  115.89   14.90
  -1   3  -5   67.69   17.30
   1   3   5  120.69   14.90
  -2  -3  -5 1765.82  200.58
   2  -3   5 1570.04  183.98
  -2   3  -5 1662.53  177.38
  -3  -3  -5   28.00   32.00
   3  -3   5   22.10   26.40
  -3   3  -5   64.89   17.70
   3   3   5   60.69   14.40
  -4  -3  -5 1087.99  137.09
   4  -3   5 1037.40  126.39
   4   3   5 1102.19  110.79
  -4   3  -5 1003.60  116.39
  -5  -3  -5   12.40   17.20
  -5  -3  -5   26.20    9.40
  -5  -3  -5    0.50   33.60
   5  -3   5   34.80   27.20
   5   3   5   10.80    7.60
  -5   3  -5  108.89   23.50
   5   3   5   -3.90   14.60
   5   3   5   29.00   18.90
  -6  -3  -5 2275.17  272.37
  -6  -3  -5 2256.27  236.28
   6  -3   5 2330.07  229.58
  -6  -3  -5 2108.09  241.48
   6  -3   5 2216.98  255.37
   6   3   5 2338.17  232.58
   6   3   5 2094.69  258.17
  -6   3  -5 2298.87  241.78
   6   3   5 2340.67  236.08
   7  -3   5   29.00   32.80
  -7  -3  -5   37.70   16.00
  -7  -3  -5   35.90   27.70
  -7  -3  -5   53.79   43.30
   7  -3   5  104.39   28.10
   7   3   5   70.09   24.60
   7   3   5  119.39   30.90
  -7   3  -5   44.90   21.50
  -8  -3  -5 1305.57  146.39
   8  -3   5 1285.37  145.69
  -8  -3  -5 1347.47  187.78
   8   3   5 1458.05  162.48
   8   3   5 1430.96  150.38
  -8   3  -5 1312.17  150.88
   9  -3   5   16.70   27.00
  -9  -3  -5   -9.30   43.40
  -9  -3  -5   25.40   17.30
   9   3   5    3.90   27.90
   9   3   5   11.10   22.90
  -9   3  -5    3.10   20.50
 -10  -3  -5  463.45   93.29
  10  -3   5  389.46   63.89
  10   3   5  351.66   66.19
 -10   3  -5  379.86   62.99
  10   3   5  535.05   77.29
  11  -3   5   40.10   37.00
 -11  -3  -5   -5.80   52.59
 -11   3  -5    3.10   28.00
  11   3   5   46.60   37.10
  11   3   5   36.50   26.60
 -12  -3  -5  156.88   76.99
  12  -3   5  119.39   46.20
  12   3   5  142.09   42.00
  12   3   5   63.99   47.10
 -12   3  -5  136.49   43.00
 -13   3  -5  102.49   41.20
  13   3   5  -27.20   39.90
 -14   3  -5   47.50   39.80
  14   3   5   66.09   48.10
 -14   4   5  110.79   54.29
  14   4  -5  101.29   66.79
  14   4  -5  103.89   54.69
  13   4  -5  227.88   70.99
  13   4  -5  169.98   61.39
 -13   4   5  321.87   61.79
 -12  -4   5  484.15   77.49
 -12   4   5  333.87   69.29
  12   4  -5  371.56   77.89
  12   4  -5  269.87   70.19
 -11  -4   5  177.38   49.50
  11   4  -5  172.28   52.19
  11   4  -5  204.58   52.69
 -11   4   5  140.09   44.90
 -10  -4   5  -30.10   27.10
  10   4  -5    5.70   32.70
  10   4  -5   24.20   28.40
 -10   4   5   10.60   27.20
  -9  -4   5    2.20   26.60
   9  -4  -5  -26.50   37.10
   9   4  -5   34.70   26.10
  -9   4   5   38.00   24.80
   9   4  -5   21.80   30.80
  -8  -4   5   49.20   27.00
   8  -4  -5   34.90   36.30
  -8   4   5   74.49   26.60
   8   4  -5  102.19   34.60
   8   4  -5   26.60   24.20
   7  -4  -5  101.49   41.60
  -7  -4   5  166.08   34.40
   7   4  -5  154.58   35.30
   7   4  -5  117.49   34.60
  -7   4   5   48.40   25.50
  -6  -4   5  236.68   66.99
   6  -4  -5  259.97   55.09
  -6  -4   5  259.97   45.10
  -6   4   5  239.98   42.30
   6   4  -5  217.98   47.90
   6   4  -5  234.98   44.80
  -5  -4   5  544.95  101.09
  -5  -4   5  573.04   79.69
   5  -4  -5  589.84   92.99
  -5   4   5  534.35   75.89
   5   4  -5  640.14   71.39
   5   4  -5  778.32   92.59
   4  -4  -5  391.26   60.19
  -4  -4   5  224.58   42.10
  -4  -4   5  176.38   53.09
   4   4  -5  249.78   37.10
   4   4  -5  202.18   43.40
  -4   4   5  299.07   41.70
   3  -4  -5 1128.59  133.89
  -3  -4   5 1048.10  119.79
  -3  -4   5  963.80  134.79
  -3   4   5 1084.19  116.49
   3   4  -5 1027.90  126.09
  -2  -4   5  661.63   82.89
   2  -4  -5  864.91  106.89
  -2  -4   5  906.31  107.59
   2   4  -5  645.64   84.49
  -2   4   5  647.94   77.29
   1  -4  -5 1527.05  164.08
  -1  -4   5 1624.74  184.38
  -1  -4   5 1659.53  171.88
   1  -4  -5 1629.74  187.88
   1   4  -5 1615.74  177.48
  -1   4   5 1249.88  168.98
  -1   4   5 1551.24  163.88
   0  -4  -5  751.72  105.09
   0  -4   5  763.32   90.89
   0  -4   5  785.82   88.19
   0  -4  -5  701.03   76.79
   0   4   5  691.83   83.19
   0   4   5  671.23   76.49
   0   4  -5  697.73   83.89
   1  -4   5 1515.55  154.08
  -1  -4  -5 1271.57  140.59
  -1  -4  -5 1279.47  165.68
   1  -4   5 1421.26  157.38
  -1   4  -5 1304.57  152.38
   1   4   5 1395.76  140.69
   1   4   5 1295.27  144.39
   2  -4   5 1429.36  161.28
  -2  -4  -5 1310.27  173.38
   2  -4   5 1276.47  159.48
   2   4   5 1287.67  147.39
  -2   4  -5 1616.64  153.18
   2   4   5 1460.35  145.79
  -2   4  -5 1387.46  158.18
  -3  -4  -5  369.76   71.59
   3  -4   5  320.37   59.09
  -3   4  -5  354.56   48.10
   4  -4   5  797.72  113.59
  -4  -4  -5  912.51  125.29
  -4   4  -5  792.12   92.09
   4   4   5  785.22   85.39
  -5  -4  -5   73.39   12.90
  -5  -4  -5   90.59   47.30
   5  -4   5   58.99   31.60
   5   4   5   33.70   19.80
  -5   4  -5   54.39   21.50
   5   4   5   56.69   22.30
   6  -4   5  322.67   65.79
  -6  -4  -5  285.67   33.80
  -6  -4  -5  223.38   40.40
  -6  -4  -5  266.77   66.29
   6   4   5  366.76   46.80
   6   4   5  350.66   51.39
   6   4   5  238.48   31.80
  -6   4  -5  264.67   44.10
  -7  -4  -5   93.69   31.30
  -7  -4  -5  143.59   54.49
  -7  -4  -5  147.59   24.90
   7  -4   5  121.89   52.09
   7   4   5  134.39   30.80
   7   4   5  156.88   22.20
   7   4   5  102.19   30.30
  -7   4  -5  148.29   32.50
  -8  -4  -5   60.89   52.69
  -8  -4  -5   26.20   15.90
  -8   4  -5   31.60   23.20
   8   4   5   42.90   23.00
   8   4   5   35.10   23.40
  -9  -4  -5  217.18   76.29
  -9   4  -5  339.37   55.59
   9   4   5  339.97   58.39
   9   4   5  303.57   58.79
 -10  -4  -5   91.29   61.89
  10   4   5   99.29   33.50
 -10   4  -5   70.49   29.00
  10   4   5   20.20   34.60
 -11  -4  -5  270.47   86.99
 -11   4  -5  518.45   73.09
  11   4   5  414.86   75.29
  11   4   5  536.25   81.59
 -12  -4  -5   93.99   72.19
 -12   4  -5  105.69   45.30
  12   4   5  189.58   48.90
  12   4   5  316.07   65.49
 -13  -4  -5  179.38   87.59
 -13   4  -5  352.76   64.79
  13   4   5  179.48   59.99
 -13   5   5  -21.20   38.20
  13   5  -5   72.79   53.49
  13   5  -5   67.49   47.20
 -12   5   5  -43.00   31.80
  12   5  -5    7.90   39.90
  12   5  -5  -35.40   33.70
 -11  -5   5  302.87   61.79
 -11   5   5  218.08   50.89
  11   5  -5  389.76   70.29
  11   5  -5  240.28   62.09
 -10  -5   5  137.79   44.00
  10   5  -5   81.79   38.80
 -10   5   5   80.49   30.10
  10   5  -5   91.99   41.50
  -9  -5   5  173.88   44.40
   9  -5  -5   15.60   46.40
  -9   5   5  133.69   35.90
   9   5  -5  166.08   44.30
   9   5  -5   84.69   35.80
  -8  -5   5   47.80   29.20
   8  -5  -5  -30.80   36.20
   8   5  -5    6.70   25.50
   8   5  -5   67.39   31.40
  -8   5   5  -22.00   17.50
  -7  -5   5  471.15   74.69
   7  -5  -5  504.55   88.09
  -7  -5   5  441.06   97.59
  -7   5   5  654.23   78.39
   7   5  -5  598.64   86.19
   7   5  -5  495.55   72.69
   6  -5  -5   -1.10   32.60
  -6  -5   5   -6.60   21.90
  -6  -5   5   13.70   36.20
   6   5  -5   57.59   25.50
   6   5  -5   -2.30   18.80
  -6   5   5   60.29   21.20
   5  -5  -5  468.15   83.69
  -5  -5   5  523.35   73.19
  -5  -5   5  384.56   87.89
   5   5  -5  596.74   66.79
  -5   5   5  442.76   66.09
   5   5  -5  595.24   80.59
   4  -5  -5   31.70   36.20
  -4  -5   5    2.40   33.40
  -4  -5   5   63.29   25.60
  -4   5   5   43.40   18.70
   4   5  -5   69.09   24.60
  -3  -5   5  117.39   32.40
   3  -5  -5   41.70   36.60
  -3  -5   5  103.39   42.60
  -3   5   5  145.99   26.00
   3   5  -5   99.49   28.10
   2  -5  -5  710.13  107.89
  -2  -5   5  649.54  104.39
  -2  -5   5  797.82   96.39
   2   5  -5  703.03   88.19
  -2   5   5  703.73   80.59
  -1  -5   5   92.59   29.20
   1  -5  -5   49.60   36.50
  -1  -5   5   36.40   28.90
  -1   5   5   48.30   13.60
   1   5  -5   72.29   20.70
   0  -5  -5   76.09   16.20
   0  -5   5   91.09   31.80
   0  -5   5   97.79   31.50
   0  -5  -5   87.19   39.20
   0   5  -5   70.39   19.10
   0   5   5  105.29   18.00
   0   5   5   96.29   26.60
  -1  -5  -5  169.38   25.10
   1  -5   5  145.19   40.20
   1  -5   5  154.28   36.70
  -1  -5  -5  197.68   52.29
  -1   5  -5  224.38   35.30
   1   5   5  214.48   26.00
   1   5   5  164.48   31.80
  -1   5  -5  185.68   30.20
   2  -5   5  358.16   50.09
  -2  -5  -5  377.36   69.99
   2  -5   5  326.97   57.39
  -2   5  -5  284.17   40.40
   2   5   5  327.67   40.90
  -2   5  -5  270.97   42.70
   2   5   5  280.97   33.70
   3  -5   5  469.95   54.99
  -3  -5  -5  441.36   81.89
   3  -5   5  413.56   69.09
  -3   5  -5  345.77   46.80
  -3   5  -5  399.66   54.59
  -4  -5  -5  759.62  126.09
   4  -5   5  784.22  115.89
  -4   5  -5  877.11   95.79
   4   5   5  802.52   86.49
   5  -5   5  807.72  114.19
  -5  -5  -5  720.93  121.59
   5   5   5  733.63   96.49
   5   5   5  721.93   83.39
  -5   5  -5  819.72   90.69
  -6  -5  -5   61.19   44.10
  -6  -5  -5   31.20   12.00
   6  -5   5   24.90   31.70
   6   5   5   18.60    7.40
  -6   5  -5  -12.20   18.10
   6   5   5    3.60   20.40
   6   5   5   13.90   18.60
  -7  -5  -5  476.95   98.29
  -7  -5  -5  485.55   59.09
   7  -5   5  533.15   95.59
  -7   5  -5  554.54   72.19
   7   5   5  575.54   72.89
   7   5   5  578.14   79.89
   7   5   5  482.35   56.29
   8  -5   5   23.20   41.30
  -8  -5  -5  -58.19   45.10
   8   5   5   -7.40   23.90
   8   5   5   -2.90   20.60
  -8   5  -5   19.80   22.60
  -9  -5  -5  145.79   64.89
  -9   5  -5  220.88   45.00
   9   5   5   95.19   35.50
   9   5   5  310.27   52.09
 -10  -5  -5   23.40   50.89
  10   5   5   37.70   33.40
  10   5   5   38.20   30.10
 -10   5  -5   47.80   28.10
 -11  -5  -5   72.39   65.09
  11   5   5  125.99   43.70
  11   5   5   35.40   32.80
 -11   5  -5   62.29   33.20
 -12  -5  -5   14.30   53.59
 -12   5  -5   55.99   38.70
  12   5   5   87.59   47.30
  12   5   5   38.60   35.00
 -13  -5  -5  -63.19   62.09
  13   5   5   54.59   47.30
  13   5   5    9.10   36.10
 -13   5  -5   50.99   43.20
  13   6  -5   12.90   43.40
  13   6  -5   15.90   48.20
 -13   6   5  -23.10   38.00
  12   6  -5   -5.50   37.50
  12   6  -5   10.50   40.80
 -12   6   5    7.70   33.10
 -11   6   5   -9.80   28.20
  11   6  -5    3.50   31.80
  11   6  -5   23.70   39.90
 -10  -6   5   20.30   38.40
  10   6  -5  -22.00   33.10
 -10   6   5   71.09   33.90
  10   6  -5   27.90   29.70
  -9  -6   5   20.30   35.90
   9   6  -5  -55.99   28.90
  -9   6   5   -2.30   22.40
   9   6  -5   43.90   30.90
  -8  -6   5  -41.90   40.60
  -8  -6   5   32.40   31.10
   8  -6  -5   20.70   41.40
   8   6  -5  -40.40   21.90
  -8   6   5   -7.50   19.50
   8   6  -5   10.90   26.60
   7  -6  -5    4.20   37.50
  -7  -6   5    8.40   26.40
  -7  -6   5   -8.20   42.40
   7   6  -5   21.60   24.00
   7   6  -5   -5.80   20.30
  -7   6   5  -13.40   16.70
   6  -6  -5   83.59   42.90
  -6  -6   5   73.29   30.10
  -6  -6   5   45.90   44.20
  -6   6   5   94.69   24.80
   6   6  -5   49.40   27.30
   6   6  -5   25.20   22.90
  -5  -6   5  -16.00   36.70
  -5  -6   5  -30.40   21.30
   5  -6  -5   11.70   35.10
  -5   6   5   -4.70   15.60
   5   6  -5   46.90   17.40
   5   6  -5   -3.90   19.30
  -4  -6   5   49.50   38.80
  -4  -6   5   18.60   22.50
   4  -6  -5  -31.00   33.30
   4   6  -5   37.30   21.90
  -4   6   5  -16.80   14.40
  -3  -6   5  175.08   55.29
   3  -6  -5  180.48   53.69
  -3  -6   5  170.68   40.10
   3   6  -5  137.79   35.70
  -3   6   5  118.49   26.40
  -2  -6   5  472.35   81.09
  -2  -6   5  436.16   67.59
   2  -6  -5  489.35   82.29
  -2   6   5  368.86   54.79
   2   6  -5  393.66   63.99
   1  -6  -5   98.49   44.20
  -1  -6   5   18.40   33.10
  -1  -6   5   80.69   32.90
   1   6  -5   84.09   24.70
  -1   6   5  105.69   21.30
   0  -6   5   21.90   23.90
   0  -6  -5  -32.70   32.60
   0  -6   5   -4.90   25.30
   0   6   5    6.40   10.40
   0   6  -5   20.70   15.60
  -1  -6  -5  -21.50   35.40
  -1  -6  -5    6.90   20.20
   1  -6   5  -26.10   21.00
  -1  -6  -5    9.90   10.10
   1  -6   5  -12.20   23.20
   1   6   5   13.70   19.20
  -1   6  -5  -17.50   13.40
  -1   6  -5   -5.20   13.40
   1   6   5   13.50    9.40
  -2  -6  -5   33.50   22.30
   2  -6   5   89.79   30.30
   2  -6   5   61.79   35.90
  -2  -6  -5  184.28   54.79
  -2   6  -5  103.79   26.40
  -2   6  -5   94.59   21.70
   2   6   5   81.39   24.40
   2   6   5  121.69   17.20
  -3  -6  -5  372.16   47.80
  -3  -6  -5  308.87   76.79
   3  -6   5  384.86   55.99
   3  -6   5  332.87   66.09
   3   6   5  356.06   39.60
  -3   6  -5  327.87   51.69
  -3   6  -5  348.27   45.80
   3   6   5  340.17   42.60
   4  -6   5   41.80   30.50
   4  -6   5   16.90   17.00
  -4  -6  -5  -49.60   37.20
  -4   6  -5   18.00   11.00
   4   6   5   44.80   21.80
  -4   6  -5   36.30   18.60
  -5  -6  -5  582.24  112.59
   5  -6   5  697.03  111.29
   5   6   5  618.74   73.99
  -5   6  -5  722.33   82.89
   5   6   5  717.23   96.59
  -6  -6  -5  135.79   59.79
   6  -6   5   67.39   44.30
  -6   6  -5   39.30   23.30
   6   6   5   46.40   21.50
   6   6   5   73.29   25.60
  -7  -6  -5   12.10   49.20
   7  -6   5   41.80   43.90
   7   6   5  192.08   40.40
  -7   6  -5  175.18   35.60
   7   6   5  193.38   37.80
   8  -6   5   23.60   46.80
  -8  -6  -5   71.59   52.69
   8   6   5   24.00   25.60
  -8   6  -5   29.60   23.30
   8   6   5  -19.70   19.60
  -9  -6  -5    5.20   59.79
  -9   6  -5  170.88   37.40
   9   6   5  134.29   39.00
   9   6   5  144.89   40.80
 -10  -6  -5   44.80   60.19
  10   6   5  -10.70   29.00
 -10   6  -5  -15.60   23.90
  10   6   5  -12.90   25.10
 -11  -6  -5   47.90   62.59
  11   6   5   99.89   43.50
  11   6   5  110.09   42.30
 -11   6  -5  120.19   38.50
 -12  -6  -5   72.19   64.39
  12   6   5   34.00   40.20
  12   6   5   64.19   39.30
 -12   6  -5  -33.10   33.20
 -13  -6  -5   -9.10   66.39
 -13   6  -5   24.70   41.50
  13   6   5  101.39   50.79
  13   6   5    3.70   37.90
  12   7  -5   -1.80   39.80
 -12   7   5   18.20   30.90
  11   7  -5   96.79   45.90
 -11   7   5   10.20   30.10
  10   7  -5   26.80   35.50
 -10   7   5   59.09   28.80
  -9  -7   5  -51.59   31.70
  -9  -7   5  -52.69   44.30
  -9   7   5  -13.00   22.10
   9   7  -5   17.20   30.30
  -8  -7   5  164.28   48.20
   8  -7  -5  210.38   65.09
  -8  -7   5  148.99   69.79
   8   7  -5  212.98   54.79
  -8   7   5  144.09   36.70
   7  -7  -5   97.69   48.10
  -7  -7   5   19.80   51.49
  -7  -7   5   50.99   32.10
  -7   7   5  115.89   30.10
   7   7  -5   44.50   30.30
  -6  -7   5  145.79   40.10
  -6  -7   5   52.19   45.60
   6  -7  -5   76.89   46.00
  -6   7   5   51.39   25.00
   6   7  -5   97.09   31.60
  -5  -7   5  139.89   52.09
  -5  -7   5  232.18   46.80
   5  -7  -5   66.29   45.80
  -5   7   5  187.38   36.10
   5   7  -5  184.48   41.50
  -4  -7   5   -3.60   25.30
  -4  -7   5   22.20   37.60
   4  -7  -5   96.79   44.20
  -4   7   5   70.59   21.40
   4   7  -5   60.59   25.50
   3  -7  -5  121.89   49.10
  -3  -7   5   20.20   36.20
  -3  -7   5  138.19   38.20
   3   7  -5   34.70   23.60
  -3   7   5   89.99   23.00
   2  -7  -5  197.68   60.99
  -2  -7   5  202.68   49.10
  -2  -7   5  204.28   57.89
  -2   7   5  218.48   36.30
   2   7  -5  261.37   46.60
   1  -7  -5  471.45   85.09
  -1  -7   5  421.16   71.09
  -1  -7   5  383.96   75.19
  -1   7   5  293.87   47.90
   1   7  -5  378.96   58.69
   0  -7  -5  564.34  104.89
   0  -7   5  954.30  105.89
   0  -7   5  623.04   96.29
   0  -7  -5  728.93   90.79
   0   7  -5  573.24   78.79
   0   7   5  470.45   65.29
   1  -7   5 1629.14  190.58
  -1  -7  -5 1401.26  198.38
   1  -7   5 1370.66  181.38
  -1  -7  -5 1582.54  174.58
  -1   7  -5 1601.34  180.18
  -1   7  -5 1488.15  170.48
   1   7   5 1618.34  165.78
  -2  -7  -5  287.87   82.89
  -2  -7  -5  366.96   56.39
   2  -7   5  258.57   65.29
   2  -7   5  377.76   64.99
  -2   7  -5  442.96   56.19
   2   7   5  357.46   43.20
  -2   7  -5  385.86   53.09
   2   7   5  341.67   53.59
   3  -7   5  188.58   40.70
   3  -7   5   83.89   42.00
  -3  -7  -5  115.99   52.79
  -3  -7  -5  157.88   31.60
  -3   7  -5  125.49   26.90
  -3   7  -5  193.48   34.90
   3   7   5  172.58   29.70
   3   7   5  152.28   22.60
   4  -7   5 1566.44  187.78
  -4  -7  -5 1790.12  213.78
   4  -7   5 1631.54  193.88
  -4  -7  -5 1586.54  172.88
  -4   7  -5 1470.55  182.48
   4   7   5 1716.23  169.08
   4   7   5 1625.84  169.98
   4   7   5 1534.55  191.38
  -4   7  -5 1714.03  179.28
  -5  -7  -5   90.49   54.39
   5  -7   5   69.99   40.80
   5  -7   5   29.70   22.10
  -5   7  -5   87.09   16.90
  -5   7  -5   89.09   27.10
   5   7   5   53.89   24.20
  -6  -7  -5  233.88   74.49
   6  -7   5  244.78   64.89
  -6   7  -5  336.37   52.59
   6   7   5  418.16   64.79
   7  -7   5   38.40   42.20
  -7  -7  -5    2.90   43.90
   7   7   5   -7.50   22.80
  -7   7  -5   -8.00   20.00
   8  -7   5  208.18   67.89
  -8  -7  -5  211.08   77.09
   8   7   5  164.58   40.70
  -8   7  -5  152.18   38.80
  -9  -7  -5   32.60   56.19
  -9   7  -5   26.00   25.90
   9   7   5   58.59   29.00
 -10  -7  -5   30.80   55.39
  10   7   5   35.60   31.30
 -10   7  -5   83.49   33.40
 -11  -7  -5  110.99   74.09
  11   7   5  282.17   59.59
 -11   7  -5  202.78   50.29
 -12  -7  -5   18.90   64.09
 -12   7  -5  109.69   45.00
  12   7   5   33.70   37.00
 -12   8   5   -4.80   31.40
  12   8  -5   53.79   42.70
  11   8  -5  257.67   63.19
 -11   8   5  110.99   42.40
 -10  -8   5   24.80   55.79
  10   8  -5   46.10   42.30
 -10   8   5   45.50   29.20
  -9  -8   5    3.90   54.29
  -9   8   5    3.60   24.30
   9   8  -5   -7.40   27.70
  -8  -8   5   19.70   37.20
  -8  -8   5   10.60   49.50
   8   8  -5   51.09   30.50
  -8   8   5    7.80   22.70
  -7  -8   5  256.47   52.39
   7  -8  -5  221.88   63.39
  -7  -8   5   88.69   58.09
  -7   8   5  185.38   39.40
   7   8  -5  186.98   48.40
  -6  -8   5   -2.80   43.80
  -6  -8   5   54.69   35.80
   6  -8  -5   38.90   44.00
  -6   8   5   32.80   20.60
   6   8  -5   15.80   22.90
  -5  -8   5  440.66   99.69
  -5  -8   5  515.35   84.29
   5  -8  -5  563.64  100.49
   5   8  -5  620.84   88.39
  -5   8   5  549.74   75.79
  -4  -8   5   24.00   41.70
  -4  -8   5   17.60   30.00
   4  -8  -5   -9.90   40.20
   4   8  -5   46.70   27.30
  -4   8   5   53.79   21.20
  -3  -8   5 1075.19  134.09
  -3  -8   5  818.12  143.99
   3  -8  -5 1099.79  151.98
  -3   8   5 1014.30  111.89
   3   8  -5  902.81  122.49
  -2  -8   5  -40.50   33.20
   2  -8  -5   76.59   44.50
  -2  -8   5  -11.70   24.00
  -2   8   5   -1.60   13.30
   2   8  -5  -31.20   17.90
  -1  -8   5 2019.70  222.68
   1  -8  -5 1851.01  242.68
  -1  -8   5 1989.00  240.38
  -1   8   5 1930.11  208.88
   1   8  -5 1936.21  226.88
   0  -8  -5   97.19   51.19
   0  -8  -5   44.70   32.40
   0  -8   5    5.10   34.90
   0  -8   5   46.80   35.10
   0   8  -5   32.10   21.10
   0   8  -5   48.70   21.40
   0   8   5   63.29   19.00
   1  -8   5 2089.99  247.48
  -1  -8  -5 1986.50  257.27
   1  -8   5 1579.34  231.48
  -1  -8  -5 1956.90  228.08
   1   8   5 2127.39  218.68
  -1   8  -5 2255.47  225.18
  -1   8  -5 2179.88  237.48
   2  -8   5   87.69   37.60
   2  -8   5   67.49   40.40
  -2  -8  -5   13.90   24.80
  -2  -8  -5   58.89   49.99
  -2   8  -5   -7.30   16.80
  -2   8  -5   24.20   18.80
   2   8   5   50.89   14.50
   3  -8   5 1416.76  206.58
  -3  -8  -5 1846.62  219.38
  -3  -8  -5 1678.83  182.48
   3  -8   5 1615.64  198.48
   3   8   5 1665.43  175.28
   3   8   5 1603.44  179.68
  -3   8  -5 1792.72  184.68
  -3   8  -5 1612.54  190.08
   4  -8   5   21.10   26.00
  -4  -8  -5   -2.90   18.80
  -4  -8  -5   51.39   43.80
   4  -8   5    4.10   32.50
  -4   8  -5   10.20   18.70
   4   8   5   21.90   22.20
   4   8   5   -8.20    8.30
  -4   8  -5    6.50   14.80
   4   8   5    8.30   13.60
  -5  -8  -5   94.79   58.39
   5  -8   5   47.20   41.00
   5   8   5   68.29   13.20
   5   8   5   86.79   28.40
  -5   8  -5   63.19   25.40
  -6  -8  -5   63.09   49.50
   6  -8   5   80.59   46.90
   6   8   5   14.40   20.50
  -6   8  -5   61.49   25.50
   7  -8   5   23.70   40.30
  -7  -8  -5  -33.30   43.10
   7   8   5   -7.00   20.30
  -7   8  -5  -26.20   18.60
   8  -8   5  164.08   68.39
  -8  -8  -5   22.00   62.69
  -8   8  -5  108.99   35.10
   8   8   5  122.49   37.90
  -9  -8  -5   60.69   56.49
  -9   8  -5   57.69   34.60
   9   8   5   58.89   30.60
 -10  -8  -5   48.90   66.49
  10   8   5   90.69   42.10
 -10   8  -5  148.39   42.60
 -11  -8  -5  230.68   88.39
  11   8   5  534.45   84.59
 -11   8  -5  291.67   62.09
 -12  -8  -5  143.89   80.09
 -12   8  -5   18.40   36.20
  12   8   5  -19.10   38.70
 -11  -9   5   92.29   81.99
 -11   9   5  108.19   37.00
  11   9  -5   97.19   47.90
 -10  -9   5   99.59   73.49
 -10   9   5  297.37   55.89
  10   9  -5  314.07   71.39
  -9  -9   5  249.97   93.49
   9   9  -5  546.05   87.09
  -9   9   5  302.97   60.89
  -8  -9   5  268.17   90.09
   8   9  -5  621.24   96.99
  -8   9   5  557.54   76.69
  -7  -9   5   87.29   54.29
  -7  -9   5  167.28   51.89
  -7   9   5  133.39   38.80
   7   9  -5  189.78   51.09
   6  -9  -5  872.51  142.09
  -6  -9   5 1118.89  132.09
  -6  -9   5  772.02  141.99
  -6   9   5  888.11  107.69
   6   9  -5  816.22  124.79
   5  -9  -5  222.28   63.89
  -5  -9   5  201.58   63.29
  -5  -9   5  155.18   47.50
   5   9  -5  166.18   45.30
  -5   9   5  133.89   32.90
  -4  -9   5  355.96   89.09
   4  -9  -5  600.54  102.39
  -4  -9   5  616.74   88.39
  -4   9   5  432.86   64.89
   4   9  -5  434.16   74.89
   3  -9  -5   24.80   44.50
  -3  -9   5   11.20   33.60
  -3  -9   5   -0.30   39.60
  -3   9   5   35.20   20.90
   3   9  -5   82.09   27.40
  -2  -9   5  187.38   52.19
   2  -9  -5  216.38   67.19
  -2  -9   5   41.40   46.10
   2   9  -5  206.08   43.00
  -2   9   5  148.79   30.80
  -1  -9   5   37.90   36.20
  -1  -9   5  -31.30   34.50
   1  -9  -5   18.20   32.40
   1  -9  -5   51.09   47.10
   1   9  -5   34.00   17.00
  -1   9   5    2.30   13.00
   1   9  -5    0.90   17.70
   0  -9  -5   62.79   47.20
   0  -9   5  -32.70   29.30
   0  -9  -5   63.49   35.40
   0  -9   5   45.90   37.90
   0   9   5   37.30   18.30
   0   9  -5   10.80   19.10
   0   9  -5    5.80   18.60
  -1  -9  -5   41.40   45.10
   1  -9   5  104.49   46.10
  -1  -9  -5  260.97   51.09
   1  -9   5  210.58   58.49
   1   9   5  172.98   29.90
  -1   9  -5  146.59   35.50
  -1   9  -5  160.28   36.30
  -2  -9  -5  316.37   84.19
   2  -9   5  276.77   57.79
   2  -9   5  370.16   75.29
  -2  -9  -5  181.88   48.00
  -2   9  -5  225.08   44.80
  -2   9  -5  263.57   44.80
   2   9   5  238.48   36.70
   3  -9   5  645.14   92.29
  -3  -9  -5  615.84  119.29
   3  -9   5  430.76   95.39
  -3  -9  -5  682.33   81.19
  -3   9  -5  529.75   74.09
   3   9   5  560.44   84.79
  -3   9  -5  521.45   76.39
   3   9   5  476.25   61.79
  -4  -9  -5  992.80  110.59
   4  -9   5  830.82  122.89
   4  -9   5 1273.97  157.58
  -4  -9  -5  820.72  148.09
  -4   9  -5  758.22  107.99
   4   9   5 1020.40  120.39
   4   9   5  947.51   99.19
  -4   9  -5  921.91  109.69
   5  -9   5  622.64  109.89
  -5  -9  -5  409.26  102.59
  -5   9  -5  578.94   79.49
   5   9   5  505.95   83.69
  -6  -9  -5  755.72  151.88
   6  -9   5 1018.80  149.19
   6   9   5  950.30  121.99
  -6   9  -5  925.71  113.49
  -7  -9  -5  163.78   73.49
   7  -9   5  235.68   77.79
  -7   9  -5  346.07   56.09
   7   9   5  293.77   59.19
   8  -9   5  223.38   72.99
  -8  -9  -5  306.37   83.99
   8   9   5  175.08   48.00
  -8   9  -5  204.58   45.20
  -9  -9  -5  436.96  104.79
   9  -9   5  397.26   99.99
   9   9   5  435.06   80.99
  -9   9  -5  493.65   76.09
 -10  -9  -5  157.98   78.49
 -10   9  -5  486.15   71.09
  10   9   5  394.86   73.99
 -11  -9  -5  -30.80   56.99
  11   9   5   15.20   35.20
 -11   9  -5   95.79   39.60
 -11 -10   5   51.59   63.29
  11  10  -5   -7.50   43.70
 -11  10   5   26.00   31.80
 -10 -10   5  -66.99   45.70
  10  10  -5  141.19   49.20
 -10  10   5   72.39   35.30
  -9 -10   5    6.80   59.69
   9  10  -5   17.30   33.80
  -9  10   5   37.50   30.70
  -8 -10   5   66.19   61.79
   8  10  -5   25.70   32.50
  -8  10   5   55.19   25.80
  -7 -10   5  -19.80   44.10
  -7  10   5  142.49   36.00
   7  10  -5   81.29   36.60
   6 -10  -5   53.89   54.09
  -6 -10   5   66.69   47.20
  -6 -10   5   18.10   52.59
   6  10  -5   52.69   33.00
  -6  10   5   87.79   28.10
  -5 -10   5  312.77   77.79
   5 -10  -5  189.88   68.29
  -5 -10   5  106.29   52.09
   5  10  -5  153.88   46.40
  -5  10   5  215.68   42.30
  -4 -10   5  528.45  118.59
  -4 -10   5  823.92  113.19
   4 -10  -5  670.53  127.49
   4  10  -5  614.94  102.09
  -4  10   5  816.02   97.19
  -3 -10   5  203.38   70.19
   3 -10  -5  136.89   60.69
  -3 -10   5  296.47   65.99
  -3  10   5  227.38   42.40
   3  10  -5  203.38   49.10
  -2 -10   5 1336.97  201.08
  -2 -10   5 1547.75  187.08
   2 -10  -5 1348.37  203.88
   2  10  -5 1498.65  169.18
  -2  10   5 1220.88  151.58
  -1 -10   5  576.74  100.49
   1 -10  -5  356.96   85.99
  -1 -10   5  485.45   93.09
   1 -10  -5  620.14  110.09
   1  10  -5  505.05   76.19
  -1  10   5  424.76   63.49
   1  10  -5  431.96   67.89
   0 -10  -5 2028.50  236.08
   0 -10  -5 1835.92  260.67
   0 -10   5 2048.40  254.67
   0 -10   5 2119.29  241.58
   0  10  -5 2201.98  241.08
   0  10   5 2005.80  220.88
   0  10  -5 2025.10  225.08
  -1 -10  -5  378.66   92.89
   1 -10   5  454.65   86.79
  -1 -10  -5  365.26   70.49
   1 -10   5  601.94   98.59
  -1  10  -5  322.87   56.69
   1  10   5  411.46   53.09
  -1  10  -5  258.47   56.69
  -2 -10  -5 1480.95  199.68
   2 -10   5 1309.77  167.48
   2 -10   5 1091.49  162.38
  -2 -10  -5 1087.49  135.99
   2  10   5 1089.69  123.49
  -2  10  -5 1106.69  136.19
  -2  10  -5 1045.10  130.49
   3 -10   5   -3.80   38.40
  -3 -10  -5   53.29   32.00
   3 -10   5   96.99   45.30
  -3 -10  -5  -39.60   44.70
   3  10   5   31.30   15.30
   3  10   5   11.70   25.50
  -3  10  -5   -0.60   21.70
  -3  10  -5   37.60   22.80
  -4 -10  -5  277.47   87.99
   4 -10   5  708.03  108.09
  -4  10  -5  396.06   62.09
  -4  10  -5  404.76   65.19
   4  10   5  387.06   72.09
  -5 -10  -5   16.00   47.90
   5 -10   5  102.39   55.19
   5  10   5   13.90   23.40
  -5  10  -5   20.70   21.10
  -6 -10  -5   85.89   59.19
   6 -10   5    5.20   48.00
   6  10   5   14.60   25.00
  -6  10  -5   29.10   23.40
  -7 -10  -5   23.80   55.49
   7 -10   5   -1.60   52.99
  -7  10  -5    3.90   25.40
   7  10   5   25.30   23.90
  -8 -10  -5   51.39   60.89
   8 -10   5    3.90   55.39
   8  10   5   51.29   32.80
  -8  10  -5  -11.40   25.00
   9 -10   5  134.09   75.49
  -9 -10  -5  -14.90   50.69
  -9  10  -5   32.50   30.20
   9  10   5   33.90   32.00
 -10 -10  -5  115.29   76.09
 -10  10  -5   77.39   37.10
  10  10   5   61.09   37.40
 -11 -10  -5  -41.20   61.39
  11  10   5   16.40   37.50
 -11  10  -5   33.00   33.60
 -10 -11   5 -125.69   53.79
 -10  11   5   -2.70   30.90
  10  11  -5  -15.30   36.40
  -9 -11   5  224.58   87.19
   9  11  -5  247.68   65.39
  -9  11   5  207.38   50.59
  -8 -11   5   13.60   57.09
  -8  11   5    9.10   26.30
   8  11  -5  -18.10   28.30
  -7 -11   5  304.97   98.89
  -7  11   5  617.74   81.79
   7  11  -5  606.74   97.29
  -6 -11   5   -2.30   49.90
  -6  11   5   37.90   25.90
   6  11  -5   -7.10   28.70
  -5 -11   5  202.88   65.29
   5 -11  -5  377.46   84.69
  -5 -11   5  124.59   65.69
   5  11  -5  205.88   54.89
  -5  11   5  216.38   43.70
   4 -11  -5  264.07   79.09
  -4 -11   5   96.09   52.99
  -4 -11   5  237.48   76.79
   4  11  -5  136.59   44.00
  -4  11   5   99.09   30.90
  -3 -11   5  532.95  107.89
  -3 -11   5  432.76   85.39
   3 -11  -5  687.83  116.09
   3  11  -5  346.37   75.59
  -3  11   5  389.06   63.39
  -2 -11   5   76.59   47.60
   2 -11  -5   36.60   49.90
  -2 -11   5  -25.50   40.70
   2  11  -5   20.90   26.00
   2  11  -5   30.50   22.40
  -2  11   5   26.50   20.90
  -1 -11   5   33.40   48.90
   1 -11  -5   50.79   44.40
  -1 -11   5   85.69   50.99
   1 -11  -5  113.49   58.69
   1  11  -5   25.10   25.80
   1  11  -5  122.99   29.50
  -1  11   5   41.50   22.10
   0 -11  -5   73.89   41.90
   0 -11  -5   54.49   55.29
   0 -11   5    5.60   42.90
   0 -11   5   -7.20   39.70
   0  11   5   25.40   19.60
   0  11  -5   34.10   26.20
   0  11  -5   11.90   22.00
  -1 -11  -5  243.48   57.59
   1 -11   5  223.48   75.69
  -1 -11  -5   83.59   66.29
   1 -11   5  279.87   74.39
   1  11   5  281.27   42.00
  -1  11  -5  200.58   44.40
  -1  11  -5  206.68   44.70
  -2 -11  -5   88.99   39.90
   2 -11   5   84.99   54.29
  -2 -11  -5   15.70   47.20
   2 -11   5  166.58   67.19
   2  11   5   76.09   23.70
   2  11   5   85.99   34.00
  -2  11  -5   61.69   28.50
  -2  11  -5   76.19   30.10
   3 -11   5  313.47   80.59
   3 -11   5  173.48   65.39
  -3 -11  -5  356.46   93.49
  -3  11  -5  296.07   52.69
   3  11   5  320.27   61.39
  -3  11  -5  281.37   52.39
  -4 -11  -5  -46.40   45.50
   4 -11   5    2.00   51.59
   4  11   5   23.20   23.70
  -4  11  -5   34.40   24.60
  -5 -11  -5  355.16   95.79
   5 -11   5  243.98   82.39
  -5  11  -5  244.28   52.59
   5  11   5  275.37   59.19
  -6 -11  -5   30.50   52.79
   6 -11   5   39.80   54.49
  -6  11  -5   46.00   26.70
   6  11   5   -7.10   23.80
   7 -11   5  499.85  107.49
  -7 -11  -5  546.35  120.49
  -7  11  -5  255.07   57.39
   7  11   5  337.67   68.49
   8 -11   5   17.50   66.19
  -8 -11  -5  -49.60   49.99
  -8  11  -5  -27.00   26.10
   8  11   5   19.10   25.50
  -9 -11  -5   49.40   61.89
   9 -11   5   -1.80   62.89
   9  11   5   37.60   34.40
  -9  11  -5  173.68   43.80
 -10 -11  -5   85.69   76.39
  10  11   5   71.09   40.20
 -10  11  -5   65.39   39.30
  -9 -12   5   20.70   62.19
  -9  12   5   25.40   33.00
   9  12  -5   60.29   41.90
  -8 -12   5   16.30   60.99
  -8  12   5  -19.00   29.30
   8  12  -5   21.50   36.70
  -7 -12   5  101.19   65.69
  -7  12   5  -27.20   25.60
   7  12  -5   36.40   37.20
  -6 -12   5   49.20   59.99
   6  12  -5   65.49   37.20
  -6  12   5   63.49   33.00
   5 -12  -5  143.29   81.89
  -5 -12   5   13.80   50.39
  -5  12   5   90.39   34.10
   5  12  -5   67.39   40.70
  -4 -12   5    8.50   45.40
   4 -12  -5   36.10   64.99
  -4 -12   5   65.39   58.59
  -4  12   5   22.20   24.50
   4  12  -5  -46.20   23.70
   3 -12  -5   27.30   59.79
  -3 -12   5  -35.10   48.70
  -3 -12   5   50.79   51.59
   3  12  -5   -7.70   17.60
   3  12  -5  -18.60   26.20
  -3  12   5   45.60   25.40
  -2 -12   5  134.39   63.99
  -2 -12   5    5.40   49.60
   2 -12  -5   88.59   67.49
   2  12  -5   38.40   24.30
   2  12  -5  -27.20   22.60
  -2  12   5   49.50   25.80
  -1 -12   5   90.59   50.59
  -1 -12   5   64.69   62.29
   1 -12  -5  -18.80   55.79
   1  12  -5  -36.30   15.40
  -1  12   5  -33.10   15.30
   1  12  -5   -2.70   23.70
   0 -12   5  -55.19   46.00
   0 -12  -5   38.90   59.29
   0 -12   5   87.39   57.89
   0 -12  -5   73.49   46.80
   0  12  -5   99.59   34.10
   0  12   5   31.30   22.70
   0  12  -5  104.19   36.40
   1 -12   5    8.30   55.99
  -1 -12  -5   -5.00   58.79
  -1 -12  -5  -23.40   38.10
   1 -12   5    5.30   51.09
  -1  12  -5    4.20   20.70
  -1  12  -5  -17.60   23.90
   1  12   5   11.10   18.00
   2 -12   5  -11.50   52.49
  -2 -12  -5   55.19   63.59
   2 -12   5   23.40   45.40
  -2  12  -5  -11.60   20.60
  -2  12  -5   30.80   26.70
   2  12   5   16.30   25.60
  -3 -12  -5   65.79   66.09
   3 -12   5  127.79   64.89
  -3  12  -5  116.59   35.70
   3  12   5   63.29   31.40
  -4 -12  -5  -11.50   53.39
   4 -12   5  -31.60   55.39
  -4  12  -5   26.70   25.00
   4  12   5  -35.70   19.80
   5 -12   5  277.57   81.29
  -5 -12  -5   25.20   54.19
   5  12   5  143.19   42.00
  -5  12  -5   61.29   33.60
  -6 -12  -5  -47.70   55.89
   6 -12   5   74.19   64.69
   6  12   5   41.80   30.10
  -6  12  -5   28.30   31.60
  -7 -12  -5  -37.80   57.39
   7 -12   5   56.19   67.19
  -7  12  -5  112.99   36.60
   7  12   5   79.99   39.60
  -8 -12  -5   39.10   63.19
   8 -12   5   23.80   72.59
  -8  12  -5  101.39   37.80
   8  12   5   99.09   41.30
  -9 -12  -5   93.09   73.49
   9 -12   5  -40.80   63.59
  -9  12  -5   17.80   33.00
   9  12   5   66.09   43.90
  -8 -13   5  144.59   71.49
   8  13  -5  118.49   49.60
  -8  13   5  118.79   41.60
  -7 -13   5   81.29   65.99
   7  13  -5    9.00   33.60
  -7  13   5    6.30   33.30
  -6 -13   5  231.78   84.59
   6  13  -5  126.09   45.70
  -6  13   5  117.79   41.00
  -5 -13   5   60.09   62.09
  -5  13   5   44.40   29.20
   5  13  -5  -13.00   31.30
  -4 -13   5  126.89   75.79
   4 -13  -5   41.70   72.59
  -4  13   5   67.99   33.90
   4  13  -5   59.89   42.40
   4  13  -5   89.39   33.80
   3 -13  -5   54.19   71.69
  -3 -13   5   67.69   55.19
  -3 -13   5   31.80   54.79
   3  13  -5   -6.40   28.20
  -3  13   5   18.70   25.00
   3  13  -5   28.00   25.90
   2 -13  -5  112.59   78.79
  -2 -13   5   80.89   61.49
  -2 -13   5  107.49   65.39
   2  13  -5  174.78   41.20
  -2  13   5   24.00   28.00
   2  13  -5   25.40   33.40
  -1 -13   5   39.40   64.79
  -1 -13   5   38.00   59.29
   1 -13  -5  104.29   78.49
  -1  13   5   -7.20   22.40
   1  13  -5   49.40   28.20
   1  13  -5   -8.10   30.00
   0 -13   5   57.49   74.29
   0 -13  -5   82.19   73.19
   0 -13  -5   60.79   53.59
   0 -13   5   19.00   57.59
   0  13  -5   40.90   30.20
   0  13  -5   75.39   29.90
   0  13   5   47.90   25.80
   1 -13   5   35.70   64.39
  -1 -13  -5   74.09   65.09
   1 -13   5   67.39   65.09
  -1  13  -5  -10.90   22.90
  -1  13  -5   -9.20   27.10
   1  13   5   25.50   27.40
   2 -13   5  267.47   91.39
  -2 -13  -5  209.38   86.19
   2 -13   5  217.68   81.39
   2  13   5  259.57   59.79
  -2  13  -5  135.69   44.00
  -2  13  -5  134.79   40.30
  -3 -13  -5   53.09   69.19
   3 -13   5  273.87   88.19
  -3  13  -5  173.08   45.50
   3  13   5  153.48   48.60
  -4 -13  -5   75.89   64.39
   4 -13   5  102.19   74.99
  -4  13  -5    1.40   28.40
   4  13   5   21.10   30.30
  -5 -13  -5  124.69   65.89
   5 -13   5   87.49   68.29
  -5  13  -5  -18.50   23.40
   5  13   5   22.50   30.50
   6 -13   5  145.49   78.39
  -6 -13  -5   99.09   70.79
   6  13   5   41.90   33.30
  -6  13  -5   62.49   32.50
   7 -13   5   -7.40   71.49
  -7 -13  -5  -14.10   62.89
   7  13   5    3.60   27.80
  -7  13  -5   74.49   38.30
  -8 -13  -5  129.39   70.19
   8 -13   5   86.19   77.99
  -8  13  -5   80.89   39.60
   8  13   5   41.20   37.60
  -6 -14   5   84.09   73.99
  -6  14   5  145.29   43.30
   6  14  -5  105.79   47.30
  -5 -14   5  238.48   87.09
  -5  14   5  150.88   45.70
   5  14  -5  246.98   65.49
  -4 -14   5  173.58   78.99
   4  14  -5  263.27   63.59
  -4  14   5  233.98   53.09
   3 -14  -5  566.54  131.39
  -3 -14   5  346.07  107.69
   3  14  -5  425.36   74.89
  -3  14   5  497.95   78.09
   3  14  -5  605.74   98.39
  -2 -14   5  272.47   88.99
   2 -14  -5  116.69   79.29
  -2 -14   5  206.28   79.39
   2  14  -5  198.58   57.49
   2  14  -5  185.98   47.30
  -2  14   5  335.57   55.79
  -1 -14   5  681.13  129.09
  -1 -14   5  488.25  121.79
   1 -14  -5  465.45  134.29
  -1  14   5  590.14   97.09
  -1  14   5  634.14   88.89
   1  14  -5  523.85   86.99
   1  14  -5  787.22  108.49
   0 -14  -5  268.87   99.89
   0 -14   5   53.09   75.29
   0 -14   5  218.78   89.59
   0  14  -5  118.69   38.40
   0  14   5  176.28   51.39
   0  14  -5  185.98   50.69
   1 -14   5  482.35  117.69
   1 -14   5  741.43  136.89
  -1 -14  -5  609.24  136.39
   1  14   5  380.96   84.79
  -1  14  -5  561.64   83.29
  -1  14  -5  483.75   84.69
  -2 -14  -5   31.60   71.99
   2 -14   5   52.09   74.49
   2  14   5   28.40   32.10
  -2  14  -5  -40.00   25.80
   3 -14   5  748.43  139.49
  -3 -14  -5  476.15  126.49
  -3  14  -5  353.86   78.19
   3  14   5  583.94   96.99
   4 -14   5   10.90   73.99
  -4 -14  -5  -18.40   63.99
  -4  14  -5    8.20   33.50
   4  14   5  -11.30   28.00
   5 -14   5  235.18   96.19
  -5 -14  -5   55.39   79.49
  -5  14  -5   86.49   40.90
   5  14   5   84.09   38.90
  -6 -14  -5   -3.50   78.39
   6 -14   5  253.97   95.99
  -6  14  -5   91.19   41.40
   6  14   5   65.89   34.90
  -4 -15   5   90.09   74.09
   4  15  -5   30.60   41.80
  -4  15   5   87.99   37.70
   3 -15  -5  -26.40   84.49
  -3 -15   5  123.79   77.29
   3  15  -5   20.30   36.40
  -3  15   5   70.09   37.60
  -2 -15   5   96.49   75.39
   2 -15  -5   92.59   90.89
   2  15  -5    4.40   37.30
   2  15  -5  -22.60   29.70
  -2  15   5    9.80   33.80
  -2  15   5   30.10   33.30
  -1 -15   5  -65.59   71.69
   1 -15  -5  -54.99   69.89
  -1 -15   5  145.39   80.69
   1  15  -5   34.60   31.70
   1  15  -5   20.70   36.20
  -1  15   5   23.20   31.30
   0 -15   5   62.79   66.19
   0 -15  -5   29.10   82.79
   0 -15   5  -12.40   75.49
   0  15  -5   -5.90   28.00
   0  15   5   39.40   38.40
   0  15  -5   -8.80   34.40
  -1 -15  -5  117.49   81.39
   1 -15   5  105.99   85.99
  -1  15  -5   58.59   37.60
   1  15   5   20.80   34.20
  -1  15  -5   43.20   35.20
   2 -15   5  232.78   96.19
  -2 -15  -5   85.29   93.09
   2  15   5   75.59   39.50
  -2  15  -5   80.79   40.60
   3 -15   5  198.78  100.69
  -3 -15  -5  112.59   94.49
   3  15   5  147.49   51.39
  -3  15  -5  299.57   58.49
   4 -15   5  109.39   89.79
  -4 -15  -5  149.29   81.29
  -4  15  -5   58.89   39.30
   4  15   5  132.79   47.80
  14   0  -6   27.00   52.69
 -14   0   6   58.09   48.80
 -13   0   6   70.89   44.50
  13   0  -6  -64.49   38.50
  12   0  -6  122.09   49.00
  12   0  -6   13.70   40.10
 -12   0   6  113.29   43.60
 -11   0   6   64.09   35.20
  11   0  -6  -27.80   33.90
  11   0  -6   -0.50   31.70
  10   0  -6   67.19   41.60
  10   0  -6   78.99   35.90
 -10   0   6   30.30   29.90
   9   0  -6  -25.50   23.10
   9   0  -6  -45.50   27.90
  -9   0   6  -21.90   21.30
   8   0  -6  -43.50   23.60
   8   0  -6    0.60   21.50
  -8   0   6   11.00   18.80
  -7   0   6    0.10   17.40
   7   0  -6   -4.50   27.20
   7   0  -6   48.20   26.80
   6   0  -6   17.10   23.60
   6   0  -6   37.50   29.40
  -6   0   6   15.30   18.20
  -5   0   6    9.60   14.60
   5   0  -6   -1.00   20.70
   5   0  -6   -6.80   17.10
  -4   0   6   25.10   13.50
   4   0  -6   22.60   19.10
   4   0  -6   39.80   19.90
  -3   0   6  -15.60    9.50
   3   0  -6   42.70   18.70
  -2   0   6   -6.10   10.20
   2   0  -6   -0.90    9.20
   2   0  -6   -1.80   14.00
   1   0  -6   21.50   16.60
  -1   0   6   -4.60   10.10
   1   0  -6    8.00    9.20
   0   0  -6    9.30   17.40
   0   0   6   37.60   13.00
   0   0  -6   43.80   12.90
  -1   0  -6   13.20   17.40
  -1   0  -6   -9.10   10.60
   1   0   6  -14.00   10.70
   1   0   6   -0.80    9.20
   2   0   6 5328.27  556.94
   2   0   6 5575.74  529.25
  -2   0  -6 5255.37  597.44
  -2   0  -6 5208.98  556.34
   3   0   6    2.50   15.30
  -3   0  -6    8.80   17.20
   3   0   6   43.20   14.90
  -3   0  -6    6.40   19.70
  -3   0  -6  -24.80    6.50
   4   0   6  530.15   60.99
   4   0   6  502.15   62.49
  -4   0  -6  503.95   71.19
   4   0   6  667.83   76.59
  -4   0  -6  541.85   61.19
  -4   0  -6  582.94   78.39
  -5   0  -6    6.20   10.20
   5   0   6   -9.90    9.30
   5   0   6   -4.60   19.40
   5   0   6    6.40   18.40
  -5   0  -6   11.80   27.10
   6   0   6   28.10   15.00
  -6   0  -6   56.59   17.90
  -6   0  -6    6.00   31.60
   6   0   6   46.90   24.70
   7   0   6    6.10   23.20
   7   0   6   -1.10   12.50
  -7   0  -6    2.70   13.80
  -7   0  -6   -5.60   32.50
  -8   0  -6  552.34   68.79
   8   0   6  700.53   84.99
  -8   0  -6  562.24   88.49
   8   0   6  524.15   70.89
  -9   0  -6    2.50   19.10
   9   0   6  -19.00   16.00
  -9   0  -6  -58.89   34.80
   9   0   6    7.60   27.50
  10   0   6  -16.40   25.80
 -10   0  -6   11.00   21.20
 -10   0  -6  -79.29   41.20
 -11   0  -6   23.30   28.30
  11   0   6   26.00   34.80
  12   0   6   73.09   41.60
  13   0   6   36.90   39.60
  14   0   6  125.79   63.19
 -14  -1   6  -24.20   46.20
 -14   1   6   51.09   46.70
  14   1  -6  -58.59   45.80
 -13  -1   6  124.09   54.69
  13   1  -6  121.19   53.99
  13   1  -6  142.69   55.89
 -13   1   6  115.69   49.10
  12  -1  -6   -8.30   45.90
 -12  -1   6  213.38   52.59
 -12   1   6  116.29   43.90
  12   1  -6  198.58   54.09
  12   1  -6  155.48   52.49
  11  -1  -6  220.18   55.99
 -11  -1   6  240.58   49.20
  11   1  -6  115.79   50.49
  11   1  -6  221.38   53.19
 -11   1   6  180.28   47.30
  10  -1  -6   82.49   40.30
 -10  -1   6  114.39   36.80
  10   1  -6  116.59   42.50
 -10   1   6   61.69   29.50
  10   1  -6   21.20   31.30
   9  -1  -6  321.87   72.09
  -9  -1   6  595.84   75.09
   9   1  -6  470.25   77.09
   9   1  -6  502.25   79.69
  -9   1   6  550.54   73.39
   8  -1  -6   27.70   29.30
  -8  -1   6   49.30   25.20
   8   1  -6   20.50   24.60
  -8   1   6   82.89   26.90
   8   1  -6    3.10   29.00
   7  -1  -6  607.54   92.59
  -7  -1   6  584.04   83.19
   7   1  -6  698.93   94.59
   7   1  -6  694.13   91.09
  -7   1   6  663.93   85.89
  -6  -1   6  291.57   47.80
   6  -1  -6  270.27   54.69
   6   1  -6  353.06   54.89
  -6   1   6  357.66   49.99
   6   1  -6  275.57   52.39
   5  -1  -6  126.49   31.90
  -5  -1   6  106.19   24.90
  -5   1   6   96.19   24.20
   5   1  -6   81.89   28.80
   5   1  -6  116.49   29.60
  -4  -1   6  285.87   47.10
   4  -1  -6  416.46   58.69
  -4   1   6  292.97   46.00
   4   1  -6  412.36   56.59
   4   1  -6  432.66   52.89
   3  -1  -6   14.80   20.00
  -3  -1   6   11.90   14.30
  -3   1   6   24.20   12.80
   3   1  -6   25.70   16.30
   3   1  -6   32.30   16.90
  -2  -1   6  217.18   35.20
   2  -1  -6  233.28   42.80
   2  -1  -6  237.08   32.60
   2   1  -6  314.47   38.10
   2   1  -6  218.68   37.50
   2   1  -6  205.88   33.30
  -2   1   6  250.37   34.20
   1  -1  -6  290.67   37.20
  -1  -1   6  311.87   42.10
   1  -1  -6  342.97   51.29
  -1   1   6  307.27   38.30
   1   1  -6  234.38   38.70
   1   1  -6  297.47   42.90
   0  -1  -6 1916.21  211.78
   0  -1  -6 1775.62  191.58
   0  -1   6 1761.72  182.18
   0  -1   6 1861.81  195.18
   0   1  -6 1858.81  207.48
   0   1   6 1833.32  191.98
   0   1  -6 1876.61  194.88
   1  -1   6  363.16   47.70
  -1  -1  -6  327.97   38.30
   1  -1   6  296.47   37.40
  -1  -1  -6  479.65   60.29
  -1   1  -6  302.67   45.70
  -1   1  -6  366.46   47.30
   1   1   6  314.27   39.10
  -2  -1  -6  583.14   66.09
  -2  -1  -6  671.63   85.39
   2  -1   6  636.94   72.89
   2  -1   6  550.24   63.99
   2   1   6  617.64   67.19
   2   1   6  572.34   63.99
  -2   1  -6  566.54   71.59
  -2   1  -6  647.34   74.09
  -3  -1  -6  704.43   74.19
  -3  -1  -6  669.53   77.89
   3  -1   6  684.43   83.09
   3  -1   6  745.23   75.59
  -3  -1  -6  685.63   90.49
  -3   1  -6  722.53   76.89
   3   1   6  697.73   74.99
   3   1   6  616.14   77.79
  -3   1  -6  684.13   83.99
  -3   1  -6  686.93   82.89
   4  -1   6 1002.20  111.19
  -4  -1  -6  924.91  118.89
  -4  -1  -6  876.91   99.69
  -4  -1  -6  939.01  105.39
   4  -1   6 1014.60  100.69
   4   1   6 1000.00  100.69
   4   1   6  941.51  100.19
  -4   1  -6  912.61  102.19
  -4   1  -6  918.31  111.39
   4   1   6  920.51  105.59
  -5  -1  -6  209.18   29.00
   5  -1   6  212.88   36.70
   5  -1   6  235.98   45.80
  -5  -1  -6  204.78   49.00
  -5  -1  -6  225.98   39.30
   5  -1   6  169.78   28.60
  -5   1  -6  201.78   31.30
   5   1   6  262.37   35.50
  -5   1  -6  145.39   38.60
   5   1   6  207.28   35.50
   5   1   6  218.48   29.40
   6  -1   6   60.99   33.90
   6  -1   6  126.79   21.50
  -6  -1  -6  115.39   21.30
  -6  -1  -6   63.59   39.30
   6  -1   6  108.29   28.70
   6   1   6   75.99   28.30
  -6   1  -6  142.89   26.60
  -6   1  -6  125.09   37.00
   6   1   6  146.19   27.90
  -7  -1  -6  328.87   41.90
   7  -1   6  247.68   39.50
   7  -1   6  269.47   48.10
  -7  -1  -6  260.37   60.49
  -7   1  -6  270.87   42.20
   7   1   6  230.58   43.10
  -7   1  -6  303.37   51.99
   7   1   6  377.46   54.49
  -8  -1  -6  156.68   28.20
   8  -1   6  114.79   26.60
  -8  -1  -6   73.39   43.80
   8  -1   6  167.28   39.10
  -8   1  -6  152.38   30.90
   8   1   6  146.09   30.90
  -8   1  -6  109.09   41.10
   8   1   6  149.79   37.20
  -9  -1  -6   74.69   45.60
   9  -1   6   57.39   20.80
   9  -1   6   67.19   33.50
  -9  -1  -6   81.99   24.00
  -9   1  -6   50.09   24.10
   9   1   6   23.30   20.80
   9   1   6   82.39   34.40
 -10  -1  -6   98.29   54.29
  10  -1   6   40.10   32.80
 -10  -1  -6   70.79   23.90
  10   1   6   44.10   24.80
  10   1   6   41.00   35.00
 -10   1  -6    0.60   23.50
 -11  -1  -6  -22.40   25.40
  11  -1   6  -10.10   34.70
 -11  -1  -6  -36.50   57.49
 -11   1  -6   30.30   29.40
  11   1   6   35.80   36.60
  12  -1   6  112.59   47.80
  12   1   6  -36.90   40.80
 -12   1  -6    8.40   31.60
  13  -1   6   -3.50   47.20
  13   1   6   25.60   37.20
  14  -1   6  -24.50   42.80
  14   1   6  102.99   53.39
  14   2  -6  191.38   61.99
 -14   2   6  174.08   58.59
  14   2  -6   43.00   48.50
 -13  -2   6   33.60   43.90
  13   2  -6   50.99   47.00
 -13   2   6   16.50   40.20
  13   2  -6  -53.19   49.30
 -12  -2   6   19.90   36.00
  12   2  -6   38.00   46.40
  12   2  -6   25.50   37.80
 -12   2   6   38.70   38.30
 -11  -2   6   90.49   32.90
  11  -2  -6   43.30   40.20
  11   2  -6   34.00   34.60
  11   2  -6   20.30   40.60
 -11   2   6   -1.60   29.10
  10  -2  -6   76.19   43.60
 -10  -2   6   36.70   28.50
  10   2  -6   54.49   35.50
  10   2  -6   29.70   41.00
 -10   2   6   90.19   32.50
   9  -2  -6  -41.40   24.90
  -9  -2   6   91.39   30.90
  -9   2   6   37.00   24.90
   9   2  -6   19.90   27.80
   9   2  -6   77.89   35.40
   8  -2  -6  585.74   92.79
  -8  -2   6  689.53   85.69
   8   2  -6  521.05   87.49
   8   2  -6  708.83   92.89
  -8   2   6  582.54   82.19
  -7  -2   6  176.68   37.70
   7  -2  -6  234.18   49.30
   7   2  -6  128.49   36.10
   7   2  -6  223.78   45.80
  -7   2   6  193.98   38.90
   6  -2  -6  922.51  117.99
  -6  -2   6  792.82  105.49
   6   2  -6 1023.70  115.79
  -6   2   6  898.21  105.89
   6   2  -6  990.80  106.69
   5  -2  -6  472.55   67.19
  -5  -2   6  404.66   56.09
   5   2  -6  375.76   61.29
   5   2  -6  349.27   55.99
  -5   2   6  382.96   54.79
   4  -2  -6  902.01  111.89
  -4  -2   6  804.62  100.29
   4   2  -6  889.51  107.79
   4   2  -6  963.10   97.19
  -4   2   6  888.01   99.59
  -3  -2   6    3.20   13.40
   3  -2  -6   21.30   24.70
   3   2  -6   52.39   17.90
   3   2  -6   17.60   14.80
  -3   2   6   22.90   12.60
  -2  -2   6 1167.88  129.09
   2  -2  -6 1133.69  141.89
   2   2  -6 1185.68  136.89
  -2   2   6 1264.07  126.89
   2   2  -6 1105.49  120.99
  -1  -2   6  952.70  109.89
   1  -2  -6  928.21  121.19
   1  -2  -6  927.81  105.29
   1   2  -6 1094.29  110.19
   1   2  -6 1015.30  115.29
   1   2  -6  952.10  101.29
  -1   2   6 1037.90  106.09
   0  -2  -6  125.19   18.00
   0  -2   6  102.29   25.50
   0  -2  -6  137.39   34.60
   0   2  -6   93.09   24.30
   0   2  -6  129.89   22.90
   0   2   6  110.29   18.20
  -1  -2  -6    1.20    5.70
  -1  -2  -6   20.70   23.20
   1  -2   6    8.00   15.90
   1   2   6    7.10    7.00
  -1   2  -6   -3.00   14.40
  -1   2  -6    6.70   12.20
   2  -2   6  588.34   77.89
  -2  -2  -6  711.23   91.19
  -2  -2  -6  580.14   62.29
   2   2   6  573.74   63.39
  -3  -2  -6  500.15   59.09
  -3  -2  -6  623.34   84.89
   3  -2   6  566.84   59.39
  -3  -2  -6  539.95   57.29
   3  -2   6  582.24   77.69
   3   2   6  543.25   59.79
  -3   2  -6  544.15   62.59
   3   2   6  531.25   59.99
  -4  -2  -6  968.80  111.09
  -4  -2  -6  933.91  130.49
   4  -2   6 1111.59  108.39
   4  -2   6  864.81  119.69
  -4  -2  -6 1073.29  107.69
  -4   2  -6 1094.19  112.99
   4   2   6  965.70  108.09
  -5  -2  -6  174.28   24.20
  -5  -2  -6  170.18   32.50
   5  -2   6  139.79   31.10
  -5  -2  -6   80.29   43.70
   5  -2   6  149.39   42.50
  -5   2  -6  177.88   30.70
   5   2   6  206.98   33.50
   5   2   6  177.98   24.60
   5   2   6  204.38   34.00
   6  -2   6  676.73   85.09
   6  -2   6  850.51  112.89
  -6  -2  -6  754.32   81.49
   6  -2   6  800.92   90.69
  -6  -2  -6  757.92  111.89
  -6  -2  -6  758.12   90.89
   6   2   6  785.42   81.69
   6   2   6  750.62   86.69
  -6   2  -6  811.02   86.79
   6   2   6  683.13   90.79
  -6   2  -6  706.93   90.49
   7  -2   6   77.29   27.80
  -7  -2  -6  101.89   20.30
  -7  -2  -6   37.80   47.80
   7  -2   6   94.19   18.90
   7  -2   6   25.10   30.70
   7   2   6   67.49   26.70
   7   2   6   76.59   23.00
  -7   2  -6   98.29   24.30
  -8  -2  -6  526.35  107.69
  -8  -2  -6  665.83   78.69
   8  -2   6  650.23   82.09
   8  -2   6  807.52   93.29
   8   2   6  807.52   95.69
  -8   2  -6  721.23   83.39
   8   2   6  692.23   87.79
   9  -2   6  209.48   45.00
  -9  -2  -6  137.99   53.49
  -9  -2  -6  239.68   37.40
  -9   2  -6  221.08   40.10
   9   2   6  154.08   38.50
   9   2   6  166.78   44.70
 -10  -2  -6  676.03   82.39
  10  -2   6  510.85   86.49
 -10  -2  -6  534.35  106.29
  10   2   6  682.33   94.99
  10   2   6  635.14   90.69
 -10   2  -6  655.03   87.39
  11  -2   6   39.70   39.20
 -11  -2  -6  140.69   65.39
 -11   2  -6  150.08   39.40
  11   2   6  145.09   37.50
  11   2   6   12.20   36.10
  12  -2   6  247.18   60.99
 -12   2  -6  237.58   54.29
  12   2   6  304.77   69.09
  13  -2   6   44.10   45.40
 -13   2  -6  133.49   43.60
  13   2   6   30.20   40.20
  14  -2   6  123.89   53.69
  14   2   6  137.89   55.79
 -14   3   6    5.00   41.50
  14   3  -6   37.00   51.09
  14   3  -6   91.19   55.19
 -13  -3   6  788.92  107.49
 -13   3   6  546.45   96.69
  13   3  -6  692.03  111.29
  13   3  -6  416.56   97.59
 -12  -3   6  478.55   75.79
 -12   3   6  211.08   59.39
  12   3  -6  311.57   69.79
  12   3  -6  311.17   70.19
 -11  -3   6  606.04   93.19
  11   3  -6  637.24   99.89
  11   3  -6  669.83  101.49
 -11   3   6  546.45   86.89
  10  -3  -6   61.09   42.30
 -10  -3   6  101.29   37.60
  10   3  -6   15.70   36.90
 -10   3   6   28.80   25.50
  10   3  -6   71.19   31.40
   9  -3  -6  841.32  123.59
  -9  -3   6  893.21  110.89
   9   3  -6  961.40  123.09
   9   3  -6  902.11  114.59
  -9   3   6  657.93  105.29
  -8  -3   6   -9.30   20.10
   8  -3  -6    1.60   30.50
  -8   3   6   14.80   20.30
   8   3  -6   36.00   29.40
   8   3  -6    7.70   23.90
  -7  -3   6  740.53   91.39
   7  -3  -6  649.74  103.59
   7   3  -6  740.93   92.99
   7   3  -6  682.33   99.19
  -7   3   6  636.24   87.59
  -6  -3   6  344.87   47.50
   6  -3  -6  331.07   56.69
   6   3  -6  170.78   43.80
   6   3  -6  184.08   42.00
  -6   3   6  244.58   41.70
   5  -3  -6    4.40   30.70
  -5  -3   6   32.60   19.30
  -5   3   6   16.40   16.20
   5   3  -6    1.20   19.40
   5   3  -6   17.90   19.80
  -4  -3   6  638.64   81.49
   4  -3  -6  688.33   98.99
   4   3  -6  642.24   77.09
  -4   3   6  745.03   80.49
   4   3  -6  724.73   87.79
   3  -3  -6  318.97   60.39
  -3  -3   6  377.76   52.49
  -3   3   6  379.36   47.90
   3   3  -6  300.67   44.80
   3   3  -6  406.16   55.89
  -2  -3   6 4401.06  460.35
   2  -3  -6 4471.45  496.65
  -2   3   6 4533.85  456.55
   2   3  -6 4150.18  490.05
  -1  -3   6 3732.13  391.96
   1  -3  -6 3756.62  423.26
   1  -3  -6 3590.54  386.16
  -1   3   6 3861.21  386.66
   1   3  -6 3663.93  415.56
   0  -3   6  143.69   31.10
   0  -3  -6  161.38   20.50
   0  -3  -6   58.79   36.20
   0   3  -6  117.09   24.10
   0   3   6  136.19   20.30
  -1  -3  -6 2388.66  310.67
  -1  -3  -6 2676.83  278.87
   1  -3   6 2718.63  289.37
  -1   3  -6 2635.84  300.77
   1   3   6 2871.21  279.27
  -2  -3  -6  961.90  133.59
   2  -3   6 1168.08  124.99
  -2   3  -6 1046.20  116.19
  -3  -3  -6 4402.56  504.75
   3  -3   6 4312.87  469.85
   3   3   6 4459.95  438.76
  -3   3  -6 4475.45  462.55
   4  -3   6   11.10   21.90
  -4  -3  -6   46.00   32.90
  -4   3  -6   37.80   15.30
   4   3   6   16.90   15.40
  -5  -3  -6 3402.16  339.37
  -5  -3  -6 3039.10  342.17
   5  -3   6 3214.28  356.86
  -5  -3  -6 3232.68  381.66
   5   3   6 3066.39  369.16
   5   3   6 3303.97  339.37
  -5   3  -6 3451.85  346.27
   5   3   6 3450.95  330.27
  -6  -3  -6   24.30   20.70
  -6  -3  -6   37.00   41.60
  -6  -3  -6   34.70   12.10
   6  -3   6   -3.50   20.30
   6  -3   6   39.30   27.80
   6   3   6   18.50   10.10
  -6   3  -6   26.80   18.10
   6   3   6   56.69   23.80
   6   3   6   49.50   19.20
   7  -3   6 1331.77  158.38
   7  -3   6 1209.38  122.29
  -7  -3  -6 1041.40  128.69
  -7  -3  -6 1300.47  165.28
  -7  -3  -6 1184.48  121.29
   7   3   6 1063.19  124.29
  -7   3  -6 1009.30  126.19
   7   3   6 1120.49  134.89
   7   3   6 1081.89  120.39
  -8  -3  -6   13.50   15.40
   8  -3   6   19.20   25.40
  -8  -3  -6   22.90   42.90
   8   3   6   54.09   28.40
  -8   3  -6   32.80   22.00
   8   3   6   49.90   22.10
   9  -3   6   54.99   30.00
  -9  -3  -6   83.89   52.79
  -9  -3  -6   25.80   19.80
  -9   3  -6   55.99   24.30
   9   3   6   56.29   31.60
   9   3   6   49.80   26.60
  10  -3   6   80.69   34.90
 -10  -3  -6  -26.60   50.09
 -10   3  -6   60.99   28.70
  10   3   6   52.29   35.70
  10   3   6   44.20   28.10
  11  -3   6   78.59   40.10
 -11  -3  -6  112.09   61.99
  11   3   6   72.59   34.80
 -11   3  -6  102.79   39.30
  11   3   6  125.29   43.20
 -12  -3  -6   22.30   62.89
  12  -3   6    7.90   38.60
 -12   3  -6   38.70   34.80
  12   3   6    6.50   33.80
  12   3   6  -15.20   37.70
  13  -3   6  221.48   57.89
 -13   3  -6  244.08   55.59
  13   3   6  259.27   69.49
  13   4  -6    0.40   49.60
 -13   4   6   43.00   38.00
  13   4  -6   11.30   41.80
 -12  -4   6  157.88   52.49
  12   4  -6   31.60   40.10
 -12   4   6   62.39   38.40
  12   4  -6   19.30   49.10
 -11  -4   6  113.89   44.30
 -11   4   6   76.49   39.80
  11   4  -6  224.98   53.69
  11   4  -6   99.69   43.80
 -10  -4   6   57.09   33.50
  10  -4  -6   29.80   46.60
 -10   4   6   51.69   29.20
  10   4  -6  -14.90   29.40
  10   4  -6   58.59   34.50
  -9  -4   6  146.59   37.70
   9  -4  -6  118.49   50.29
   9   4  -6  213.58   46.50
  -9   4   6   94.39   33.60
   9   4  -6   95.19   42.10
  -8  -4   6  847.42   95.09
   8  -4  -6  724.13  112.39
  -8   4   6  717.63   98.29
   8   4  -6  647.24  106.29
   8   4  -6  722.63   99.49
   7  -4  -6  556.14   88.79
  -7  -4   6  593.34   78.39
   7   4  -6  522.25   83.29
  -7   4   6  565.74   74.69
   7   4  -6  414.36   71.49
  -6  -4   6 1217.98  136.29
   6  -4  -6 1112.79  150.68
   6   4  -6 1218.68  130.19
  -6   4   6 1217.48  134.19
   6   4  -6 1126.79  144.79
   5  -4  -6  952.70  130.99
  -5  -4   6  969.80  117.49
   5   4  -6 1042.60  126.09
  -5   4   6 1050.59  115.29
   5   4  -6 1016.60  110.59
  -4  -4   6 1586.84  171.88
   4  -4  -6 1501.55  188.18
   4   4  -6 1704.43  183.48
  -4   4   6 1575.34  168.88
   4   4  -6 1416.86  159.28
  -3  -4   6 2918.21  322.77
   3  -4  -6 2592.74  318.87
  -3  -4   6 2752.32  294.67
  -3   4   6 2791.82  290.87
   3   4  -6 2730.63  313.37
  -2  -4   6 1588.24  176.48
  -2  -4   6 1567.24  192.78
   2  -4  -6 1523.65  193.08
  -2   4   6 1707.53  171.78
   2   4  -6 1568.94  185.38
  -1  -4   6  384.36   61.69
   1  -4  -6  393.66   69.89
  -1  -4   6  388.56   59.69
   1   4  -6  392.56   54.09
  -1   4   6  361.36   44.70
   0  -4  -6  247.08   30.80
   0  -4  -6  165.08   50.29
   0  -4   6  303.27   48.60
   0   4  -6  303.27   39.90
   0   4   6  247.28   30.80
  -1  -4  -6  402.26   63.69
   1  -4   6  463.15   59.99
  -1  -4  -6  255.67   32.60
   1   4   6  276.27   32.50
   1   4   6  348.57   42.70
  -1   4  -6  282.37   37.30
   2  -4   6  -12.40   18.90
  -2  -4  -6   43.60   32.50
  -2   4  -6   23.10   15.20
   2   4   6   -0.90    8.10
   2   4   6   -0.20    4.30
  -2   4  -6   -9.40    8.50
   3  -4   6  305.87   62.29
  -3  -4  -6  336.17   71.29
  -3   4  -6  426.66   54.19
  -4  -4  -6 1251.27  166.88
   4  -4   6 1189.68  153.18
  -4   4  -6 1387.66  143.69
   4   4   6 1286.77  133.89
  -5  -4  -6  100.19   49.60
   5  -4   6   38.60   33.30
  -5   4  -6  114.79   26.90
   5   4   6   58.09   23.50
   5   4   6  176.38   29.00
  -6  -4  -6  742.13  127.89
  -6  -4  -6  813.22   90.99
  -6  -4  -6  827.82   94.99
   6  -4   6  856.11  124.89
   6   4   6  952.70   96.59
   6   4   6  854.71   90.19
   6   4   6  801.82  105.19
  -6   4  -6  942.81   99.99
   7  -4   6  563.94   91.69
  -7  -4  -6  488.15   62.69
  -7  -4  -6  285.97   81.99
  -7  -4  -6  448.06   52.89
   7   4   6  625.24   70.29
   7   4   6  519.55   72.59
  -7   4  -6  500.95   66.89
   7   4   6  409.66   51.49
  -8  -4  -6  946.71  167.18
   8  -4   6 1084.19  162.78
  -8  -4  -6 1185.58  129.89
   8   4   6 1179.08  133.39
   8   4   6 1223.38  145.89
  -8   4  -6 1346.87  137.99
  -9  -4  -6  163.58   73.89
   9   4   6  592.64   76.89
  -9   4  -6  531.25   69.69
   9   4   6  401.16   67.79
 -10  -4  -6  272.17   89.29
  10   4   6  497.55   79.79
  10   4   6  570.94   85.09
 -10   4  -6  623.14   79.29
 -11  -4  -6  176.58   68.99
  11   4   6  176.38   47.40
  11   4   6  147.19   50.39
 -11   4  -6  249.58   49.30
 -12  -4  -6  151.28   73.79
  12   4   6  305.77   58.79
  12   4   6  203.28   55.99
 -12   4  -6  170.18   47.40
 -13   4  -6  144.19   51.39
  13   4   6  240.58   63.49
  13   5  -6   33.40   57.29
  13   5  -6   27.90   40.20
 -13   5   6   52.69   39.10
  12   5  -6  141.69   55.99
  12   5  -6  167.68   58.29
 -12   5   6  153.08   47.40
 -11  -5   6  177.18   51.99
  11   5  -6  176.28   52.49
 -11   5   6   88.09   39.10
  11   5  -6   77.59   46.50
 -10  -5   6   63.59   39.60
 -10   5   6   64.09   32.90
  10   5  -6   97.19   39.50
  10   5  -6   49.10   40.90
  -9  -5   6   45.80   33.00
   9  -5  -6    8.90   44.10
   9   5  -6   26.60   27.40
  -9   5   6   41.30   25.00
   9   5  -6   29.70   29.20
  -8  -5   6  249.68   48.90
   8  -5  -6  190.58   58.09
   8   5  -6  158.48   44.60
   8   5  -6  234.68   47.10
  -8   5   6  173.38   38.90
   7  -5  -6   28.90   39.90
  -7  -5   6    5.90   24.40
   7   5  -6   21.30   23.60
   7   5  -6   71.29   31.00
  -7   5   6   50.69   23.80
  -6  -5   6   32.90   41.70
  -6  -5   6   14.30   23.50
   6  -5  -6   71.89   38.30
   6   5  -6   15.40   21.30
   6   5  -6   28.60   24.70
  -6   5   6    8.20   17.20
   5  -5  -6  127.09   45.60
  -5  -5   6  124.59   34.40
  -5  -5   6   39.90   43.20
   5   5  -6  115.19   33.40
   5   5  -6   84.09   24.50
  -5   5   6  124.79   28.10
  -4  -5   6  153.38   52.49
  -4  -5   6   93.89   31.30
   4  -5  -6   77.89   43.30
   4   5  -6  123.19   25.30
  -4   5   6   94.39   25.50
   4   5  -6  165.18   35.40
  -3  -5   6  257.57   62.89
  -3  -5   6  330.17   53.09
   3  -5  -6  237.38   59.69
   3   5  -6  235.58   46.70
[truncated: 1,253,886 more chars]
